# Supplementary material for: Genetic dynamics in untreated CLL patients with either stable or progressive disease: a longitudinal study
Source: J Hematol Oncol. 2019 Nov 19;12:114. doi: 10.1186/s13045-019-0802-x (PMC6862808; doi:10.1186/s13045-019-0802-x)
Supplement: Supplementary file 6 — Additional file 6: Table S6. SNPs and mutations described by dbSNP and COSMIC databases, respectively, and localized in the regions analyzed by Haloplex SureDesign. [file 13045_2019_802_MOESM6_ESM.xlsx]

## Sheet: Haloplex SureDesign Regions
SuppTable06: Regions covered by Haloplex SureDesign (SuppTable02) - reference GRCH38
CHR	START	STOP
chr1	114713708	114714194
chr1	114715823	114716365
chr1	114716458	114717184
chr1	226735311	226737941
chr2	61492037	61492690
chr2	61495185	61495780
chr2	197400490	197401192
chr2	197401686	197402312
chr2	197402390	197403018
chr3	38138438	38139248
chr3	38139647	38140123
chr3	38140301	38141488
chr3	179198471	179199219
chr3	179234019	179234511
chr3	183555278	183555904
chr4	54695352	54695967
chr4	54727858	54728289
chr4	54729219	54729603
chr4	54736198	54736706
chr4	152322633	152323375
chr4	152323965	152324544
chr4	152325739	152326530
chr4	152328122	152328670
chr4	152329467	152329873
chr4	152330459	152331109
chr4	152332362	152332782
chr4	152337614	152337965
chr4	152346845	152347321
chr4	152348425	152348938
chr4	152349890	152350199
chr4	152352286	152352918
chr4	152381954	152382455
chr4	152411016	152412028
chr6	3082901	3083468
chr6	3085063	3085627
chr6	3089478	3089790
chr6	3103947	3104532
chr6	3105245	3106177
chr6	3110712	3111202
chr6	26156330	26157128
chr7	124822309	124822674
chr7	124823805	124824165
chr7	124825065	124825589
chr7	124826981	124827467
chr7	124828649	124829544
chr7	124835166	124835607
chr7	124836983	124837466
chr7	124840860	124841445
chr7	124842595	124843146
chr7	124846835	124847218
chr7	124848480	124848825
chr7	124851632	124852120
chr7	124852764	124853386
chr7	124858685	124859336
chr7	124863202	124863845
chr7	124870683	124871153
chr7	124892156	124892579
chr7	124896935	124897319
chr7	124900753	124900828
chr7	124900838	124900929
chr7	140753189	140753695
chr9	136494270	136497816
chr10	62812914	62814578
chr10	62815699	62816273
chr10	62818298	62818896
chr11	102319674	102320116
chr11	102321734	102325533
chr11	102330789	102331443
chr11	102336612	102337993
chr11	108227368	108227970
chr11	108229072	108229588
chr11	108235368	108236001
chr11	108243696	108244374
chr11	108244555	108245297
chr11	108246791	108247408
chr11	108248762	108249296
chr11	108250408	108251181
chr11	108251659	108252306
chr11	108252562	108252989
chr11	108253673	108254172
chr11	108255980	108256493
chr11	108257258	108257772
chr11	108258779	108259177
chr11	108267007	108267443
chr11	108268274	108268734
chr11	108270824	108271558
chr11	108272327	108272997
chr11	108279344	108279839
chr11	108280775	108281220
chr11	108282543	108282974
chr11	108284035	108284761
chr11	108287416	108287801
chr11	108288851	108289146
chr11	108289496	108290019
chr11	108292347	108292990
chr11	108293180	108293666
chr11	108294647	108295149
chr11	108296992	108297618
chr11	108299433	108300006
chr11	108301608	108301976
chr11	108302627	108303223
chr11	108304444	108305113
chr11	108307758	108308255
chr11	108309922	108310514
chr11	108312247	108312751
chr11	108315640	108316296
chr11	108317080	108317743
chr11	108319868	108320313
chr11	108321024	108321660
chr11	108325103	108325818
chr11	108325827	108326514
chr11	108327391	108328037
chr11	108328872	108329338
chr11	108329969	108330655
chr11	108331256	108332281
chr11	108332622	108333160
chr11	108333685	108334101
chr11	108334735	108335357
chr11	108335742	108336212
chr11	108342977	108343546
chr11	108345457	108346046
chr11	108347210	108347525
chr11	108353725	108354075
chr11	108354564	108355017
chr11	108364907	108365669
chr12	25245029	25245607
chr12	25250535	25251215
chr15	92955405	92955655
chr15	92956285	92956880
chr15	92967122	92967803
chr15	92971606	92972041
chr15	92972157	92972663
chr15	92974683	92975182
chr15	92978067	92978606
chr15	92978989	92979462
chr15	92980616	92981056
chr15	92981154	92981622
chr15	92984102	92984664
chr15	92985431	92985715
chr15	92991244	92991770
chr15	92992608	92993187
chr15	92996872	92997627
chr15	92998355	92998675
chr15	93000380	93000812
chr15	93002038	93002431
chr15	93004572	93004950
chr15	93008914	93009535
chr15	93012072	93012574
chr17	7661744	7662143
chr17	7665987	7666447
chr17	7669376	7669824
chr17	7670323	7670852
chr17	7673055	7673950
chr17	7673966	7674424
chr17	7674532	7675483
chr17	7675736	7676835
chr20	36916612	36917117
chr20	36919283	36919607
chr20	36927101	36927493
chr20	36930552	36931129
chr22	21772659	21773204
chr22	21788199	21789031
chr22	21805629	21806132
chr22	21807416	21808028
chrX	40049634	40050130
chrX	40051941	40052630
chrX	40053690	40054624
chrX	40055089	40055637
chrX	40056877	40057552
chrX	40062048	40062659
chrX	40062660	40063326
chrX	40063336	40064095
chrX	40064151	40064840
chrX	40070732	40071772
chrX	40072148	40075443
chrX	40076332	40076774
chrX	40076784	40077048
chrX	40077770	40078194
chrX	41333209	41335526
chrX	41337182	41337738
chrX	41344881	41345787
chrX	71118467	71119104
chrX	71240971	71241604
chrX	71241937	71242621
chrX	71242839	71243222
chrX	71243556	71244066
chrX	71244072	71245027
chrX	71245076	71246300
chrX	71249883	71250401
chrX	71252359	71253481
chrX	71254262	71255325
chrY	12904778	12905049
chrY	12905551	12906033
chrY	12907401	12907823
chrY	12909173	12909458
chrY	12911638	12912079
chrY	12912579	12913325
chrY	12913615	12914008
chrY	12914278	12915395
chrY	12915405	12916712
chrY	12916721	12917680
chrY	12917766	12918361

## Sheet: Overlap with all SNPs db v.151
SuppTable06: SNPs described in dbSNP v151 and localized in regions analysed by Haloplex SureDesign - reference GRCH38
CHR	START/STOP	IDENTIFIER
chr1	114713713	rs1446061841	0	+
chr1	114713714	rs940114421	0	+
chr1	114713715	rs972803915	0	+
chr1	114713724	rs1414690979	0	+
chr1	114713725	rs1210222919	0	+
chr1	114713733	rs550430098	0	+
chr1	114713734	rs540197034	0	+
chr1	114713736	rs1262309073	0	+
chr1	114713743	rs1294380649	0	+
chr1	114713745	rs1347103882	0	+
chr1	114713754	rs778640325	0	+
chr1	114713756	rs747960131	0	+
chr1	114713759	rs771129357	0	+
chr1	114713765	rs765325580	0	+
chr1	114713761	rs1363275011	0	+
chr1	114713763	rs771736107	0	+
chr1	114713765	rs772805532	0	+
chr1	114713769	rs746512237	0	+
chr1	114713770	rs1055099395	0	+
chr1	114713771	rs985190957	0	+
chr1	114713778	rs147036674	0	+
chr1	114713779	rs770286353	0	+
chr1	114713784	rs869156608	0	+
chr1	114713785	rs373417606	0	+
chr1	114713793	rs375788140	0	+
chr1	114713794	rs879152717	0	+
chr1	114713794	rs1426563777	0	+
chr1	114713796	rs371909522	0	+
chr1	114713807	rs1171006685	0	+
chr1	114713810	rs764718441	0	+
chr1	114713817	rs1429502684	0	+
chr1	114713818	rs774832953	0	+
chr1	114713822	rs1393160852	0	+
chr1	114713830	rs1385254281	0	+
chr1	114713836	rs114636410	0	+
chr1	114713838	rs1365997556	0	+
chr1	114713840	rs376177995	0	+
chr1	114713841	rs750670729	0	+
chr1	114713847	rs756373499	0	+
chr1	114713862	rs766379874	0	+
chr1	114713864	rs753954415	0	+
chr1	114713865	rs142739534	0	+
chr1	114713868	rs778873511	0	+
chr1	114713888	rs1365635887	0	+
chr1	114713900	rs752508313	0	+
chr1	114713908	rs1057519695	0	-
chr1	114713907	rs121913255	0	-
chr1	114713908	rs11554290	0	-
chr1	114713909	rs1057519834	0	-
chr1	114713909	rs121913254	0	-
chr1	114713911	rs267606920	0	-
chr1	114713915	rs730880965	0	-
chr1	114713921	rs1465850103	0	+
chr1	114713924	rs758182152	0	+
chr1	114713926	rs1246727247	0	+
chr1	114713928	rs1428377920	0	+
chr1	114713931	rs114668710	0	+
chr1	114713933	rs1207807641	0	+
chr1	114713941	rs267606921	0	-
chr1	114713943	rs1370520807	0	+
chr1	114713945	rs746572499	0	+
chr1	114713948	rs1444063606	0	+
chr1	114713949	rs901561299	0	+
chr1	114713950	rs1383166562	0	+
chr1	114713952	rs770739171	0	+
chr1	114713954	rs976902496	0	+
chr1	114713958	rs1437377780	0	+
chr1	114713973	rs780800228	0	+
chr1	114713974	rs139287106	0	+
chr1	114713976	rs730880967	0	-
chr1	114713981	rs1064794197	0	-
chr1	114713982	rs1318559042	0	+
chr1	114713984	rs200604652	0	+
chr1	114713985	rs1396496270	0	+
chr1	114713986	rs9724626	0	-
chr1	114713992	rs9724625	0	-
chr1	114713996	rs758918340	0	+
chr1	114713997	rs780595451	0	+
chr1	114714000	rs1268364895	0	+
chr1	114714002	rs371806603	0	+
chr1	114714003	rs1206291874	0	+
chr1	114714008	rs147650587	0	+
chr1	114714011	rs1266880847	0	+
chr1	114714012	rs1485843761	0	+
chr1	114714013	rs762225652	0	+
chr1	114714012	rs71580645	0	+
chr1	114714014	rs544321923	0	+
chr1	114714015	rs766613733	0	+
chr1	114714018	rs753896542	0	+
chr1	114714019	rs1187598707	0	+
chr1	114714024	rs1412996004	0	+
chr1	114714031	rs1028636321	0	+
chr1	114714040	rs1473625219	0	+
chr1	114714046	rs1237845598	0	+
chr1	114714048	rs969273	0	-
chr1	114714054	rs928033665	0	+
chr1	114714057	rs1276839373	0	+
chr1	114714058	rs984691435	0	+
chr1	114714061	rs1321333760	0	+
chr1	114714063	rs939465969	0	+
chr1	114714071	rs530327816	0	+
chr1	114714074	rs1014798411	0	+
chr1	114714080	rs961868637	0	+
chr1	114714089	rs891648318	0	+
chr1	114714091	rs1010112731	0	+
chr1	114714103	rs981231337	0	+
chr1	114714107	rs1043371102	0	+
chr1	114714110	rs1429904196	0	+
chr1	114714130	rs1348813265	0	+
chr1	114714134	rs748487114	0	+
chr1	114714140	rs904471770	0	+
chr1	114714166	rs1162185324	0	+
chr1	114714170	rs1406769123	0	+
chr1	114714171	rs1414191541	0	+
chr1	114714171	rs561227900	0	+
chr1	114714175	rs1190143837	0	+
chr1	114714187	rs1181248602	0	+
chr1	114714192	rs1471566124	0	+
chr1	114714191	rs1272661723	0	+
chr1	114714194	rs1253960971	0	+
chr1	114715827	rs1314822486	0	+
chr1	114715833	rs934500951	0	+
chr1	114715837	rs1370032691	0	+
chr1	114715840	rs1166906111	0	+
chr1	114715850	rs1463745376	0	+
chr1	114715852	rs1325404851	0	+
chr1	114715853	rs1371821913	0	+
chr1	114715859	rs1438652023	0	+
chr1	114715868	rs1052853410	0	+
chr1	114715882	rs1278321229	0	+
chr1	114715891	rs892568038	0	+
chr1	114715894	rs747523334	0	+
chr1	114715898	rs997990647	0	+
chr1	114715900	rs1164568070	0	+
chr1	114715907	rs1422566121	0	+
chr1	114715910	rs1260154318	0	+
chr1	114715915	rs1189269279	0	+
chr1	114715921	rs566221968	0	+
chr1	114715927	rs1250454076	0	+
chr1	114715930	rs1056527149	0	+
chr1	114715934	rs9724619	0	-
chr1	114715938	rs548807230	0	+
chr1	114715946	rs1294981317	0	+
chr1	114715947	rs1233859826	0	+
chr1	114715950	rs1332303905	0	+
chr1	114715951	rs1212701204	0	+
chr1	114715953	rs1326991203	0	+
chr1	114715974	rs889106097	0	+
chr1	114715976	rs1397550152	0	+
chr1	114715986	rs1293171073	0	+
chr1	114715999	rs759655981	0	+
chr1	114716000	rs1337044209	0	+
chr1	114716002	rs1460137244	0	+
chr1	114716004	rs1458977125	0	+
chr1	114716008	rs765143880	0	+
chr1	114716015	rs1344656658	0	+
chr1	114716013	rs758356418	0	+
chr1	114716016	rs368876641	0	+
chr1	114716024	rs1376784874	0	+
chr1	114716020	rs1395238775	0	+
chr1	114716023	rs1288684634	0	+
chr1	114716029	rs1278890226	0	+
chr1	114716030	rs755969182	0	+
chr1	114716030	rs1439182197	0	+
chr1	114716031	rs751392261	0	+
chr1	114716032	rs756947288	0	+
chr1	114716033	rs781031114	0	+
chr1	114716036	rs745364720	0	+
chr1	114716043	rs769488032	0	+
chr1	114716045	rs779630753	0	+
chr1	114716049	rs1258292100	0	+
chr1	114716057	rs1482529842	0	+
chr1	114716059	rs1210648980	0	+
chr1	114716060	rs397514553	0	-
chr1	114716065	rs1466940118	0	+
chr1	114716068	rs1274842204	0	+
chr1	114716074	rs748537067	0	+
chr1	114716076	rs772665803	0	+
chr1	114716077	rs1328445116	0	+
chr1	114716084	rs773404559	0	+
chr1	114716086	rs570328042	0	+
chr1	114716090	rs869025573	0	-
chr1	114716092	rs771113899	0	+
chr1	114716095	rs868515153	0	+
chr1	114716097	rs1178238823	0	+
chr1	114716109	rs121913248	0	-
chr1	114716111	rs1357368437	0	+
chr1	114716116	rs769226183	0	+
chr1	114716119	rs1433972399	0	+
chr1	114716119	rs867298971	0	+
chr1	114716120	rs1308441238	0	+
chr1	114716120	rs1364217427	0	+
chr1	114716123	rs121434596	0	-
chr1	114716124	rs121434595	0	-
chr1	114716125	rs759764705	0	+
chr1	114716126	rs121913237	0	-
chr1	114716127	rs121913250	0	-
chr1	114716130	rs1367788342	0	+
chr1	114716137	rs751917429	0	+
chr1	114716152	rs559229605	0	+
chr1	114716157	rs1310992906	0	+
chr1	114716156	rs755334563	0	+
chr1	114716161	rs762749532	0	+
chr1	114716167	rs1275863834	0	+
chr1	114716168	rs764140323	0	+
chr1	114716170	rs757183827	0	+
chr1	114716174	rs1232521487	0	+
chr1	114716176	rs1057520403	0	-
chr1	114716177	rs767267889	0	+
chr1	114716181	rs750039795	0	+
chr1	114716188	rs755833903	0	+
chr1	114716192	rs779391538	0	+
chr1	114716195	rs748856684	0	+
chr1	114716196	rs778387792	0	+
chr1	114716197	rs747372617	0	+
chr1	114716198	rs777456727	0	+
chr1	114716200	rs771224462	0	+
chr1	114716201	rs1327039548	0	+
chr1	114716202	rs776981949	0	+
chr1	114716203	rs1427586315	0	+
chr1	114716204	rs746046281	0	+
chr1	114716205	rs775409542	0	+
chr1	114716206	rs577550086	0	+
chr1	114716209	rs538668088	0	+
chr1	114716209	rs748912777	0	+
chr1	114716210	rs767355890	0	+
chr1	114716212	rs1369588625	0	+
chr1	114716227	rs997615318	0	+
chr1	114716230	rs776026472	0	+
chr1	114716233	rs1164519280	0	+
chr1	114716239	rs959847511	0	+
chr1	114716246	rs1363910512	0	+
chr1	114716247	rs992981819	0	+
chr1	114716248	rs955241622	0	+
chr1	114716250	rs915620234	0	+
chr1	114716264	rs970132931	0	+
chr1	114716265	rs1326901843	0	+
chr1	114716268	rs1214171234	0	+
chr1	114716272	rs983055283	0	+
chr1	114716277	rs1281979078	0	+
chr1	114716279	rs370160876	0	+
chr1	114716280	rs1254862351	0	+
chr1	114716281	rs908451112	0	+
chr1	114716284	rs1255536138	0	+
chr1	114716294	rs1232329395	0	+
chr1	114716297	rs1335756714	0	+
chr1	114716299	rs962971674	0	+
chr1	114716301	rs1464974467	0	+
chr1	114716305	rs1304608082	0	+
chr1	114716307	rs1290696827	0	+
chr1	114716309	rs763710664	0	+
chr1	114716316	rs553448235	0	+
chr1	114716326	rs973749401	0	+
chr1	114716332	rs571811142	0	+
chr1	114716334	rs1353962828	0	+
chr1	114716340	rs1233016294	0	+
chr1	114716345	rs1401819721	0	+
chr1	114716350	rs1273477744	0	+
chr1	114716354	rs542375118	0	+
chr1	114716356	rs925884377	0	+
chr1	114716365	rs926303895	0	+
chr1	114716459	rs560764810	0	+
chr1	114716462	rs769383226	0	+
chr1	114716463	rs9724618	0	-
chr1	114716464	rs1169497790	0	+
chr1	114716465	rs762803180	0	+
chr1	114716467	rs1256643937	0	+
chr1	114716468	rs773512142	0	+
chr1	114716470	rs1395885289	0	+
chr1	114716474	rs899439344	0	+
chr1	114716477	rs1258347954	0	+
chr1	114716478	rs993738273	0	+
chr1	114716479	rs1026519073	0	+
chr1	114716482	rs766169962	0	+
chr1	114716489	rs1015870425	0	+
chr1	114716491	rs1356111820	0	+
chr1	114716496	rs1291930071	0	+
chr1	114716498	rs1014386441	0	+
chr1	114716501	rs1414592652	0	+
chr1	114716501	rs1356789823	0	+
chr1	114716502	rs9724617	0	-
chr1	114716506	rs759496621	0	+
chr1	114716507	rs9724616	0	-
chr1	114716509	rs1032620150	0	+
chr1	114716510	rs1416935835	0	+
chr1	114716512	rs1162643062	0	+
chr1	114716514	rs955985000	0	+
chr1	114716516	rs991822312	0	+
chr1	114716519	rs753900022	0	+
chr1	114716521	rs1176758481	0	+
chr1	114716523	rs565221935	0	+
chr1	114716526	rs1234764634	0	+
chr1	114716528	rs532394674	0	+
chr1	114716530	rs61758213	0	-
chr1	114716533	rs559841854	0	+
chr1	114716535	rs933820617	0	+
chr1	114716540	rs1278169701	0	+
chr1	114716543	rs530231084	0	+
chr1	114716544	rs765433432	0	+
chr1	114716545	rs1222648765	0	+
chr1	114716547	rs1485287907	0	+
chr1	114716550	rs1211416057	0	+
chr1	114716561	rs1280888760	0	+
chr1	114716564	rs548769938	0	+
chr1	114716574	rs925457365	0	+
chr1	114716573	rs1257996434	0	+
chr1	114716577	rs570240967	0	+
chr1	114716586	rs1323694542	0	+
chr1	114716591	rs1462947771	0	+
chr1	114716594	rs910647144	0	+
chr1	114716596	rs61758212	0	-
chr1	114716600	rs1158313393	0	+
chr1	114716605	rs1417330593	0	+
chr1	114716610	rs1372682366	0	+
chr1	114716620	rs1410281718	0	+
chr1	114716624	rs1177971399	0	+
chr1	114716628	rs1037735540	0	+
chr1	114716632	rs1475797338	0	+
chr1	114716639	rs1251514227	0	+
chr1	114716640	rs899159777	0	+
chr1	114716660	rs1170528044	0	+
chr1	114716663	rs1469199265	0	+
chr1	114716666	rs1260582045	0	+
chr1	114716670	rs1039310983	0	+
chr1	114716673	rs929585994	0	+
chr1	114716677	rs1240383775	0	+
chr1	114716679	rs1434625051	0	+
chr1	114716685	rs1369878805	0	+
chr1	114716689	rs1051787447	0	+
chr1	114716690	rs61758211	0	-
chr1	114716691	rs896037941	0	+
chr1	114716696	rs1404805018	0	+
chr1	114716697	rs1160003430	0	+
chr1	114716698	rs1380846905	0	+
chr1	114716701	rs1393439284	0	+
chr1	114716704	rs1175762782	0	+
chr1	114716712	rs1015402217	0	+
chr1	114716713	rs1326630568	0	+
chr1	114716714	rs755523956	0	+
chr1	114716721	rs780579559	0	+
chr1	114716722	rs898326779	0	+
chr1	114716725	rs781638723	0	+
chr1	114716726	rs995350319	0	+
chr1	114716728	rs1277672795	0	+
chr1	114716728	rs150530077	0	+
chr1	114716731	rs1236087723	0	+
chr1	114716735	rs747327546	0	+
chr1	114716741	rs905641549	0	+
chr1	114716742	rs571169248	0	+
chr1	114716747	rs1364059764	0	+
chr1	114716746	rs755583487	0	+
chr1	114716747	rs1175708287	0	+
chr1	114716748	rs781708988	0	+
chr1	114716749	rs955703746	0	+
chr1	114716752	rs538211039	0	+
chr1	114716753	rs866916949	0	+
chr1	114716755	rs955295069	0	+
chr1	114716757	rs985721444	0	+
chr1	114716759	rs1420777898	0	+
chr1	114716761	rs1187874933	0	+
chr1	114716766	rs553362117	0	+
chr1	114716767	rs1485038196	0	+
chr1	114716770	rs1254835017	0	+
chr1	114716772	rs886045109	0	-
chr1	114716775	rs1483409699	0	+
chr1	114716776	rs1250535769	0	+
chr1	114716777	rs1261362614	0	+
chr1	114716778	rs1465507901	0	+
chr1	114716781	rs565403770	0	+
chr1	114716783	rs1190659040	0	+
chr1	114716788	rs535964886	0	+
chr1	114716789	rs1278718170	0	+
chr1	114716791	rs201477267	0	+
chr1	114716792	rs1396823917	0	+
chr1	114716793	rs1458899476	0	+
chr1	114716794	rs943468553	0	+
chr1	114716795	rs1174851789	0	+
chr1	114716796	rs973483568	0	+
chr1	114716798	rs1355515842	0	+
chr1	114716799	rs978265392	0	+
chr1	114716800	rs748573352	0	+
chr1	114716802	rs1189513384	0	+
chr1	114716803	rs1423900326	0	+
chr1	114716804	rs576142923	0	+
chr1	114716807	rs1452146007	0	+
chr1	114716809	rs1258522234	0	+
chr1	114716810	rs1158323500	0	+
chr1	114716812	rs1385307910	0	+
chr1	114716814	rs543646499	0	+
chr1	114716815	rs1047697513	0	+
chr1	114716819	rs886045110	0	-
chr1	114716820	rs896072167	0	+
chr1	114716823	rs558573760	0	+
chr1	114716826	rs1044985921	0	+
chr1	114716828	rs773384457	0	+
chr1	114716830	rs1457932310	0	+
chr1	114716834	rs999940088	0	+
chr1	114716833	rs1362731107	0	+
chr1	114716836	rs1054135491	0	+
chr1	114716838	rs886456513	0	+
chr1	114716839	rs1315036312	0	+
chr1	114716841	rs891512340	0	+
chr1	114716843	rs1010335989	0	+
chr1	114716864	rs1259094345	0	+
chr1	114716848	rs2273267	0	-
chr1	114716849	rs886045111	0	-
chr1	114716850	rs1293864173	0	+
chr1	114716852	rs1054908364	0	+
chr1	114716855	rs955503345	0	+
chr1	114716865	rs1468109500	0	+
chr1	114716859	rs541399908	0	+
chr1	114716862	rs887010333	0	+
chr1	114716863	rs771012128	0	+
chr1	114716866	rs1380471428	0	+
chr1	114716867	rs895056300	0	+
chr1	114716868	rs1013452953	0	+
chr1	114716869	rs1452301321	0	+
chr1	114716869	rs1191820692	0	+
chr1	114716871	rs1013471407	0	+
chr1	114716872	rs1446421922	0	+
chr1	114716875	rs1259722514	0	+
chr1	114716876	rs1024621778	0	+
chr1	114716882	rs886045112	0	-
chr1	114716884	rs1279823350	0	+
chr1	114716885	rs886045113	0	-
chr1	114716886	rs1232411428	0	+
chr1	114716887	rs1006801334	0	+
chr1	114716888	rs1181616527	0	+
chr1	114716889	rs1018161517	0	+
chr1	114716890	rs559805446	0	+
chr1	114716897	rs1162390297	0	+
chr1	114716896	rs1393218317	0	+
chr1	114716898	rs1461557746	0	+
chr1	114716899	rs530144851	0	+
chr1	114716907	rs973870775	0	+
chr1	114716908	rs182112788	0	+
chr1	114716911	rs957795717	0	+
chr1	114716914	rs950753535	0	+
chr1	114716917	rs113010659	0	+
chr1	114716919	rs769343900	0	+
chr1	114716921	rs1173018655	0	+
chr1	114716922	rs1474964933	0	+
chr1	114716923	rs1371213463	0	+
chr1	114716925	rs1195789831	0	+
chr1	114716928	rs917242694	0	+
chr1	114716929	rs9724615	0	-
chr1	114716939	rs1256952564	0	+
chr1	114716941	rs1044648601	0	+
chr1	114716942	rs1208974725	0	+
chr1	114716943	rs1352130555	0	+
chr1	114716944	rs927508713	0	+
chr1	114716948	rs1279777412	0	+
chr1	114716949	rs1214281651	0	+
chr1	114716953	rs1337867699	0	+
chr1	114716956	rs1272380613	0	+
chr1	114716959	rs6694035	0	+
chr1	114716960	rs1292183518	0	+
chr1	114716965	rs1412538270	0	+
chr1	114716969	rs552741102	0	+
chr1	114716971	rs1054524283	0	+
chr1	114716976	rs1334419733	0	+
chr1	114716977	rs1409107775	0	+
chr1	114716978	rs8453	0	-
chr1	114716980	rs1334403500	0	+
chr1	114716981	rs1009975671	0	+
chr1	114716985	rs1417235805	0	+
chr1	114716990	rs1185984352	0	+
chr1	114716994	rs1229688334	0	+
chr1	114717001	rs760471215	0	+
chr1	114717005	rs759292396	0	+
chr1	114717013	rs767399896	0	+
chr1	114717015	rs920662157	0	+
chr1	114717020	rs1195740083	0	+
chr1	114717021	rs937457937	0	+
chr1	114717024	rs1054857672	0	+
chr1	114717025	rs528797826	0	+
chr1	114717035	rs1186233786	0	+
chr1	114717042	rs1334823056	0	+
chr1	114717044	rs1271836178	0	+
chr1	114717050	rs1230866619	0	+
chr1	114717047	rs1380742504	0	+
chr1	114717048	rs1018213754	0	+
chr1	114717049	rs895002638	0	+
chr1	114717050	rs1416774137	0	+
chr1	114717053	rs775482433	0	+
chr1	114717054	rs1333746222	0	+
chr1	114717055	rs962593849	0	+
chr1	114717060	rs1333189337	0	+
chr1	114717062	rs1466072223	0	+
chr1	114717063	rs546962160	0	+
chr1	114717070	rs1424014350	0	+
chr1	114717073	rs1013418878	0	+
chr1	114717075	rs1046734235	0	+
chr1	114717078	rs1407104926	0	+
chr1	114717080	rs1414663326	0	+
chr1	114717082	rs1025461761	0	+
chr1	114717084	rs1352261824	0	+
chr1	114717087	rs771399801	0	+
chr1	114717090	rs1298700046	0	+
chr1	114717091	rs999577626	0	+
chr1	114717095	rs950891889	0	+
chr1	114717098	rs983546722	0	+
chr1	114717101	rs1468332214	0	+
chr1	114717108	rs565317127	0	+
chr1	114717113	rs917276899	0	+
chr1	114717116	rs971424750	0	+
chr1	114717118	rs957745618	0	+
chr1	114717120	rs1412745034	0	+
chr1	114717122	rs12254	0	-
chr1	114717125	rs1801910	0	-
chr1	114717126	rs1322968500	0	+
chr1	114717128	rs535880949	0	+
chr1	114717141	rs1222837622	0	+
chr1	114717142	rs1348182727	0	+
chr1	114717145	rs549309151	0	+
chr1	114717147	rs1065634	0	-
chr1	114717159	rs1447171875	0	+
chr1	114717162	rs1370005467	0	+
chr1	114717164	rs1355127225	0	+
chr1	114717165	rs1229115252	0	+
chr1	114717182	rs1029126167	0	+
chr1	226735313	rs945660099	0	+
chr1	226735315	rs1326147233	0	+
chr1	226735322	rs986016682	0	+
chr1	226735323	rs1468426131	0	+
chr1	226735325	rs764199068	0	+
chr1	226735326	rs1000340065	0	+
chr1	226735338	rs7518879	0	+
chr1	226735342	rs911798154	0	+
chr1	226735344	rs894277097	0	+
chr1	226735354	rs1479385507	0	+
chr1	226735358	rs944644058	0	+
chr1	226735359	rs1222230367	0	+
chr1	226735369	rs1450767090	0	+
chr1	226735371	rs1240590548	0	+
chr1	226735379	rs367738459	0	+
chr1	226735386	rs1024144861	0	+
chr1	226735387	rs972087628	0	+
chr1	226735406	rs1252218549	0	+
chr1	226735389	rs751680225	0	+
chr1	226735402	rs1356179931	0	+
chr1	226735404	rs1310287111	0	+
chr1	226735410	rs558784502	0	+
chr1	226735411	rs930709356	0	+
chr1	226735413	rs1049136046	0	+
chr1	226735423	rs183958027	0	+
chr1	226735434	rs961940693	0	+
chr1	226735436	rs1414736060	0	+
chr1	226735437	rs1425827010	0	+
chr1	226735439	rs1301728210	0	+
chr1	226735441	rs1421118061	0	+
chr1	226735442	rs1360714492	0	+
chr1	226735446	rs11337528	0	+
chr1	226735446	rs1028059150	0	+
chr1	226735447	rs796111926	0	+
chr1	226735450	rs1426686804	0	+
chr1	226735458	rs1191695667	0	+
chr1	226735461	rs1480090440	0	+
chr1	226735464	rs952105571	0	+
chr1	226735465	rs1466062460	0	+
chr1	226735467	rs905345182	0	+
chr1	226735477	rs1455866432	0	+
chr1	226735478	rs756397008	0	+
chr1	226735483	rs1215345161	0	+
chr1	226735490	rs780127344	0	+
chr1	226735491	rs1388887791	0	+
chr1	226735493	rs1280907197	0	+
chr1	226735494	rs749399951	0	+
chr1	226735501	rs768551352	0	+
chr1	226735502	rs1220287216	0	+
chr1	226735505	rs1222411200	0	+
chr1	226735508	rs1345490080	0	+
chr1	226735516	rs147464191	0	+
chr1	226735518	rs1223494248	0	+
chr1	226735531	rs1330542610	0	+
chr1	226735532	rs747985163	0	+
chr1	226735535	rs1259713566	0	+
chr1	226735542	rs1488718451	0	+
chr1	226735545	rs772110934	0	+
chr1	226735547	rs1294406321	0	+
chr1	226735550	rs1266736777	0	+
chr1	226735552	rs773178904	0	+
chr1	226735553	rs1209803610	0	+
chr1	226735558	rs1287869681	0	+
chr1	226735562	rs1182756734	0	+
chr1	226735563	rs708775	0	-
chr1	226735565	rs976254609	0	+
chr1	226735569	rs868481435	0	+
chr1	226735570	rs146855114	0	+
chr1	226735572	rs1010275487	0	+
chr1	226735574	rs373285675	0	+
chr1	226735579	rs1462148734	0	+
chr1	226735581	rs188607402	0	+
chr1	226735582	rs1019940921	0	+
chr1	226735584	rs1195754518	0	+
chr1	226735585	rs764606849	0	+
chr1	226735586	rs34777857	0	+
chr1	226735587	rs1410993420	0	+
chr1	226735590	rs768009940	0	+
chr1	226735591	rs750845751	0	+
chr1	226735592	rs375439829	0	+
chr1	226735593	rs945607729	0	+
chr1	226735599	rs145677527	0	+
chr1	226735602	rs781540064	0	+
chr1	226735605	rs753965924	0	+
chr1	226735620	rs1204333109	0	+
chr1	226735623	rs147737688	0	+
chr1	226735627	rs1261747272	0	+
chr1	226735632	rs762021610	0	+
chr1	226735632	rs1319023445	0	+
chr1	226735641	rs200242451	0	+
chr1	226735642	rs143130106	0	+
chr1	226735644	rs772200650	0	+
chr1	226735648	rs866991300	0	+
chr1	226735649	rs1331006941	0	+
chr1	226735653	rs1018829080	0	+
chr1	226735654	rs777837462	0	+
chr1	226735656	rs1425810082	0	+
chr1	226735673	rs369692488	0	+
chr1	226735676	rs570471678	0	+
chr1	226735677	rs1430724995	0	+
chr1	226735678	rs776372934	0	+
chr1	226735680	rs1172713916	0	+
chr1	226735683	rs55822534	0	+
chr1	226735684	rs141636221	0	+
chr1	226735686	rs1297136656	0	+
chr1	226735690	rs774932416	0	+
chr1	226735691	rs548041016	0	+
chr1	226735693	rs952158529	0	+
chr1	226735695	rs56095953	0	+
chr1	226735696	rs1027595052	0	+
chr1	226735704	rs773642784	0	+
chr1	226735705	rs192959669	0	+
chr1	226735708	rs766603628	0	+
chr1	226735712	rs1435972762	0	+
chr1	226735714	rs754207011	0	+
chr1	226735717	rs146361736	0	+
chr1	226735718	rs765490286	0	+
chr1	226735720	rs1357512835	0	+
chr1	226735721	rs752879393	0	+
chr1	226735724	rs555308473	0	+
chr1	226735725	rs1244580045	0	+
chr1	226735726	rs747976781	0	+
chr1	226735729	rs1394738636	0	+
chr1	226735732	rs758490713	0	+
chr1	226735733	rs777853871	0	+
chr1	226735735	rs1417764736	0	+
chr1	226735736	rs1409921400	0	+
chr1	226735739	rs746898157	0	+
chr1	226735743	rs757200643	0	+
chr1	226735744	rs752267534	0	+
chr1	226735749	rs966120102	0	+
chr1	226735748	rs1334355990	0	+
chr1	226735749	rs780892743	0	+
chr1	226735751	rs1315239053	0	+
chr1	226735756	rs1435590368	0	+
chr1	226735763	rs1244864256	0	+
chr1	226735764	rs144456622	0	+
chr1	226735765	rs149227914	0	+
chr1	226735766	rs373148743	0	+
chr1	226735767	rs1203838395	0	+
chr1	226735770	rs1279156138	0	+
chr1	226735771	rs918114216	0	+
chr1	226735772	rs151260470	0	+
chr1	226735774	rs1201838974	0	+
chr1	226735776	rs979658344	0	+
chr1	226735778	rs777746139	0	+
chr1	226735779	rs1190703579	0	+
chr1	226735780	rs925572367	0	+
chr1	226735781	rs773730694	0	+
chr1	226735782	rs56305018	0	+
chr1	226735785	rs766876398	0	+
chr1	226735787	rs1427856557	0	+
chr1	226735790	rs1043036598	0	+
chr1	226735791	rs1180530598	0	+
chr1	226735796	rs1386746066	0	+
chr1	226735801	rs376357327	0	+
chr1	226735803	rs759928744	0	+
chr1	226735804	rs708776	0	-
chr1	226735805	rs1356889550	0	+
chr1	226735806	rs758577617	0	+
chr1	226735811	rs764323520	0	+
chr1	226735813	rs751661834	0	+
chr1	226735819	rs1275424506	0	+
chr1	226735824	rs371000081	0	+
chr1	226735825	rs149543375	0	+
chr1	226735826	rs1262615684	0	+
chr1	226735831	rs868844316	0	+
chr1	226735833	rs915602723	0	+
chr1	226735834	rs56336740	0	+
chr1	226735835	rs865857179	0	+
chr1	226735836	rs1210829968	0	+
chr1	226735838	rs1424240399	0	+
chr1	226735843	rs745665378	0	+
chr1	226735844	rs755872666	0	+
chr1	226735849	rs1363897750	0	+
chr1	226735851	rs779712156	0	+
chr1	226735852	rs1249014159	0	+
chr1	226735853	rs541198818	0	+
chr1	226735855	rs552789538	0	+
chr1	226735858	rs778433758	0	+
chr1	226735860	rs1352645196	0	+
chr1	226735865	rs747687121	0	+
chr1	226735869	rs1160009083	0	+
chr1	226735870	rs1054145585	0	+
chr1	226735873	rs771396569	0	+
chr1	226735881	rs374636230	0	+
chr1	226735882	rs888865677	0	+
chr1	226735883	rs759820662	0	+
chr1	226735884	rs143869693	0	+
chr1	226735887	rs1180279515	0	+
chr1	226735888	rs1403039562	0	+
chr1	226735891	rs1282482354	0	+
chr1	226735894	rs1351254316	0	+
chr1	226735895	rs775979938	0	+
chr1	226735896	rs764409672	0	+
chr1	226735897	rs751749592	0	+
chr1	226735903	rs761896861	0	+
chr1	226735910	rs1199087761	0	+
chr1	226735911	rs750336411	0	+
chr1	226735913	rs755884492	0	+
chr1	226735918	rs779873291	0	+
chr1	226735922	rs1026661546	0	+
chr1	226735925	rs753599178	0	+
chr1	226735930	rs1205369223	0	+
chr1	226735939	rs1483131358	0	+
chr1	226735947	rs1183325454	0	+
chr1	226735948	rs541675872	0	+
chr1	226735949	rs1469329681	0	+
chr1	226735951	rs1163418977	0	+
chr1	226735953	rs1235289872	0	+
chr1	226735954	rs563266870	0	+
chr1	226735959	rs771540265	0	+
chr1	226735960	rs1422508480	0	+
chr1	226735965	rs781578386	0	+
chr1	226735968	rs530493513	0	+
chr1	226735969	rs770397722	0	+
chr1	226735970	rs776068073	0	+
chr1	226735975	rs1402797016	0	+
chr1	226735976	rs1342154589	0	+
chr1	226735978	rs201909512	0	+
chr1	226735979	rs545516725	0	+
chr1	226735981	rs376931152	0	+
chr1	226735983	rs1453523055	0	+
chr1	226735986	rs199950711	0	+
chr1	226735988	rs1330001114	0	+
chr1	226735998	rs1377319423	0	+
chr1	226736000	rs767585580	0	+
chr1	226736003	rs750447410	0	+
chr1	226736004	rs146213841	0	+
chr1	226736005	rs766298121	0	+
chr1	226736006	rs992211791	0	+
chr1	226736009	rs753690167	0	+
chr1	226736017	rs754707590	0	+
chr1	226736018	rs1479628872	0	+
chr1	226736019	rs1265871492	0	+
chr1	226736022	rs778538440	0	+
chr1	226736027	rs752350855	0	+
chr1	226736039	rs777386050	0	+
chr1	226736040	rs531505083	0	+
chr1	226736041	rs1390509598	0	+
chr1	226736044	rs200706684	0	+
chr1	226736045	rs780653192	0	+
chr1	226736046	rs1042616497	0	+
chr1	226736047	rs887708061	0	+
chr1	226736046	rs1049420140	0	+
chr1	226736048	rs200314048	0	+
chr1	226736051	rs1380829809	0	+
chr1	226736055	rs901878241	0	+
chr1	226736054	rs769103833	0	+
chr1	226736055	rs774459314	0	+
chr1	226736056	rs528224612	0	+
chr1	226736058	rs772152768	0	+
chr1	226736062	rs997584012	0	+
chr1	226736068	rs773407407	0	+
chr1	226736069	rs1431723743	0	+
chr1	226736070	rs760727505	0	+
chr1	226736076	rs766316410	0	+
chr1	226736077	rs370595082	0	+
chr1	226736078	rs35823273	0	+
chr1	226736082	rs1244430901	0	+
chr1	226736085	rs1262191309	0	+
chr1	226736088	rs765028529	0	+
chr1	226736089	rs1191023981	0	+
chr1	226736090	rs1372418959	0	+
chr1	226736091	rs752409559	0	+
chr1	226736096	rs758139747	0	+
chr1	226736097	rs1468765115	0	+
chr1	226736098	rs373903959	0	+
chr1	226736099	rs763645018	0	+
chr1	226736100	rs145686852	0	+
chr1	226736107	rs1475307050	0	+
chr1	226736108	rs756763486	0	+
chr1	226736112	rs145422821	0	+
chr1	226736113	rs749765819	0	+
chr1	226736114	rs759258462	0	+
chr1	226736116	rs748457093	0	+
chr1	226736117	rs772394345	0	+
chr1	226736120	rs773248818	0	+
chr1	226736126	rs747092913	0	+
chr1	226736127	rs770956320	0	+
chr1	226736129	rs1202647694	0	+
chr1	226736130	rs377390753	0	+
chr1	226736134	rs759515207	0	+
chr1	226736136	rs199875970	0	+
chr1	226736138	rs1261005403	0	+
chr1	226736139	rs949742998	0	+
chr1	226736144	rs775417113	0	+
chr1	226736147	rs762600084	0	+
chr1	226736152	rs1427293784	0	+
chr1	226736154	rs763814337	0	+
chr1	226736153	rs766562741	0	+
chr1	226736156	rs751217706	0	+
chr1	226736157	rs756851474	0	+
chr1	226736159	rs767184522	0	+
chr1	226736160	rs550313561	0	+
chr1	226736164	rs755608656	0	+
chr1	226736165	rs779274972	0	+
chr1	226736166	rs753117375	0	+
chr1	226736167	rs919018229	0	+
chr1	226736168	rs1248519045	0	+
chr1	226736169	rs758623262	0	+
chr1	226736170	rs374372124	0	+
chr1	226736176	rs1318319248	0	+
chr1	226736177	rs747182839	0	+
chr1	226736179	rs1048888287	0	+
chr1	226736182	rs771115954	0	+
chr1	226736186	rs201162163	0	+
chr1	226736188	rs202027962	0	+
chr1	226736189	rs769999928	0	+
chr1	226736192	rs866706391	0	+
chr1	226736193	rs1026172069	0	+
chr1	226736194	rs1357435785	0	+
chr1	226736198	rs530318369	0	+
chr1	226736199	rs775226885	0	+
chr1	226736200	rs943292541	0	+
chr1	226736201	rs1417576917	0	+
chr1	226736205	rs1408425236	0	+
chr1	226736207	rs1039386581	0	+
chr1	226736208	rs775931875	0	+
chr1	226736209	rs1386258603	0	+
chr1	226736210	rs200399460	0	+
chr1	226736211	rs1301901828	0	+
chr1	226736212	rs1365486555	0	+
chr1	226736215	rs768287698	0	+
chr1	226736217	rs1298285013	0	+
chr1	226736220	rs1374816200	0	+
chr1	226736222	rs368522487	0	+
chr1	226736229	rs200121771	0	+
chr1	226736235	rs750011126	0	+
chr1	226736237	rs6667260	0	+
chr1	226736239	rs1243825779	0	+
chr1	226736242	rs371559058	0	+
chr1	226736244	rs753100856	0	+
chr1	226736245	rs778155846	0	+
chr1	226736247	rs1305389468	0	+
chr1	226736248	rs1353086236	0	+
chr1	226736248	rs902603532	0	+
chr1	226736251	rs992232838	0	+
chr1	226736252	rs751886884	0	+
chr1	226736253	rs1161288532	0	+
chr1	226736257	rs1025495031	0	+
chr1	226736258	rs1479658584	0	+
chr1	226736261	rs374593738	0	+
chr1	226736262	rs1243966600	0	+
chr1	226736266	rs1446875550	0	+
chr1	226736267	rs1162026389	0	+
chr1	226736268	rs1384961667	0	+
chr1	226736271	rs1411038052	0	+
chr1	226736272	rs745954165	0	+
chr1	226736281	rs150169246	0	+
chr1	226736288	rs569859868	0	+
chr1	226736289	rs774356455	0	+
chr1	226736291	rs1383026833	0	+
chr1	226736292	rs761687211	0	+
chr1	226736305	rs752526666	0	+
chr1	226736297	rs771863706	0	+
chr1	226736298	rs1291233019	0	+
chr1	226736300	rs772931431	0	+
chr1	226736303	rs199687729	0	+
chr1	226736304	rs1305901923	0	+
chr1	226736308	rs201649438	0	+
chr1	226736311	rs553053957	0	+
chr1	226736315	rs1264036185	0	+
chr1	226736318	rs753362652	0	+
chr1	226736320	rs1012480218	0	+
chr1	226736324	rs936873356	0	+
chr1	226736325	rs763407088	0	+
chr1	226736328	rs1201428148	0	+
chr1	226736330	rs764576832	0	+
chr1	226736334	rs1371746654	0	+
chr1	226736335	rs751937959	0	+
chr1	226736336	rs1025197313	0	+
chr1	226736337	rs1405861143	0	+
chr1	226736338	rs1345287765	0	+
chr1	226736343	rs371621818	0	+
chr1	226736344	rs1300879318	0	+
chr1	226736346	rs767762117	0	+
chr1	226736350	rs750565607	0	+
chr1	226736353	rs1470758458	0	+
chr1	226736356	rs756338655	0	+
chr1	226736358	rs368127761	0	+
chr1	226736362	rs1431187066	0	+
chr1	226736363	rs558038469	0	+
chr1	226736364	rs187169541	0	+
chr1	226736366	rs1359746447	0	+
chr1	226736367	rs755024612	0	+
chr1	226736369	rs368044845	0	+
chr1	226736370	rs761950979	0	+
chr1	226736371	rs771951636	0	+
chr1	226736374	rs371265531	0	+
chr1	226736375	rs1447985911	0	+
chr1	226736376	rs1040067532	0	+
chr1	226736380	rs1428047592	0	+
chr1	226736381	rs746685185	0	+
chr1	226736387	rs535284459	0	+
chr1	226736388	rs1366510957	0	+
chr1	226736389	rs750561260	0	+
chr1	226736390	rs776069380	0	+
chr1	226736391	rs375907358	0	+
chr1	226736424	rs1030383509	0	+
chr1	226736409	rs774804633	0	+
chr1	226736412	rs762191313	0	+
chr1	226736418	rs929110745	0	+
chr1	226736421	rs1173888009	0	+
chr1	226736422	rs767919907	0	+
chr1	226736425	rs1265490662	0	+
chr1	226736427	rs111744667	0	+
chr1	226736429	rs1273534455	0	+
chr1	226736432	rs199795545	0	+
chr1	226736434	rs1343168085	0	+
chr1	226736435	rs1399341337	0	+
chr1	226736436	rs766612380	0	+
chr1	226736439	rs1362145916	0	+
chr1	226736443	rs753875402	0	+
chr1	226736445	rs1221739177	0	+
chr1	226736446	rs1427988170	0	+
chr1	226736449	rs1006057056	0	+
chr1	226736450	rs1351707760	0	+
chr1	226736454	rs755039028	0	+
chr1	226736457	rs1337281633	0	+
chr1	226736465	rs779024314	0	+
chr1	226736467	rs748048875	0	+
chr1	226736468	rs1223967867	0	+
chr1	226736469	rs1426929379	0	+
chr1	226736473	rs1271661855	0	+
chr1	226736474	rs1013992181	0	+
chr1	226736475	rs777464689	0	+
chr1	226736476	rs756373333	0	+
chr1	226736477	rs1420445557	0	+
chr1	226736478	rs1376538551	0	+
chr1	226736480	rs967186920	0	+
chr1	226736481	rs1159881625	0	+
chr1	226736483	rs746812748	0	+
chr1	226736488	rs770544171	0	+
chr1	226736492	rs776283583	0	+
chr1	226736493	rs1164199837	0	+
chr1	226736494	rs745402631	0	+
chr1	226736495	rs3754413	0	+
chr1	226736500	rs35957083	0	+
chr1	226736501	rs780279284	0	+
chr1	226736502	rs762348624	0	+
chr1	226736503	rs1277997673	0	+
chr1	226736509	rs142505897	0	+
chr1	226736510	rs773508986	0	+
chr1	226736515	rs761044431	0	+
chr1	226736516	rs766513710	0	+
chr1	226736517	rs754051512	0	+
chr1	226736518	rs759710042	0	+
chr1	226736523	rs765453481	0	+
chr1	226736524	rs752789388	0	+
chr1	226736526	rs758474285	0	+
chr1	226736527	rs1438895458	0	+
chr1	226736531	rs985680024	0	+
chr1	226736533	rs777749333	0	+
chr1	226736536	rs751319232	0	+
chr1	226736540	rs12097311	0	+
chr1	226736543	rs902547766	0	+
chr1	226736544	rs1162509502	0	+
chr1	226736545	rs1397381771	0	+
chr1	226736546	rs1488101959	0	+
chr1	226736547	rs1411715539	0	+
chr1	226736551	rs780735244	0	+
chr1	226736556	rs1000942114	0	+
chr1	226736557	rs1376402405	0	+
chr1	226736563	rs1403734252	0	+
chr1	226736566	rs1453604994	0	+
chr1	226736570	rs139236399	0	+
chr1	226736571	rs769406538	0	+
chr1	226736573	rs1483907427	0	+
chr1	226736574	rs372229059	0	+
chr1	226736578	rs145342884	0	+
chr1	226736579	rs140811669	0	+
chr1	226736581	rs1012844780	0	+
chr1	226736582	rs201331239	0	+
chr1	226736583	rs1254638290	0	+
chr1	226736584	rs760976456	0	+
chr1	226736585	rs994418984	0	+
chr1	226736586	rs771278268	0	+
chr1	226736588	rs540281009	0	+
chr1	226736590	rs145808681	0	+
chr1	226736591	rs1442536143	0	+
chr1	226736594	rs1047478622	0	+
chr1	226736599	rs763066529	0	+
chr1	226736602	rs763972727	0	+
chr1	226736603	rs1426901369	0	+
chr1	226736606	rs1476457186	0	+
chr1	226736610	rs751467980	0	+
chr1	226736611	rs1399583186	0	+
chr1	226736613	rs757123839	0	+
chr1	226736614	rs781083720	0	+
chr1	226736617	rs750215157	0	+
chr1	226736618	rs1395795761	0	+
chr1	226736619	rs1054914504	0	+
chr1	226736620	rs755822329	0	+
chr1	226736622	rs1328737959	0	+
chr1	226736624	rs1349868150	0	+
chr1	226736625	rs1225810847	0	+
chr1	226736634	rs895062931	0	+
chr1	226736635	rs368372143	0	+
chr1	226736636	rs748802247	0	+
chr1	226736641	rs1203975476	0	+
chr1	226736642	rs1372340400	0	+
chr1	226736643	rs768170687	0	+
chr1	226736644	rs778164404	0	+
chr1	226736645	rs950463843	0	+
chr1	226736646	rs1199630597	0	+
chr1	226736650	rs144978072	0	+
chr1	226736655	rs1448687903	0	+
chr1	226736656	rs1191349461	0	+
chr1	226736662	rs143170772	0	+
chr1	226736663	rs777197995	0	+
chr1	226736667	rs1366841813	0	+
chr1	226736670	rs759963792	0	+
chr1	226736671	rs770150702	0	+
chr1	226736674	rs775818400	0	+
chr1	226736675	rs984533443	0	+
chr1	226736676	rs908968225	0	+
chr1	226736677	rs763150338	0	+
chr1	226736678	rs964542556	0	+
chr1	226736681	rs72754588	0	+
chr1	226736685	rs764287451	0	+
chr1	226736686	rs774267306	0	+
chr1	226736687	rs761878359	0	+
chr1	226736688	rs548833775	0	+
chr1	226736689	rs750233514	0	+
chr1	226736690	rs1232018375	0	+
chr1	226736696	rs1261111211	0	+
chr1	226736697	rs1486687693	0	+
chr1	226736700	rs113737408	0	+
chr1	226736701	rs755840786	0	+
chr1	226736702	rs766050198	0	+
chr1	226736703	rs372727679	0	+
chr1	226736704	rs563985567	0	+
chr1	226736707	rs1265295022	0	+
chr1	226736708	rs1432832364	0	+
chr1	226736709	rs1366673494	0	+
chr1	226736710	rs145241067	0	+
chr1	226736711	rs1365980144	0	+
chr1	226736720	rs778524851	0	+
chr1	226736721	rs747602832	0	+
chr1	226736722	rs1366697687	0	+
chr1	226736728	rs1407249961	0	+
chr1	226736729	rs757837062	0	+
chr1	226736731	rs781739803	0	+
chr1	226736732	rs777658082	0	+
chr1	226736734	rs1307261913	0	+
chr1	226736737	rs770236702	0	+
chr1	226736739	rs775978104	0	+
chr1	226736744	rs749567746	0	+
chr1	226736745	rs768759820	0	+
chr1	226736746	rs761742131	0	+
chr1	226736747	rs1032441054	0	+
chr1	226736750	rs767447670	0	+
chr1	226736752	rs773094695	0	+
chr1	226736755	rs1178054590	0	+
chr1	226736758	rs1252897177	0	+
chr1	226736760	rs371043507	0	+
chr1	226736762	rs1438266261	0	+
chr1	226736766	rs760483884	0	+
chr1	226736775	rs374589417	0	+
chr1	226736776	rs746982540	0	+
chr1	226736782	rs1404605442	0	+
chr1	226736783	rs754723327	0	+
chr1	226736787	rs764780136	0	+
chr1	226736790	rs1454381691	0	+
chr1	226736795	rs936688875	0	+
chr1	226736798	rs752262931	0	+
chr1	226736802	rs757777418	0	+
chr1	226736803	rs781770888	0	+
chr1	226736805	rs746429966	0	+
chr1	226736807	rs1383167101	0	+
chr1	226736809	rs199585718	0	+
chr1	226736812	rs780636799	0	+
chr1	226736819	rs1321243260	0	+
chr1	226736820	rs372824138	0	+
chr1	226736825	rs552845071	0	+
chr1	226736826	rs570710738	0	+
chr1	226736829	rs1018494067	0	+
chr1	226736830	rs1456626771	0	+
chr1	226736832	rs774371545	0	+
chr1	226736838	rs748292776	0	+
chr1	226736840	rs1198234553	0	+
chr1	226736841	rs368317645	0	+
chr1	226736842	rs534719664	0	+
chr1	226736844	rs534663523	0	+
chr1	226736845	rs1422771284	0	+
chr1	226736848	rs137905849	0	+
chr1	226736854	rs1463560680	0	+
chr1	226736859	rs568251794	0	+
chr1	226736860	rs1266110977	0	+
chr1	226736865	rs1188198498	0	+
chr1	226736868	rs755863936	0	+
chr1	226736868	rs16846447	0	-
chr1	226736871	rs752248466	0	+
chr1	226736873	rs1449927340	0	+
chr1	226736874	rs1282391954	0	+
chr1	226736876	rs370629682	0	+
chr1	226736877	rs751113382	0	+
chr1	226736879	rs756747083	0	+
chr1	226736880	rs1446657295	0	+
chr1	226736881	rs1316075389	0	+
chr1	226736884	rs1329496802	0	+
chr1	226736885	rs144805708	0	+
chr1	226736886	rs1263981019	0	+
chr1	226736889	rs1462974438	0	+
chr1	226736890	rs755259174	0	+
chr1	226736891	rs1237224691	0	+
chr1	226736893	rs144143668	0	+
chr1	226736894	rs140720675	0	+
chr1	226736898	rs1425229660	0	+
chr1	226736899	rs772250184	0	+
chr1	226736901	rs747078323	0	+
chr1	226736903	rs770864555	0	+
chr1	226736904	rs1415777896	0	+
chr1	226736906	rs1331972069	0	+
chr1	226736907	rs1358299747	0	+
chr1	226736910	rs1431400436	0	+
chr1	226736915	rs1299960975	0	+
chr1	226736916	rs1338602262	0	+
chr1	226736917	rs776363141	0	+
chr1	226736920	rs1284213530	0	+
chr1	226736924	rs759403950	0	+
chr1	226736926	rs1217640849	0	+
chr1	226736927	rs1374394451	0	+
chr1	226736928	rs886076215	0	+
chr1	226736929	rs769528326	0	+
chr1	226736932	rs1205475792	0	+
chr1	226736933	rs3754414	0	+
chr1	226736934	rs539311711	0	+
chr1	226736937	rs763829163	0	+
chr1	226736939	rs751127784	0	+
chr1	226736940	rs1432316384	0	+
chr1	226736941	rs3754415	0	+
chr1	226736944	rs866561198	0	+
chr1	226736945	rs766941679	0	+
chr1	226736946	rs1015975195	0	+
chr1	226736947	rs1364543532	0	+
chr1	226736954	rs1170373465	0	+
chr1	226736956	rs1424288317	0	+
chr1	226736959	rs3754416	0	+
chr1	226736960	rs779183289	0	+
chr1	226736963	rs753100926	0	+
chr1	226736966	rs374302618	0	+
chr1	226736968	rs540247930	0	+
chr1	226736969	rs1046325684	0	+
chr1	226736971	rs1332850583	0	+
chr1	226736974	rs1434666589	0	+
chr1	226736975	rs201786981	0	+
chr1	226736978	rs745835383	0	+
chr1	226736981	rs573808314	0	+
chr1	226736982	rs749038071	0	+
chr1	226736983	rs1284265625	0	+
chr1	226736986	rs768427676	0	+
chr1	226736993	rs1223800652	0	+
chr1	226736994	rs1291873073	0	+
chr1	226736996	rs774108669	0	+
chr1	226736997	rs761432448	0	+
chr1	226737002	rs766987113	0	+
chr1	226737004	rs772745613	0	+
chr1	226737005	rs1180314932	0	+
chr1	226737008	rs1378202095	0	+
chr1	226737011	rs760027588	0	+
chr1	226737014	rs765760618	0	+
chr1	226737015	rs999519218	0	+
chr1	226737016	rs753073172	0	+
chr1	226737018	rs1323183913	0	+
chr1	226737019	rs1207998479	0	+
chr1	226737020	rs1053809820	0	+
chr1	226737023	rs758691510	0	+
chr1	226737030	rs1449213400	0	+
chr1	226737034	rs764327476	0	+
chr1	226737038	rs751729437	0	+
chr1	226737043	rs893891607	0	+
chr1	226737052	rs757472640	0	+
chr1	226737053	rs367980126	0	+
chr1	226737054	rs781198136	0	+
chr1	226737060	rs745950428	0	+
chr1	226737063	rs149714868	0	+
chr1	226737064	rs749127079	0	+
chr1	226737067	rs1236143652	0	+
chr1	226737068	rs768523232	0	+
chr1	226737069	rs144653273	0	+
chr1	226737073	rs1370083560	0	+
chr1	226737076	rs771750478	0	+
chr1	226737078	rs140396711	0	+
chr1	226737080	rs760169839	0	+
chr1	226737082	rs1284097985	0	+
chr1	226737081	rs563769960	0	+
chr1	226737083	rs531138740	0	+
chr1	226737085	rs763328399	0	+
chr1	226737089	rs200899003	0	+
chr1	226737094	rs751919520	0	+
chr1	226737096	rs757480336	0	+
chr1	226737097	rs750473642	0	+
chr1	226737099	rs756183393	0	+
chr1	226737100	rs1317919486	0	+
chr1	226737102	rs140825420	0	+
chr1	226737104	rs202228212	0	+
chr1	226737105	rs374890098	0	+
chr1	226737109	rs778915847	0	+
chr1	226737110	rs747940345	0	+
chr1	226737111	rs771633414	0	+
chr1	226737115	rs777413397	0	+
chr1	226737118	rs746531750	0	+
chr1	226737119	rs770425816	0	+
chr1	226737120	rs1478834947	0	+
chr1	226737123	rs776095130	0	+
chr1	226737129	rs367792168	0	+
chr1	226737131	rs769140718	0	+
chr1	226737132	rs774712780	0	+
chr1	226737134	rs762170571	0	+
chr1	226737136	rs983062846	0	+
chr1	226737139	rs1046494192	0	+
chr1	226737140	rs1395967009	0	+
chr1	226737141	rs373220209	0	+
chr1	226737144	rs767667838	0	+
chr1	226737145	rs908915278	0	+
chr1	226737149	rs372742295	0	+
chr1	226737151	rs766608971	0	+
chr1	226737154	rs1233447080	0	+
chr1	226737158	rs1257544580	0	+
chr1	226737160	rs1342605352	0	+
chr1	226737161	rs990530815	0	+
chr1	226737162	rs1199856933	0	+
chr1	226737166	rs1349075472	0	+
chr1	226737167	rs753960233	0	+
chr1	226737178	rs1289969378	0	+
chr1	226737170	rs1489336217	0	+
chr1	226737171	rs755020532	0	+
chr1	226737194	rs777704475	0	+
chr1	226737183	rs147889095	0	+
chr1	226737176	rs1401940379	0	+
chr1	226737177	rs1408573713	0	+
chr1	226737180	rs752436079	0	+
chr1	226737180	rs756711943	0	+
chr1	226737179	rs778362572	0	+
chr1	226737180	rs745430537	0	+
chr1	226737189	rs771740507	0	+
chr1	226737194	rs1005840120	0	+
chr1	226737183	rs1270827099	0	+
chr1	226737182	rs775069596	0	+
chr1	226737195	rs747334397	0	+
chr1	226737184	rs1376355976	0	+
chr1	226737183	rs1201850519	0	+
chr1	226737185	rs200752967	0	+
chr1	226737186	rs758172245	0	+
chr1	226737189	rs201514855	0	+
chr1	226737206	rs768917120	0	+
chr1	226737197	rs1219418145	0	+
chr1	226737198	rs777311993	0	+
chr1	226737199	rs949260075	0	+
chr1	226737200	rs746722872	0	+
chr1	226737203	rs1448842994	0	+
chr1	226737204	rs1418352175	0	+
chr1	226737205	rs564818443	0	+
chr1	226737204	rs1327525105	0	+
chr1	226737206	rs528454205	0	+
chr1	226737208	rs780740491	0	+
chr1	226737210	rs1302937752	0	+
chr1	226737212	rs1224524385	0	+
chr1	226737216	rs1366386565	0	+
chr1	226737218	rs1046688186	0	+
chr1	226737219	rs745324455	0	+
chr1	226737220	rs1286420489	0	+
chr1	226737221	rs769157073	0	+
chr1	226737222	rs774800559	0	+
chr1	226737223	rs762110288	0	+
chr1	226737228	rs1488847585	0	+
chr1	226737232	rs377301585	0	+
chr1	226737234	rs1265492392	0	+
chr1	226737237	rs1432777317	0	+
chr1	226737238	rs773421011	0	+
chr1	226737239	rs77775944	0	+
chr1	226737240	rs1438388418	0	+
chr1	226737242	rs766692739	0	+
chr1	226737243	rs753978253	0	+
chr1	226737245	rs893820182	0	+
chr1	226737246	rs759619764	0	+
chr1	226737250	rs765292630	0	+
chr1	226737251	rs752631079	0	+
chr1	226737253	rs535597209	0	+
chr1	226737254	rs763988155	0	+
chr1	226737255	rs1030880222	0	+
chr1	226737258	rs751300862	0	+
chr1	226737261	rs1237959681	0	+
chr1	226737263	rs942722979	0	+
chr1	226737264	rs1039829015	0	+
chr1	226737265	rs1223902613	0	+
chr1	226737268	rs1263704976	0	+
chr1	226737270	rs745449302	0	+
chr1	226737273	rs998353291	0	+
chr1	226737275	rs958194817	0	+
chr1	226737276	rs1026258036	0	+
chr1	226737279	rs780757027	0	+
chr1	226737280	rs745414158	0	+
chr1	226737279	rs1240487177	0	+
chr1	226737281	rs200397350	0	+
chr1	226737282	rs916556404	0	+
chr1	226737284	rs1415116717	0	+
chr1	226737285	rs748732202	0	+
chr1	226737286	rs1166323361	0	+
chr1	226737287	rs1366143053	0	+
chr1	226737288	rs772456545	0	+
chr1	226737291	rs1337339502	0	+
chr1	226737294	rs200759321	0	+
chr1	226737295	rs1357259163	0	+
chr1	226737297	rs747316948	0	+
chr1	226737298	rs1444285449	0	+
chr1	226737299	rs1174220903	0	+
chr1	226737302	rs982138289	0	+
chr1	226737304	rs1330374800	0	+
chr1	226737307	rs1379830706	0	+
chr1	226737308	rs539639164	0	+
chr1	226737309	rs776948571	0	+
chr1	226737311	rs990498340	0	+
chr1	226737314	rs759710127	0	+
chr1	226737315	rs765455655	0	+
chr1	226737323	rs1456746601	0	+
chr1	226737325	rs1047671866	0	+
chr1	226737326	rs1410178681	0	+
chr1	226737327	rs557731985	0	+
chr1	226737329	rs1484533620	0	+
chr1	226737330	rs763882613	0	+
chr1	226737333	rs1254694886	0	+
chr1	226737335	rs1253554414	0	+
chr1	226737336	rs1474589101	0	+
chr1	226737343	rs751375947	0	+
chr1	226737346	rs1225490518	0	+
chr1	226737347	rs1425291445	0	+
chr1	226737348	rs941510330	0	+
chr1	226737349	rs757007573	0	+
chr1	226737353	rs1409160041	0	+
chr1	226737354	rs767179668	0	+
chr1	226737355	rs566805698	0	+
chr1	226737358	rs1384427100	0	+
chr1	226737359	rs755736300	0	+
chr1	226737360	rs1283808003	0	+
chr1	226737363	rs779684487	0	+
chr1	226737366	rs748737148	0	+
chr1	226737369	rs758955598	0	+
chr1	226737370	rs778072532	0	+
chr1	226737371	rs747405213	0	+
chr1	226737372	rs1218186133	0	+
chr1	226737374	rs1332729825	0	+
chr1	226737376	rs1231226747	0	+
chr1	226737378	rs771369034	0	+
chr1	226737382	rs777113953	0	+
chr1	226737383	rs989400163	0	+
chr1	226737384	rs769903117	0	+
chr1	226737384	rs140542751	0	+
chr1	226737386	rs1237392584	0	+
chr1	226737391	rs1485083848	0	+
chr1	226737393	rs1193777561	0	+
chr1	226737394	rs533746547	0	+
chr1	226737395	rs764123914	0	+
chr1	226737399	rs1476635866	0	+
chr1	226737400	rs1185564860	0	+
chr1	226737402	rs774107670	0	+
chr1	226737404	rs1415939415	0	+
chr1	226737405	rs770713467	0	+
chr1	226737410	rs541837953	0	+
chr1	226737411	rs761720650	0	+
chr1	226737417	rs1040140504	0	+
chr1	226737419	rs371157097	0	+
chr1	226737423	rs1272946303	0	+
chr1	226737424	rs1300134424	0	+
chr1	226737429	rs767343337	0	+
chr1	226737431	rs750217174	0	+
chr1	226737432	rs201506749	0	+
chr1	226737433	rs1370245190	0	+
chr1	226737436	rs765887744	0	+
chr1	226737438	rs753391258	0	+
chr1	226737440	rs1355062121	0	+
chr1	226737442	rs934109894	0	+
chr1	226737444	rs754401724	0	+
chr1	226737445	rs1254696906	0	+
chr1	226737449	rs778363277	0	+
chr1	226737450	rs752159960	0	+
chr1	226737456	rs1214692190	0	+
chr1	226737459	rs757807472	0	+
chr1	226737460	rs1270144377	0	+
chr1	226737461	rs1031245458	0	+
chr1	226737463	rs1196214610	0	+
chr1	226737464	rs781731478	0	+
chr1	226737465	rs1189272375	0	+
chr1	226737466	rs138545670	0	+
chr1	226737467	rs543925346	0	+
chr1	226737469	rs1170045061	0	+
chr1	226737471	rs780100895	0	+
chr1	226737472	rs1265580624	0	+
chr1	226737473	rs1358766798	0	+
chr1	226737475	rs556247229	0	+
chr1	226737480	rs774386525	0	+
chr1	226737483	rs1011848613	0	+
chr1	226737486	rs1351872020	0	+
chr1	226737487	rs1434503947	0	+
chr1	226737489	rs1349697871	0	+
chr1	226737491	rs1303133082	0	+
chr1	226737493	rs761810432	0	+
chr1	226737495	rs575715235	0	+
chr1	226737496	rs1307677620	0	+
chr1	226737499	rs982080848	0	+
chr1	226737500	rs938255556	0	+
chr1	226737504	rs1023760497	0	+
chr1	226737505	rs777147433	0	+
chr1	226737505	rs928007419	0	+
chr1	226737506	rs1294125521	0	+
chr1	226737507	rs773006839	0	+
chr1	226737508	rs1161937546	0	+
chr1	226737509	rs546414054	0	+
chr1	226737512	rs1473107327	0	+
chr1	226737513	rs951457331	0	+
chr1	226737515	rs1179558619	0	+
chr1	226737527	rs982915193	0	+
chr1	226737531	rs1476207446	0	+
chr1	226737536	rs1208687201	0	+
chr1	226737537	rs970495099	0	+
chr1	226737538	rs117185933	0	+
chr1	226737545	rs941555068	0	+
chr1	226737548	rs1328219986	0	+
chr1	226737552	rs1410506186	0	+
chr1	226737554	rs1040328763	0	+
chr1	226737556	rs921524161	0	+
chr1	226737558	rs1324490265	0	+
chr1	226737560	rs1352605447	0	+
chr1	226737561	rs1441226375	0	+
chr1	226737562	rs1303024944	0	+
chr1	226737563	rs1458284860	0	+
chr1	226737571	rs528803451	0	+
chr1	226737578	rs1157312116	0	+
chr1	226737579	rs890161983	0	+
chr1	226737582	rs1377795405	0	+
chr1	226737584	rs1197789963	0	+
chr1	226737585	rs1430918082	0	+
chr1	226737587	rs956544320	0	+
chr1	226737588	rs1412357439	0	+
chr1	226737597	rs1292177273	0	+
chr1	226737598	rs1334759350	0	+
chr1	226737600	rs1266166902	0	+
chr1	226737604	rs540221000	0	+
chr1	226737603	rs1205282879	0	+
chr1	226737607	rs915150395	0	+
chr1	226737610	rs561704219	0	+
chr1	226737614	rs1052216245	0	+
chr1	226737616	rs1329407530	0	+
chr1	226737617	rs942619862	0	+
chr1	226737619	rs975437753	0	+
chr1	226737620	rs893606704	0	+
chr1	226737621	rs1365052259	0	+
chr1	226737626	rs1319158226	0	+
chr1	226737631	rs1416499087	0	+
chr1	226737633	rs1403403418	0	+
chr1	226737634	rs1275733818	0	+
chr1	226737639	rs1010753489	0	+
chr1	226737643	rs1204309432	0	+
chr1	226737644	rs1464282561	0	+
chr1	226737653	rs922629661	0	+
chr1	226737656	rs529255930	0	+
chr1	226737657	rs140216729	0	+
chr1	226737666	rs1185864560	0	+
chr1	226737668	rs1047607549	0	+
chr1	226737669	rs908685494	0	+
chr1	226737671	rs1277731285	0	+
chr1	226737675	rs1034970378	0	+
chr1	226737676	rs951405389	0	+
chr1	226737678	rs941516895	0	+
chr1	226737686	rs1038526213	0	+
chr1	226737689	rs983247763	0	+
chr1	226737693	rs894727615	0	+
chr1	226737695	rs1450900702	0	+
chr1	226737700	rs1341432128	0	+
chr1	226737702	rs975612221	0	+
chr1	226737703	rs1394658321	0	+
chr1	226737704	rs1417334380	0	+
chr1	226737705	rs1168857228	0	+
chr1	226737708	rs569351116	0	+
chr1	226737707	rs921474522	0	+
chr1	226737709	rs1013618931	0	+
chr1	226737713	rs1044700930	0	+
chr1	226737714	rs911542790	0	+
chr1	226737715	rs1254220785	0	+
chr1	226737717	rs1206189735	0	+
chr1	226737718	rs1272641877	0	+
chr1	226737718	rs1376862193	0	+
chr1	226737720	rs145587196	0	+
chr1	226737729	rs1052586780	0	+
chr1	226737734	rs1340531421	0	+
chr1	226737739	rs1284152902	0	+
chr1	226737744	rs1432290332	0	+
chr1	226737746	rs556776654	0	+
chr1	226737746	rs893559339	0	+
chr1	226737750	rs1308225690	0	+
chr1	226737755	rs1408904207	0	+
chr1	226737763	rs1003272760	0	+
chr1	226737765	rs551582521	0	+
chr1	226737766	rs946497714	0	+
chr1	226737768	rs1031181540	0	+
chr1	226737777	rs905062365	0	+
chr1	226737779	rs1412918035	0	+
chr1	226737782	rs566770840	0	+
chr1	226737783	rs534122294	0	+
chr1	226737784	rs375204873	0	+
chr1	226737785	rs963951166	0	+
chr1	226737794	rs1249894111	0	+
chr1	226737795	rs1223813703	0	+
chr1	226737796	rs1452274496	0	+
chr1	226737798	rs975737276	0	+
chr1	226737799	rs1227143581	0	+
chr1	226737804	rs1359177211	0	+
chr1	226737809	rs1281547496	0	+
chr1	226737811	rs922603131	0	+
chr1	226737814	rs1289316401	0	+
chr1	226737819	rs1228173037	0	+
chr1	226737820	rs1004223061	0	+
chr1	226737822	rs1276275661	0	+
chr1	226737824	rs955568356	0	+
chr1	226737831	rs12138905	0	+
chr1	226737836	rs962827345	0	+
chr1	226737838	rs908615095	0	+
chr1	226737839	rs1028484858	0	+
chr1	226737846	rs941487525	0	+
chr1	226737847	rs1405997787	0	+
chr1	226737849	rs1193189666	0	+
chr1	226737851	rs1038493690	0	+
chr1	226737851	rs1478377217	0	+
chr1	226737857	rs1211919932	0	+
chr1	226737865	rs916086160	0	+
chr1	226737871	rs1269356625	0	+
chr1	226737872	rs987028462	0	+
chr1	226737874	rs948959945	0	+
chr1	226737876	rs567242992	0	+
chr1	226737877	rs368149230	0	+
chr1	226737879	rs1280263933	0	+
chr1	226737882	rs1219517693	0	+
chr1	226737883	rs934957808	0	+
chr1	226737889	rs1436647938	0	+
chr1	226737895	rs1240261825	0	+
chr1	226737899	rs1319829042	0	+
chr1	226737904	rs1455423705	0	+
chr1	226737905	rs1475065112	0	+
chr1	226737915	rs555968197	0	+
chr1	226737917	rs914924921	0	+
chr1	226737919	rs1178500133	0	+
chr1	226737921	rs183462553	0	+
chr1	226737922	rs1003608627	0	+
chr1	226737926	rs1415313740	0	+
chr1	226737928	rs1052126667	0	+
chr1	226737933	rs892220139	0	+
chr1	226737935	rs1451435020	0	+
chr1	226737937	rs1044814835	0	+
chr2	61492045	rs964863809	0	+
chr2	61492047	rs143005485	0	+
chr2	61492059	rs1438255890	0	+
chr2	61492061	rs749825563	0	+
chr2	61492062	rs140996808	0	+
chr2	61492071	rs761949696	0	+
chr2	61492087	rs1047882706	0	+
chr2	61492095	rs1387523173	0	+
chr2	61492098	rs867050511	0	+
chr2	61492110	rs1474641943	0	+
chr2	61492124	rs1210452613	0	+
chr2	61492125	rs371003962	0	+
chr2	61492131	rs1397846032	0	+
chr2	61492140	rs3816341	0	+
chr2	61492143	rs759328378	0	+
chr2	61492148	rs764976577	0	+
chr2	61492150	rs752617917	0	+
chr2	61492151	rs1297746879	0	+
chr2	61492154	rs1026808721	0	+
chr2	61492157	rs762993263	0	+
chr2	61492158	rs764180634	0	+
chr2	61492161	rs751107241	0	+
chr2	61492168	rs868474762	0	+
chr2	61492162	rs756753990	0	+
chr2	61492163	rs750063296	0	+
chr2	61492165	rs756461315	0	+
chr2	61492167	rs749712010	0	+
chr2	61492168	rs79074863	0	+
chr2	61492191	rs1341849707	0	+
chr2	61492194	rs1303994917	0	+
chr2	61492197	rs1416983847	0	+
chr2	61492206	rs1224973104	0	+
chr2	61492214	rs1168383377	0	+
chr2	61492220	rs1269317520	0	+
chr2	61492229	rs986293798	0	+
chr2	61492233	rs1220382305	0	+
chr2	61492240	rs72815583	0	+
chr2	61492242	rs1421610936	0	+
chr2	61492243	rs748237671	0	+
chr2	61492244	rs936926154	0	+
chr2	61492245	rs374566339	0	+
chr2	61492249	rs878881421	0	+
chr2	61492260	rs1054293887	0	+
chr2	61492269	rs1486630797	0	+
chr2	61492266	rs1054015367	0	+
chr2	61492268	rs762060286	0	+
chr2	61492272	rs1343056973	0	+
chr2	61492285	rs893078166	0	+
chr2	61492292	rs747167248	0	+
chr2	61492298	rs1258574172	0	+
chr2	61492305	rs765545841	0	+
chr2	61492306	rs1192943491	0	+
chr2	61492312	rs768951476	0	+
chr2	61492309	rs1235635968	0	+
chr2	61492313	rs1349198046	0	+
chr2	61492314	rs1307748225	0	+
chr2	61492318	rs776522229	0	+
chr2	61492316	rs1410829454	0	+
chr2	61492317	rs1373985498	0	+
chr2	61492318	rs1476712773	0	+
chr2	61492320	rs1396758803	0	+
chr2	61492322	rs531259590	0	+
chr2	61492332	rs747204172	0	+
chr2	61492336	rs1057520010	0	-
chr2	61492337	rs1057520009	0	-
chr2	61492338	rs150009195	0	+
chr2	61492341	rs190517264	0	+
chr2	61492347	rs1460890241	0	+
chr2	61492348	rs1041448374	0	+
chr2	61492350	rs1165045183	0	+
chr2	61492353	rs1380157298	0	+
chr2	61492362	rs1321112077	0	+
chr2	61492367	rs762905669	0	+
chr2	61492385	rs764088714	0	+
chr2	61492392	rs149134432	0	+
chr2	61492425	rs1281320213	0	+
chr2	61492433	rs758975202	0	+
chr2	61492447	rs1322676083	0	+
chr2	61492476	rs780698176	0	+
chr2	61492484	rs1019017732	0	+
chr2	61492488	rs535406590	0	+
chr2	61492491	rs1488295855	0	+
chr2	61492490	rs1286069722	0	+
chr2	61492495	rs750023989	0	+
chr2	61492498	rs755708963	0	+
chr2	61492506	rs748249077	0	+
chr2	61492507	rs766087166	0	+
chr2	61492511	rs374293224	0	+
chr2	61492512	rs773968968	0	+
chr2	61492513	rs779346191	0	+
chr2	61492521	rs565822546	0	+
chr2	61492523	rs1451223624	0	+
chr2	61492531	rs1157605311	0	+
chr2	61492536	rs748636882	0	+
chr2	61492537	rs1385162241	0	+
chr2	61492542	rs1269273866	0	+
chr2	61492547	rs758440810	0	+
chr2	61492548	rs975353279	0	+
chr2	61492549	rs777732358	0	+
chr2	61492550	rs747167104	0	+
chr2	61492552	rs771270580	0	+
chr2	61492558	rs1006154014	0	+
chr2	61492585	rs146788194	0	+
chr2	61492594	rs370540712	0	+
chr2	61492597	rs373661184	0	+
chr2	61492599	rs1386348271	0	+
chr2	61492612	rs1238664702	0	+
chr2	61492615	rs774389345	0	+
chr2	61492621	rs761660449	0	+
chr2	61492624	rs199770475	0	+
chr2	61492627	rs138664468	0	+
chr2	61492632	rs772593427	0	+
chr2	61492645	rs760273768	0	+
chr2	61492655	rs367846399	0	+
chr2	61492684	rs141775385	0	+
chr2	61492689	rs759856753	0	+
chr2	61492690	rs983723047	0	+
chr2	61495191	rs191173597	0	+
chr2	61495198	rs1376601076	0	+
chr2	61495202	rs1301735235	0	+
chr2	61495203	rs1448181803	0	+
chr2	61495208	rs951570138	0	+
chr2	61495213	rs1298700366	0	+
chr2	61495217	rs1401724839	0	+
chr2	61495215	rs183841427	0	+
chr2	61495220	rs1381716253	0	+
chr2	61495219	rs1293705517	0	+
chr2	61495228	rs1172565117	0	+
chr2	61495229	rs1422282460	0	+
chr2	61495235	rs1000139164	0	+
chr2	61495240	rs1182497755	0	+
chr2	61495246	rs1484300924	0	+
chr2	61495259	rs1236456568	0	+
chr2	61495262	rs756856560	0	+
chr2	61495268	rs912773528	0	+
chr2	61495270	rs147864835	0	+
chr2	61495277	rs1234447113	0	+
chr2	61495281	rs1039984959	0	+
chr2	61495282	rs1029836663	0	+
chr2	61495285	rs530777863	0	+
chr2	61495285	rs1228559970	0	+
chr2	61495291	rs1328709132	0	+
chr2	61495298	rs528911386	0	+
chr2	61495304	rs1333105839	0	+
chr2	61495304	rs367551929	0	+
chr2	61495310	rs1043472563	0	+
chr2	61495314	rs903635296	0	+
chr2	61495315	rs1219492586	0	+
chr2	61495320	rs1264510093	0	+
chr2	61495324	rs999365267	0	+
chr2	61495328	rs941066923	0	+
chr2	61495331	rs1485299193	0	+
chr2	61495332	rs1458594897	0	+
chr2	61495337	rs1184192768	0	+
chr2	61495345	rs1052701254	0	+
chr2	61495350	rs1240622908	0	+
chr2	61495354	rs1208397109	0	+
chr2	61495357	rs1488334402	0	+
chr2	61495356	rs1266430821	0	+
chr2	61495358	rs561900535	0	+
chr2	61495364	rs1221777418	0	+
chr2	61495379	rs972374806	0	+
chr2	61495383	rs918380475	0	+
chr2	61495384	rs74392163	0	+
chr2	61495385	rs150416626	0	+
chr2	61495390	rs202184219	0	-
chr2	61495393	rs896370536	0	+
chr2	61495394	rs1013526358	0	+
chr2	61495397	rs939076297	0	+
chr2	61495398	rs529411733	0	+
chr2	61495401	rs547604451	0	+
chr2	61495404	rs768350295	0	+
chr2	61495404	rs1421266992	0	+
chr2	61495407	rs774196632	0	+
chr2	61495409	rs748475904	0	+
chr2	61495410	rs1424907661	0	+
chr2	61495411	rs1465719816	0	+
chr2	61495414	rs772597708	0	+
chr2	61495419	rs1382276402	0	+
chr2	61495420	rs1197309639	0	+
chr2	61495421	rs1403463187	0	+
chr2	61495424	rs773790411	0	+
chr2	61495425	rs761261106	0	+
chr2	61495426	rs1268414826	0	+
chr2	61495429	rs781477679	0	+
chr2	61495427	rs1428322543	0	+
chr2	61495433	rs1277520433	0	+
chr2	61495441	rs188065211	0	+
chr2	61495442	rs1220553471	0	+
chr2	61495441	rs35004584	0	+
chr2	61495443	rs759578285	0	+
chr2	61495445	rs765419569	0	+
chr2	61495446	rs369970189	0	+
chr2	61495447	rs748445197	0	+
chr2	61495448	rs769977755	0	+
chr2	61495449	rs761553083	0	+
chr2	61495450	rs767302249	0	+
chr2	61495459	rs1332048669	0	+
chr2	61495466	rs750267793	0	+
chr2	61495472	rs1479058498	0	+
chr2	61495473	rs1195293350	0	+
chr2	61495475	rs1426589139	0	+
chr2	61495478	rs1330515997	0	+
chr2	61495481	rs1301703476	0	+
chr2	61495491	rs1465272270	0	+
chr2	61495492	rs1172819029	0	+
chr2	61495493	rs375987811	0	+
chr2	61495497	rs756064306	0	+
chr2	61495500	rs779921996	0	+
chr2	61495501	rs1341119394	0	+
chr2	61495503	rs753356847	0	+
chr2	61495509	rs754469111	0	+
chr2	61495519	rs539687412	0	+
chr2	61495524	rs747809117	0	+
chr2	61495536	rs772509865	0	+
chr2	61495542	rs1348727609	0	+
chr2	61495547	rs1362471353	0	+
chr2	61495548	rs867522675	0	+
chr2	61495560	rs1216362602	0	+
chr2	61495562	rs1468282296	0	+
chr2	61495566	rs951547808	0	+
chr2	61495567	rs1287180593	0	+
chr2	61495572	rs1489597321	0	+
chr2	61495581	rs370242599	0	+
chr2	61495582	rs1264718174	0	+
chr2	61495586	rs747402479	0	+
chr2	61495588	rs1198868283	0	+
chr2	61495589	rs61761632	0	+
chr2	61495592	rs1437415861	0	+
chr2	61495594	rs201602275	0	+
chr2	61495596	rs373745600	0	+
chr2	61495597	rs1421491088	0	+
chr2	61495611	rs61758379	0	+
chr2	61495618	rs1262961868	0	+
chr2	61495622	rs1301242212	0	+
chr2	61495629	rs1389878056	0	+
chr2	61495630	rs769889670	0	+
chr2	61495633	rs1488414970	0	+
chr2	61495634	rs775620754	0	+
chr2	61495638	rs764356030	0	+
chr2	61495642	rs750228023	0	+
chr2	61495643	rs377612750	0	+
chr2	61495649	rs753751922	0	+
chr2	61495650	rs1225302093	0	+
chr2	61495651	rs200593654	0	+
chr2	61495653	rs191955346	0	+
chr2	61495656	rs557364805	0	+
chr2	61495655	rs758116136	0	+
chr2	61495657	rs1489057917	0	+
chr2	61495660	rs777604764	0	+
chr2	61495663	rs747373281	0	+
chr2	61495672	rs1043823263	0	+
chr2	61495673	rs1287375965	0	+
chr2	61495679	rs998225158	0	+
chr2	61495685	rs1316788571	0	+
chr2	61495687	rs1174789017	0	+
chr2	61495687	rs1213067262	0	+
chr2	61495691	rs1266654224	0	+
chr2	61495697	rs1423289338	0	+
chr2	61495706	rs925017356	0	+
chr2	61495707	rs1477934856	0	+
chr2	61495715	rs775151104	0	+
chr2	61495731	rs1243537336	0	+
chr2	61495737	rs1030133769	0	+
chr2	61495742	rs1441291643	0	+
chr2	61495744	rs935084836	0	+
chr2	61495752	rs573581988	0	+
chr2	61495756	rs1456388075	0	+
chr2	61495764	rs537670934	0	+
chr2	61495769	rs12713437	0	+
chr2	61495771	rs552831445	0	+
chr2	61495772	rs577808506	0	+
chr2	61495778	rs1219078584	0	+
chr2	197400498	rs1471505975	0	+
chr2	197400501	rs368584419	0	+
chr2	197400502	rs1182437024	0	+
chr2	197400502	rs141229829	0	+
chr2	197400503	rs150716703	0	+
chr2	197400510	rs1346176871	0	+
chr2	197400528	rs948253131	0	+
chr2	197400531	rs868149696	0	+
chr2	197400531	rs1322726129	0	+
chr2	197400534	rs1023031741	0	+
chr2	197400539	rs372598612	0	+
chr2	197400549	rs1261539804	0	+
chr2	197400550	rs1378498471	0	+
chr2	197400563	rs556584570	0	+
chr2	197400566	rs1280269359	0	+
chr2	197400572	rs576189606	0	+
chr2	197400572	rs34796782	0	+
chr2	197400574	rs1348785985	0	+
chr2	197400577	rs969181173	0	+
chr2	197400579	rs1428809659	0	+
chr2	197400581	rs1045682212	0	+
chr2	197400582	rs545200222	0	+
chr2	197400585	rs1166804727	0	+
chr2	197400587	rs1412440194	0	+
chr2	197400599	rs1247502790	0	+
chr2	197400602	rs1445316463	0	+
chr2	197400604	rs1249107045	0	+
chr2	197400613	rs114892830	0	+
chr2	197400620	rs936292721	0	+
chr2	197400622	rs201275204	0	+
chr2	197400623	rs1248865807	0	+
chr2	197400626	rs199747421	0	+
chr2	197400626	rs12621129	0	+
chr2	197400627	rs1413794454	0	+
chr2	197400629	rs988497219	0	+
chr2	197400632	rs779647514	0	+
chr2	197400642	rs541282351	0	+
chr2	197400643	rs1230240895	0	+
chr2	197400644	rs117076100	0	+
chr2	197400646	rs1019369265	0	+
chr2	197400647	rs139130651	0	+
chr2	197400648	rs1387954448	0	+
chr2	197400649	rs1368026621	0	+
chr2	197400654	rs1295139288	0	+
chr2	197400656	rs549645332	0	+
chr2	197400658	rs1027290312	0	+
chr2	197400660	rs1321168501	0	+
chr2	197400665	rs776187241	0	+
chr2	197400670	rs1458325867	0	+
chr2	197400674	rs774382483	0	+
chr2	197400673	rs1326758202	0	+
chr2	197400686	rs1396788498	0	+
chr2	197400688	rs1040504943	0	+
chr2	197400690	rs1438749028	0	+
chr2	197400692	rs1325167786	0	+
chr2	197400698	rs763540672	0	+
chr2	197400697	rs760608360	0	+
chr2	197400700	rs563374113	0	+
chr2	197400701	rs897994683	0	+
chr2	197400702	rs372023141	0	+
chr2	197400704	rs1427690116	0	+
chr2	197400705	rs1228549795	0	+
chr2	197400709	rs929568569	0	+
chr2	197400711	rs1274587209	0	+
chr2	197400760	rs1189770971	0	+
chr2	197400765	rs1332070905	0	+
chr2	197400766	rs760256489	0	+
chr2	197400769	rs1278846079	0	+
chr2	197400783	rs766004445	0	+
chr2	197400784	rs1049340742	0	+
chr2	197400788	rs563742994	0	+
chr2	197400789	rs754803736	0	+
chr2	197400797	rs764998626	0	+
chr2	197400798	rs1475251164	0	+
chr2	197400802	rs788018	0	+
chr2	197400807	rs1420225876	0	+
chr2	197400808	rs1460056529	0	+
chr2	197400809	rs1211158121	0	+
chr2	197400811	rs758330134	0	+
chr2	197400814	rs1385762121	0	+
chr2	197400818	rs1402437917	0	+
chr2	197400841	rs777721957	0	+
chr2	197400850	rs148138476	0	+
chr2	197400856	rs1415129127	0	+
chr2	197400877	rs1267651794	0	+
chr2	197400878	rs757443669	0	+
chr2	197400888	rs1309324460	0	+
chr2	197400899	rs1314097144	0	+
chr2	197400912	rs868091405	0	+
chr2	197400919	rs781436476	0	+
chr2	197400922	rs746065254	0	+
chr2	197400931	rs770338869	0	+
chr2	197400934	rs780559382	0	+
chr2	197400938	rs749814972	0	+
chr2	197400944	rs769145728	0	+
chr2	197400947	rs367950384	0	+
chr2	197400949	rs770311258	0	+
chr2	197400948	rs764250573	0	+
chr2	197400955	rs1474389349	0	+
chr2	197400954	rs776318871	0	+
chr2	197400955	rs1364474893	0	+
chr2	197400956	rs759179831	0	+
chr2	197400957	rs765086682	0	+
chr2	197400963	rs1437243647	0	+
chr2	197400965	rs1384098800	0	+
chr2	197400967	rs1435224726	0	+
chr2	197400971	rs1385787073	0	+
chr2	197400972	rs907262517	0	+
chr2	197400975	rs1314564384	0	+
chr2	197400979	rs752425139	0	+
chr2	197400985	rs776911599	0	+
chr2	197400991	rs1360473250	0	+
chr2	197401007	rs1173543732	0	+
chr2	197401014	rs190671158	0	+
chr2	197401016	rs1391211615	0	+
chr2	197401022	rs144474848	0	+
chr2	197401023	rs956786281	0	+
chr2	197401024	rs1448274399	0	+
chr2	197401029	rs1247952580	0	+
chr2	197401029	rs988056292	0	+
chr2	197401036	rs114444042	0	+
chr2	197401042	rs967968079	0	+
chr2	197401044	rs1181039566	0	+
chr2	197401048	rs1254440619	0	+
chr2	197401048	rs1361683498	0	+
chr2	197401055	rs567566294	0	+
chr2	197401063	rs1346847936	0	+
chr2	197401067	rs1298145849	0	+
chr2	197401069	rs985768097	0	+
chr2	197401071	rs1294792038	0	+
chr2	197401073	rs1396059355	0	+
chr2	197401079	rs1445165654	0	+
chr2	197401091	rs79781686	0	+
chr2	197401092	rs910220242	0	+
chr2	197401095	rs536631741	0	+
chr2	197401101	rs1163323012	0	+
chr2	197401104	rs748586448	0	+
chr2	197401111	rs1170801900	0	+
chr2	197401113	rs1428236033	0	+
chr2	197401116	rs1390045098	0	+
chr2	197401115	rs919432862	0	+
chr2	197401123	rs556407441	0	+
chr2	197401125	rs1049290096	0	+
chr2	197401126	rs888001328	0	+
chr2	197401134	rs1405302482	0	+
chr2	197401136	rs1301762632	0	+
chr2	197401142	rs570130239	0	+
chr2	197401145	rs539097195	0	+
chr2	197401148	rs545094813	0	+
chr2	197401150	rs1250653000	0	+
chr2	197401160	rs948992729	0	+
chr2	197401166	rs1044337255	0	+
chr2	197401175	rs35853328	0	+
chr2	197401179	rs1352742638	0	+
[truncated: 32,506 more rows]

## Sheet: Overlap with COSMIC coding
SuppTable06: mutations in coding regions described by COSMIC v91 and localized in regions analysed by Haloplex SureDesign - reference GRCH38
CHR	START/STOP	IDENTIFIER	REF.	ALT.
1	114713801	COSV54759154	T	C	.	.	GENE=NRAS;STRAND=-;LEGACY_ID=COSM5546656;CDS=c.289A>G;AA=p.R97G;CNT=1
1	114713816	COSV54741072	C	T	.	.	GENE=NRAS;STRAND=-;LEGACY_ID=COSM43346;CDS=c.274G>A;AA=p.D92N;CNT=4
1	114713818	COSV54750645	G	A	.	.	GENE=NRAS;STRAND=-;LEGACY_ID=COSM2177457;CDS=c.272C>T;AA=p.A91V;CNT=3
1	114713830	COSV54743878	C	T	.	.	GENE=NRAS;STRAND=-;LEGACY_ID=COSM1320112;CDS=c.260G>A;AA=p.S87N;CNT=1
1	114713830	COSV54755851	CT	C	.	.	GENE=NRAS;STRAND=-;LEGACY_ID=COSM5044302;CDS=c.259del;AA=p.S87Afs*17;CNT=1
1	114713831	COSV54755855	T	A	.	.	GENE=NRAS;STRAND=-;LEGACY_ID=COSM5044301;CDS=c.259A>T;AA=p.S87C;CNT=1
1	114713836	COSV54738995	T	C	.	.	GENE=NRAS;STRAND=-;LEGACY_ID=COSM6022914;CDS=c.254A>G;AA=p.N85S;CNT=2
1	114713855	COSV54745970	G	T	.	.	GENE=NRAS;STRAND=-;LEGACY_ID=COSM97063;CDS=c.235C>A;AA=p.L79I;CNT=2
1	114713857	COSV54747024	A	AAAGCCTTCGCCTGTCCTCATGTATTGG	.	.	GENE=NRAS;STRAND=-;LEGACY_ID=COSM12658;CDS=c.209_235dup;AA=p.Q70_F78dup;CNT=1
1	114713864	COSV54752206	C	T	.	.	GENE=NRAS;STRAND=-;LEGACY_ID=COSM7335259;CDS=c.226G>A;AA=p.E76K;CNT=1
1	114713865	COSV54737042	G	A	.	.	GENE=NRAS;STRAND=-;LEGACY_ID=COSM894240;SNP;CDS=c.225C>T;AA=p.G75=;CNT=3
1	114713870	COSV54740128	T	A	.	.	GENE=NRAS;STRAND=-;LEGACY_ID=COSM3984116;CDS=c.220A>T;AA=p.T74S;CNT=1
1	114713874	COSV54762820	C	T	.	.	GENE=NRAS;STRAND=-;LEGACY_ID=COSM4825419;CDS=c.216G>A;AA=p.M72I;CNT=1
1	114713878	COSV54761069	T	C	.	.	GENE=NRAS;STRAND=-;LEGACY_ID=COSM5044299;CDS=c.212A>G;AA=p.Y71C;CNT=1
1	114713880	COSV54742725	T	A	.	.	GENE=NRAS;STRAND=-;LEGACY_ID=COSM5413587;CDS=c.210A>T;AA=p.Q70H;CNT=1
1	114713881	COSV54737172	TGGTCTCT	T	.	.	GENE=NRAS;STRAND=-;LEGACY_ID=COSM5760809;CDS=c.203_209del;AA=p.R68Nfs*3;CNT=1
1	114713882	COSV54744612	G	A	.	.	GENE=NRAS;STRAND=-;LEGACY_ID=COSM6939460;CDS=c.208C>T;AA=p.Q70*;CNT=1
1	114713886	COSV54762404	T	A	.	.	GENE=NRAS;STRAND=-;LEGACY_ID=COSM5049781;CDS=c.204A>T;AA=p.R68S;CNT=1
1	114713887	COSV54737073	C	G	.	.	GENE=NRAS;STRAND=-;LEGACY_ID=COSM43344;CDS=c.203G>C;AA=p.R68T;CNT=6
1	114713889	COSV54765374	C	T	.	.	GENE=NRAS;STRAND=-;LEGACY_ID=COSM6908670;CDS=c.201G>A;AA=p.M67I;CNT=1
1	114713892	COSV54737176	GGC	G	.	.	GENE=NRAS;STRAND=-;LEGACY_ID=COSM5760827;CDS=c.196_197del;AA=p.A66Hfs*20;CNT=1
1	114713894	COSV54746722	CAC	CTTGCTGTA	.	.	GENE=NRAS;STRAND=-;LEGACY_ID=COSM5878735;CDS=c.194_195delinsTACAGCAA;AA=p.S65delinsIQQ;CNT=1
1	114713894	COSV54736754	C	T	.	.	GENE=NRAS;STRAND=-;LEGACY_ID=COSM4708073;CDS=c.196G>A;AA=p.A66T;CNT=3
1	114713896	COSV54748497	C	T	.	.	GENE=NRAS;STRAND=-;LEGACY_ID=COSM6005468;CDS=c.194G>A;AA=p.S65N;CNT=1
1	114713897	COSV54740884	T	A	.	.	GENE=NRAS;STRAND=-;LEGACY_ID=COSM589;CDS=c.193A>T;AA=p.S65C;CNT=3
1	114713899	COSV54739008	T	C	.	.	GENE=NRAS;STRAND=-;LEGACY_ID=COSM7002194;CDS=c.191A>G;AA=p.Y64C;CNT=2
1	114713900	COSV54745979	A	T	.	.	GENE=NRAS;STRAND=-;LEGACY_ID=COSM588;CDS=c.190T>A;AA=p.Y64N;CNT=3
1	114713900	COSV54741679	A	AGGCCAGGCCCGGCACTGA	.	.	GENE=NRAS;STRAND=-;LEGACY_ID=COSM5986501;CDS=c.190_191insCAGTGCCGGGCCTGGCCT;AA=p.E63_Y64insSVPGLA;CNT=1
1	114713900	COSV54744579	A	C	.	.	GENE=NRAS;STRAND=-;LEGACY_ID=COSM1666991;CDS=c.190T>G;AA=p.Y64D;CNT=2
1	114713902	COSV54743191	T	C	.	.	GENE=NRAS;STRAND=-;LEGACY_ID=COSM6006448;CDS=c.188A>G;AA=p.E63G;CNT=1
1	114713903	COSV54758768	C	A	.	.	GENE=NRAS;STRAND=-;LEGACY_ID=COSM97064;CDS=c.187G>T;AA=p.E63*;CNT=1
1	114713903	COSV54744403	C	T	.	.	GENE=NRAS;STRAND=-;LEGACY_ID=COSM4385830;CDS=c.187G>A;AA=p.E63K;CNT=2
1	114713904	COSV54742789	T	C	.	.	GENE=NRAS;STRAND=-;LEGACY_ID=COSM7291261;CDS=c.186A>G;AA=p.E62=;CNT=1
1	114713905	COSV54758732	TCT	TTG	.	.	GENE=NRAS;STRAND=-;LEGACY_ID=COSM26494;CDS=c.183_184delinsCA;AA=p.Q61_E62delinsHK;CNT=1
1	114713906	COSV54737465	CTT	CCC	.	.	GENE=NRAS;STRAND=-;LEGACY_ID=COSM33693;CDS=c.182_183delinsGG;AA=p.Q61R;CNT=2
1	114713906	COSV54742436	CTT	CCA	.	.	GENE=NRAS;STRAND=-;LEGACY_ID=COSM30646;CDS=c.182_183delinsTG;AA=p.Q61L;CNT=3
1	114713906	COSV54762707	CTTG	CCTT	.	.	GENE=NRAS;STRAND=-;LEGACY_ID=COSM53223;CDS=c.181_183delinsAAG;AA=p.Q61K;CNT=1
1	114713906	COSV54742468	C	G	.	.	GENE=NRAS;STRAND=-;LEGACY_ID=COSM3724522;CDS=c.184G>C;AA=p.E62Q;CNT=5
1	114713906	COSV54742392	C	T	.	.	GENE=NRAS;STRAND=-;LEGACY_ID=COSM6438070;CDS=c.184G>A;AA=p.E62K;CNT=1
1	114713907	COSV54747786	TT	T	.	.	GENE=NRAS;STRAND=-;LEGACY_ID=COSM5044298;CDS=c.183del;AA=p.E62Kfs*6;CNT=3
1	114713907	COSV54744813	T	C	.	.	GENE=NRAS;STRAND=-;LEGACY_ID=COSM587;CDS=c.183A>G;AA=p.Q61=;CNT=6
1	114713907	COSV54736336	TTG	TAA	.	.	GENE=NRAS;STRAND=-;LEGACY_ID=COSM12725;CDS=c.181_182delinsTT;AA=p.Q61L;CNT=4
1	114713907	COSV54739501	TTG	TGT	.	.	GENE=NRAS;STRAND=-;LEGACY_ID=COSM5044300;CDS=c.181_182delinsAC;AA=p.Q61T;CNT=1
1	114713907	COSV54737123	TTG	TCT	.	.	GENE=NRAS;STRAND=-;LEGACY_ID=COSM579;CDS=c.181_182delinsAG;AA=p.Q61R;CNT=8
1	114713907	COSV54736320	T	G	.	.	GENE=NRAS;STRAND=-;LEGACY_ID=COSM586;CDS=c.183A>C;AA=p.Q61H;CNT=90
1	114713907	COSV54736991	T	A	.	.	GENE=NRAS;STRAND=-;LEGACY_ID=COSM585;CDS=c.183A>T;AA=p.Q61H;CNT=122
1	114713908	COSV54736340	T	C	.	.	GENE=NRAS;STRAND=-;LEGACY_ID=COSM584;CDS=c.182A>G;AA=p.Q61R;CNT=1695
1	114713908	COSV54738969	T	G	.	.	GENE=NRAS;STRAND=-;LEGACY_ID=COSM582;CDS=c.182A>C;AA=p.Q61P;CNT=43
1	114713908	COSV54742235	TGT	TTA	.	.	GENE=NRAS;STRAND=-;LEGACY_ID=COSM12730;CDS=c.180_181delinsTA;AA=p.Q61K;CNT=3
1	114713908	COSV54754425	TGT	TTG	.	.	GENE=NRAS;STRAND=-;LEGACY_ID=COSM221918;CDS=c.180_181delinsCA;AA=p.Q61K;CNT=2
1	114713908	COSV54736624	T	A	.	.	GENE=NRAS;STRAND=-;LEGACY_ID=COSM583;CDS=c.182A>T;AA=p.Q61L;CNT=330
1	114713909	COSV54752117	G	A	.	.	GENE=NRAS;STRAND=-;LEGACY_ID=COSM6005482;CDS=c.181C>T;AA=p.Q61*;CNT=1
1	114713909	COSV54746456	G	GGGAAGC	.	.	GENE=NRAS;STRAND=-;LEGACY_ID=COSM5878736;CDS=c.180_181insGCTTCC;AA=p.G60_Q61insAS;CNT=1
1	114713909	COSV54736310	G	T	.	.	GENE=NRAS;STRAND=-;LEGACY_ID=COSM580;CDS=c.181C>A;AA=p.Q61K;CNT=1279
1	114713909	COSV54743343	G	C	.	.	GENE=NRAS;STRAND=-;LEGACY_ID=COSM581;CDS=c.181C>G;AA=p.Q61E;CNT=10
1	114713910	COSV54752785	T	A	.	.	GENE=NRAS;STRAND=-;LEGACY_ID=COSM2177458;CDS=c.180A>T;AA=p.G60=;CNT=1
1	114713911	COSV54741067	C	A	.	.	GENE=NRAS;STRAND=-;LEGACY_ID=COSM4606360;CDS=c.179G>T;AA=p.G60V;CNT=3
1	114713911	COSV54736394	C	T	.	.	GENE=NRAS;STRAND=-;LEGACY_ID=COSM28673;CDS=c.179G>A;AA=p.G60E;CNT=12
1	114713912	COSV54741275	C	G	.	.	GENE=NRAS;STRAND=-;LEGACY_ID=COSM6006447;CDS=c.178G>C;AA=p.G60R;CNT=1
1	114713914	COSV54738004	G	T	.	.	GENE=NRAS;STRAND=-;LEGACY_ID=COSM253327;CDS=c.176C>A;AA=p.A59D;CNT=6
1	114713914	COSV54746465	G	C	.	.	GENE=NRAS;STRAND=-;LEGACY_ID=COSM5878737;CDS=c.176C>G;AA=p.A59G;CNT=1
1	114713915	COSV54745071	C	CGTTATCCAGTATG	.	.	GENE=NRAS;STRAND=-;LEGACY_ID=COSM5022497;CDS=c.174_175insCATACTGGATAAC;AA=p.A59Hfs*4;CNT=1
1	114713915	COSV54743482	C	A	.	.	GENE=NRAS;STRAND=-;LEGACY_ID=COSM5351687;CDS=c.175G>T;AA=p.A59S;CNT=1
1	114713915	COSV54743124	C	T	.	.	GENE=NRAS;STRAND=-;LEGACY_ID=COSM578;CDS=c.175G>A;AA=p.A59T;CNT=8
1	114713917	COSV54738937	G	A	.	.	GENE=NRAS;STRAND=-;LEGACY_ID=COSM87291;CDS=c.173C>T;AA=p.T58I;CNT=1
1	114713919	COSV54756310	A	T	.	.	GENE=NRAS;STRAND=-;LEGACY_ID=COSM5369786;CDS=c.171T>A;AA=p.D57E;CNT=1
1	114713920	COSV54751243	T	G	.	.	GENE=NRAS;STRAND=-;LEGACY_ID=COSM3801372;CDS=c.170A>C;AA=p.D57A;CNT=1
1	114713921	COSV54739601	C	T	.	.	GENE=NRAS;STRAND=-;LEGACY_ID=COSM6438073;CDS=c.169G>A;AA=p.D57N;CNT=2
1	114713929	COSV54743169	T	C	.	.	GENE=NRAS;STRAND=-;LEGACY_ID=COSM5022485;CDS=c.161A>G;AA=p.D54G;CNT=2
1	114713930	COSV54746950	C	T	.	.	GENE=NRAS;STRAND=-;LEGACY_ID=COSM6438072;CDS=c.160G>A;AA=p.D54N;CNT=1
1	114713939	COSV54741968	AGG	AAA	.	.	GENE=NRAS;STRAND=-;LEGACY_ID=COSM6947701;CDS=c.149_150delinsTT;AA=p.T50I;CNT=1
1	114713941	COSV54755793	G	A	.	.	GENE=NRAS;STRAND=-;LEGACY_ID=COSM222543;CDS=c.149C>T;AA=p.T50I;CNT=2
1	114713945	COSV54754070	C	T	.	.	GENE=NRAS;STRAND=-;LEGACY_ID=COSM14199;CDS=c.145G>A;AA=p.E49K;CNT=3
1	114713946	COSV54757757	ACCA	A	.	.	GENE=NRAS;STRAND=-;LEGACY_ID=COSM6438068;CDS=c.143_145del;AA=p.G48del;CNT=1
1	114713947	COSV54741697	C	T	.	.	GENE=NRAS;STRAND=-;LEGACY_ID=COSM6438069;CDS=c.143G>A;AA=p.G48D;CNT=1
1	114713956	COSV54765744	A	G	.	.	GENE=NRAS;STRAND=-;LEGACY_ID=COSM14200;CDS=c.134T>C;AA=p.V45A;CNT=1
1	114713962	COSV54751382	T	C	.	.	GENE=NRAS;STRAND=-;LEGACY_ID=COSM6438074;CDS=c.128A>G;AA=p.Q43R;CNT=1
1	114713968	COSV54743280	C	T	.	.	GENE=NRAS;STRAND=-;LEGACY_ID=COSM7339155;CDS=c.122G>A;AA=p.R41K;CNT=1
1	114713968	COSV54758920	C	A	.	.	GENE=NRAS;STRAND=-;LEGACY_ID=COSM6984306;CDS=c.122G>T;AA=p.R41I;CNT=1
1	114713970	COSV54744077	G	T	.	.	GENE=NRAS;STRAND=-;LEGACY_ID=COSM675199;CDS=c.120C>A;AA=p.Y40*;CNT=1
1	114713972	COSV54756432	A	C	.	.	GENE=NRAS;STRAND=-;LEGACY_ID=COSM6970131;CDS=c.118T>G;AA=p.Y40D;CNT=1
1	114713978	COSV54743655	C	T	.	.	GENE=NRAS;STRAND=-;LEGACY_ID=COSM5930625;CDS=c.112G>A;AA=p.D38N;CNT=1
1	114713979	COSV54759501	C	T	.	.	GENE=NRAS;STRAND=-;LEGACY_ID=COSM6944779;CDS=c.112-1G>A;AA=p.?;CNT=1
1	114714115	COSV54754587	C	T	.	.	GENE=NRAS;STRAND=-;LEGACY_ID=COSN7172996;CDS=c.112-137G>A;AA=p.?;CNT=1
1	114715852	COSV54745518	G	C	.	.	GENE=NRAS;STRAND=-;LEGACY_ID=COSN7172997;CDS=c.111+198C>G;AA=p.?;CNT=1
1	114715917	COSV54740620	T	C	.	.	GENE=NRAS;STRAND=-;LEGACY_ID=COSN29161478;CDS=c.111+133A>G;AA=p.?;CNT=1
1	114715925	COSV54737122	C	T	.	.	GENE=NRAS;STRAND=-;LEGACY_ID=COSN21653088;CDS=c.111+125G>A;AA=p.?;CNT=1
1	114715935	COSV54763622	A	G	.	.	GENE=NRAS;STRAND=-;LEGACY_ID=COSN5999414;CDS=c.111+115T>C;AA=p.?;CNT=1
1	114716048	COSV54756784	A	G	.	.	GENE=NRAS;STRAND=-;LEGACY_ID=COSM4903026;CDS=c.111+2T>C;AA=p.?;CNT=1
1	114716055	COSV54754398	T	TTAG	.	.	GENE=NRAS;STRAND=-;LEGACY_ID=COSM6498582;CDS=c.105_106insCTA;AA=p.T35_I36insL;CNT=1
1	114716060	COSV54738538	G	A	.	.	GENE=NRAS;STRAND=-;LEGACY_ID=COSM3471679;CDS=c.101C>T;AA=p.P34L;CNT=1
1	114716060	COSV54759872	G	C	.	.	GENE=NRAS;STRAND=-;LEGACY_ID=COSM6969877;CDS=c.101C>G;AA=p.P34R;CNT=1
1	114716062	COSV54757720	A	T	.	.	GENE=NRAS;STRAND=-;LEGACY_ID=COSM1684823;CDS=c.99T>A;AA=p.D33E;CNT=1
1	114716062	COSV54746684	A	G	.	.	GENE=NRAS;STRAND=-;LEGACY_ID=COSM5413586;CDS=c.99T>C;AA=p.D33=;CNT=1
1	114716064	COSV54755298	C	G	.	.	GENE=NRAS;STRAND=-;LEGACY_ID=COSM894241;CDS=c.97G>C;AA=p.D33H;CNT=1
1	114716065	COSV54755771	A	C	.	.	GENE=NRAS;STRAND=-;LEGACY_ID=COSM1320111;CDS=c.96T>G;AA=p.Y32*;CNT=1
1	114716068	COSV54758321	T	C	.	.	GENE=NRAS;STRAND=-;LEGACY_ID=COSM6211165;CDS=c.93A>G;AA=p.E31=;CNT=1
1	114716071	COSV54757046	A	G	.	.	GENE=NRAS;STRAND=-;LEGACY_ID=COSM5475485;CDS=c.90T>C;AA=p.D30=;CNT=1
1	114716073	COSV54736757	C	T	.	.	GENE=NRAS;STRAND=-;LEGACY_ID=COSM7335258;CDS=c.88G>A;AA=p.D30N;CNT=1
1	114716074	COSV54749288	T	C	.	.	GENE=NRAS;STRAND=-;LEGACY_ID=COSM1162157;CDS=c.87A>G;AA=p.V29=;CNT=1
1	114716076	COSV54744623	C	A	.	.	GENE=NRAS;STRAND=-;LEGACY_ID=COSM6974082;CDS=c.85G>T;AA=p.V29L;CNT=1
1	114716091	COSV54758909	T	A	.	.	GENE=NRAS;STRAND=-;LEGACY_ID=COSM6903913;CDS=c.70A>T;AA=p.I24F;CNT=1
1	114716091	COSV54760690	T	G	.	.	GENE=NRAS;STRAND=-;LEGACY_ID=COSM212982;CDS=c.70A>C;AA=p.I24L;CNT=1
1	114716097	COSV54736435	G	T	.	.	GENE=NRAS;STRAND=-;LEGACY_ID=COSM1167956;CDS=c.64C>A;AA=p.Q22K;CNT=3
1	114716101	COSV54749295	T	C	.	.	GENE=NRAS;STRAND=-;LEGACY_ID=COSM1162156;CDS=c.60A>G;AA=p.T20=;CNT=1
1	114716102	COSV54762334	G	A	.	.	GENE=NRAS;STRAND=-;LEGACY_ID=COSM405294;CDS=c.59C>T;AA=p.T20I;CNT=1
1	114716102	COSV54747341	G	T	.	.	GENE=NRAS;STRAND=-;LEGACY_ID=COSM6255985;CDS=c.59C>A;AA=p.T20K;CNT=1
1	114716106	COSV54749299	G	A	.	.	GENE=NRAS;STRAND=-;LEGACY_ID=COSM1162155;CDS=c.55C>T;AA=p.L19=;CNT=1
1	114716106	COSV54740862	G	C	.	.	GENE=NRAS;STRAND=-;LEGACY_ID=COSM6854733;CDS=c.55C>G;AA=p.L19V;CNT=1
1	114716107	COSV54749306	T	G	.	.	GENE=NRAS;STRAND=-;LEGACY_ID=COSM1162154;CDS=c.54A>C;AA=p.A18=;CNT=1
1	114716109	COSV54738309	C	T	.	.	GENE=NRAS;STRAND=-;LEGACY_ID=COSM577;CDS=c.52G>A;AA=p.A18T;CNT=15
1	114716111	COSV54744019	C	T	.	.	GENE=NRAS;STRAND=-;LEGACY_ID=COSM253332;CDS=c.50G>A;AA=p.S17N;CNT=2
1	114716113	COSV54742418	T	G	.	.	GENE=NRAS;STRAND=-;LEGACY_ID=COSM28933;CDS=c.48A>C;AA=p.K16N;CNT=1
1	114716115	COSV54745961	T	C	.	.	GENE=NRAS;STRAND=-;LEGACY_ID=COSM6960034;CDS=c.46A>G;AA=p.K16E;CNT=1
1	114716117	COSV54736821	C	T	.	.	GENE=NRAS;STRAND=-;LEGACY_ID=COSM33694;CDS=c.44G>A;AA=p.G15E;CNT=1
1	114716121	COSV54748651	CAC	CGA	.	.	GENE=NRAS;STRAND=-;LEGACY_ID=COSM572;CDS=c.38_39delinsTC;AA=p.G13V;CNT=1
1	114716121	COSV54765686	C	T	.	.	GENE=NRAS;STRAND=-;LEGACY_ID=COSM7335359;CDS=c.40G>A;AA=p.V14I;CNT=1
1	114716122	COSV54751156	ACC	AAA	.	.	GENE=NRAS;STRAND=-;LEGACY_ID=COSM6970923;CDS=c.37_38delinsTT;AA=p.G13F;CNT=1
1	114716122	COSV54751440	ACC	ATT	.	.	GENE=NRAS;STRAND=-;LEGACY_ID=COSM24668;CDS=c.37_38delinsAA;AA=p.G13N;CNT=3
1	114716122	COSV54765059	ACC	ATA	.	.	GENE=NRAS;STRAND=-;LEGACY_ID=COSM568;CDS=c.37_38delinsTA;AA=p.G13Y;CNT=1
1	114716122	COSV54738877	A	G	.	.	GENE=NRAS;STRAND=-;LEGACY_ID=COSM576;CDS=c.39T>C;AA=p.G13=;CNT=4
1	114716123	COSV54736793	C	G	.	.	GENE=NRAS;STRAND=-;LEGACY_ID=COSM575;CDS=c.38G>C;AA=p.G13A;CNT=19
1	114716123	COSV54736480	C	A	.	.	GENE=NRAS;STRAND=-;LEGACY_ID=COSM574;CDS=c.38G>T;AA=p.G13V;CNT=103
1	114716123	COSV54736416	C	T	.	.	GENE=NRAS;STRAND=-;LEGACY_ID=COSM573;CDS=c.38G>A;AA=p.G13D;CNT=396
1	114716124	COSV54736386	C	A	.	.	GENE=NRAS;STRAND=-;LEGACY_ID=COSM570;CDS=c.37G>T;AA=p.G13C;CNT=47
1	114716124	COSV54736476	C	T	.	.	GENE=NRAS;STRAND=-;LEGACY_ID=COSM571;CDS=c.37G>A;AA=p.G13S;CNT=21
1	114716124	COSV54736550	C	G	.	.	GENE=NRAS;STRAND=-;LEGACY_ID=COSM569;CDS=c.37G>C;AA=p.G13R;CNT=180
1	114716124	COSV54750749	CAC	CCT	.	.	GENE=NRAS;STRAND=-;LEGACY_ID=COSM144577;CDS=c.35_36delinsAG;AA=p.G12E;CNT=1
1	114716125	COSV54750653	ACC	AGG	.	.	GENE=NRAS;STRAND=-;LEGACY_ID=COSM559;CDS=c.34_35inv;AA=p.G12P;CNT=1
1	114716125	COSV54739656	ACC	ATA	.	.	GENE=NRAS;STRAND=-;LEGACY_ID=COSM560;CDS=c.34_35delinsTA;AA=p.G12Y;CNT=1
1	114716125	COSV54746120	ACC	ATT	.	.	GENE=NRAS;STRAND=-;LEGACY_ID=COSM12723;CDS=c.34_35delinsAA;AA=p.G12N;CNT=3
1	114716125	COSV54746971	A	G	.	.	GENE=NRAS;STRAND=-;LEGACY_ID=COSM567;CDS=c.36T>C;AA=p.G12=;CNT=2
1	114716126	COSV54736974	C	A	.	.	GENE=NRAS;STRAND=-;LEGACY_ID=COSM566;CDS=c.35G>T;AA=p.G12V;CNT=126
1	114716126	COSV54736555	C	G	.	.	GENE=NRAS;STRAND=-;LEGACY_ID=COSM565;CDS=c.35G>C;AA=p.G12A;CNT=117
1	114716126	COSV54736383	C	T	.	.	GENE=NRAS;STRAND=-;LEGACY_ID=COSM564;CDS=c.35G>A;AA=p.G12D;CNT=867
1	114716127	COSV54736621	C	T	.	.	GENE=NRAS;STRAND=-;LEGACY_ID=COSM563;CDS=c.34G>A;AA=p.G12S;CNT=271
1	114716127	COSV54736940	C	G	.	.	GENE=NRAS;STRAND=-;LEGACY_ID=COSM561;CDS=c.34G>C;AA=p.G12R;CNT=42
1	114716127	COSV54736487	C	A	.	.	GENE=NRAS;STRAND=-;LEGACY_ID=COSM562;CDS=c.34G>T;AA=p.G12C;CNT=183
1	114716130	COSV54738286	C	T	.	.	GENE=NRAS;STRAND=-;LEGACY_ID=COSM558;CDS=c.31G>A;AA=p.A11T;CNT=3
1	114716132	COSV54739076	C	T	.	.	GENE=NRAS;STRAND=-;LEGACY_ID=COSM24850;CDS=c.29G>A;AA=p.G10E;CNT=1
1	114716135	COSV54750589	A	G	.	.	GENE=NRAS;STRAND=-;LEGACY_ID=COSM5049780;CDS=c.26T>C;AA=p.V9A;CNT=1
1	114716136	COSV54745925	C	T	.	.	GENE=NRAS;STRAND=-;LEGACY_ID=COSM6438071;CDS=c.25G>A;AA=p.V9I;CNT=1
1	114716136	COSV54759200	CCA	CGG	.	.	GENE=NRAS;STRAND=-;LEGACY_ID=COSM28932;CDS=c.23_24delinsCC;AA=p.V8A;CNT=1
1	114716147	COSV54766547	TTG	TAA	.	.	GENE=NRAS;STRAND=-;LEGACY_ID=COSM6981755;CDS=c.12_13delinsTT;AA=p.K5*;CNT=1
1	114716150	COSV54736993	T	C	.	.	GENE=NRAS;STRAND=-;LEGACY_ID=COSM253326;CDS=c.11A>G;AA=p.Y4C;CNT=1
1	114716151	COSV54747594	A	C	.	.	GENE=NRAS;STRAND=-;LEGACY_ID=COSM6992577;CDS=c.10T>G;AA=p.Y4D;CNT=1
1	114716158	COSV54749185	C	G	.	.	GENE=NRAS;STRAND=-;LEGACY_ID=COSM6911624;CDS=c.3G>C;AA=p.M1?;CNT=1
1	114716179	COSV54748082	T	C	.	.	GENE=NRAS;STRAND=-;LEGACY_ID=COSN28164482;CDS=c.-17-2A>G;AA=p.?;CNT=1
1	114716206	COSV54740412	T	G	.	.	GENE=NRAS;STRAND=-;LEGACY_ID=COSN19613243;CDS=c.-17-29A>C;AA=p.?;CNT=2
1	114716209	COSV54746579	C	G	.	.	GENE=NRAS;STRAND=-;LEGACY_ID=COSN1087428;CDS=c.-17-32G>C;AA=p.?;CNT=3
1	114716256	COSV54763077	G	T	.	.	GENE=NRAS;STRAND=-;LEGACY_ID=COSN22925150;CDS=c.-17-79C>A;AA=p.?;CNT=1
1	114716660	COSV54744398	C	G	.	.	GENE=NRAS;STRAND=-;LEGACY_ID=COSN8635424;CDS=c.-20G>C;AA=p.?;CNT=2
1	114716815	COSV54745033	G	T	.	.	GENE=NRAS;STRAND=-;LEGACY_ID=COSN229608;CDS=c.-175C>A;AA=p.?;CNT=1
1	114716848	COSV54737712	A	T	.	.	GENE=NRAS;STRAND=-;LEGACY_ID=COSN28832026;SNP;CDS=c.-208T>A;AA=p.?;CNT=1
1	114716915	COSV54751296	C	A	.	.	GENE=CSDE1_ENST00000339438;STRAND=-;LEGACY_ID=COSN16810712;CDS=c.*1254G>T;AA=p.?;CNT=1
1	114716915	COSV54751296	C	A	.	.	GENE=CSDE1;STRAND=-;LEGACY_ID=COSN16810712;CDS=c.*1254G>T;AA=p.?;CNT=1
1	114717069	COSV54740589	G	A	.	.	GENE=CSDE1_ENST00000339438;STRAND=-;LEGACY_ID=COSN24297536;CDS=c.*1100C>T;AA=p.?;CNT=3
1	114717069	COSV54740589	G	A	.	.	GENE=CSDE1;STRAND=-;LEGACY_ID=COSN24297536;CDS=c.*1100C>T;AA=p.?;CNT=3
1	114717069	COSV54740589	G	A	.	.	GENE=CSDE1_ENST00000438362;STRAND=-;LEGACY_ID=COSN24297536;CDS=c.*1100C>T;AA=p.?;CNT=3
1	114717069	COSV54740589	G	A	.	.	GENE=CSDE1_ENST00000358528;STRAND=-;LEGACY_ID=COSN24297536;CDS=c.*1100C>T;AA=p.?;CNT=3
1	114717143	COSV54763968	T	C	.	.	GENE=CSDE1_ENST00000358528;STRAND=-;LEGACY_ID=COSN28123271;CDS=c.*1026A>G;AA=p.?;CNT=1
1	114717143	COSV54763968	T	C	.	.	GENE=CSDE1;STRAND=-;LEGACY_ID=COSN28123271;CDS=c.*1026A>G;AA=p.?;CNT=1
1	114717143	COSV54763968	T	C	.	.	GENE=CSDE1_ENST00000438362;STRAND=-;LEGACY_ID=COSN28123271;CDS=c.*1026A>G;AA=p.?;CNT=1
1	114717143	COSV54763968	T	C	.	.	GENE=CSDE1_ENST00000339438;STRAND=-;LEGACY_ID=COSN28123271;CDS=c.*1026A>G;AA=p.?;CNT=1
1	226735343	COSV55259775	T	C	.	.	GENE=ITPKB;STRAND=-;LEGACY_ID=COSN23906185;CDS=c.1932+184A>G;AA=p.?;CNT=1
1	226735343	COSV55259775	T	C	.	.	GENE=ITPKB_ENST00000366784;STRAND=-;LEGACY_ID=COSN23906185;CDS=c.1932+184A>G;AA=p.?;CNT=1
1	226735343	COSV55259775	T	C	.	.	GENE=ITPKB_ENST00000272117;STRAND=-;LEGACY_ID=COSN23906185;CDS=c.1932+184A>G;AA=p.?;CNT=1
1	226735395	COSV55271608	A	G	.	.	GENE=ITPKB_ENST00000272117;STRAND=-;LEGACY_ID=COSN6025517;CDS=c.1932+132T>C;AA=p.?;CNT=1
1	226735455	COSV55257859	A	G	.	.	GENE=ITPKB_ENST00000272117;STRAND=-;LEGACY_ID=COSN18287734;CDS=c.1932+72T>C;AA=p.?;CNT=1
1	226735455	COSV55257859	A	G	.	.	GENE=ITPKB;STRAND=-;LEGACY_ID=COSN18287734;CDS=c.1932+72T>C;AA=p.?;CNT=1
1	226735455	COSV55257859	A	G	.	.	GENE=ITPKB_ENST00000366784;STRAND=-;LEGACY_ID=COSN18287734;CDS=c.1932+72T>C;AA=p.?;CNT=1
1	226735527	COSV55262844	C	A	.	.	GENE=ITPKB_ENST00000366784;STRAND=-;LEGACY_ID=COSM4143417;CDS=c.1932G>T;AA=p.V644=;CNT=1
1	226735527	COSV55262844	C	A	.	.	GENE=ITPKB;STRAND=-;LEGACY_ID=COSM4143417;CDS=c.1932G>T;AA=p.V644=;CNT=1
1	226735527	COSV55262844	C	A	.	.	GENE=ITPKB_ENST00000272117;STRAND=-;LEGACY_ID=COSM4143417;CDS=c.1932G>T;AA=p.V644=;CNT=1
1	226735528	COSV55262881	A	T	.	.	GENE=ITPKB;STRAND=-;LEGACY_ID=COSM4143421;CDS=c.1931T>A;AA=p.V644E;CNT=1
1	226735528	COSV55262881	A	T	.	.	GENE=ITPKB_ENST00000272117;STRAND=-;LEGACY_ID=COSM4143421;CDS=c.1931T>A;AA=p.V644E;CNT=1
1	226735528	COSV55262881	A	T	.	.	GENE=ITPKB_ENST00000366784;STRAND=-;LEGACY_ID=COSM4143421;CDS=c.1931T>A;AA=p.V644E;CNT=1
1	226735539	COSV55258186	C	T	.	.	GENE=ITPKB;STRAND=-;LEGACY_ID=COSM4532810;CDS=c.1920G>A;AA=p.Q640=;CNT=1
1	226735539	COSV55258186	C	T	.	.	GENE=ITPKB_ENST00000272117;STRAND=-;LEGACY_ID=COSM4532810;CDS=c.1920G>A;AA=p.Q640=;CNT=1
1	226735539	COSV55258186	C	T	.	.	GENE=ITPKB_ENST00000366784;STRAND=-;LEGACY_ID=COSM4532810;CDS=c.1920G>A;AA=p.Q640=;CNT=1
1	226735543	COSV55261536	T	A	.	.	GENE=ITPKB;STRAND=-;LEGACY_ID=COSM5815268;CDS=c.1916A>T;AA=p.Q639L;CNT=1
1	226735543	COSV55261536	T	A	.	.	GENE=ITPKB_ENST00000366784;STRAND=-;LEGACY_ID=COSM5815268;CDS=c.1916A>T;AA=p.Q639L;CNT=1
1	226735543	COSV55261536	T	A	.	.	GENE=ITPKB_ENST00000272117;STRAND=-;LEGACY_ID=COSM5815268;CDS=c.1916A>T;AA=p.Q639L;CNT=1
1	226735560	COSV55262581	G	C	.	.	GENE=ITPKB_ENST00000366784;STRAND=-;LEGACY_ID=COSM4769493;CDS=c.1899C>G;AA=p.F633L;CNT=1
1	226735560	COSV55262581	G	C	.	.	GENE=ITPKB_ENST00000272117;STRAND=-;LEGACY_ID=COSM4769493;CDS=c.1899C>G;AA=p.F633L;CNT=1
1	226735560	COSV55262581	G	C	.	.	GENE=ITPKB;STRAND=-;LEGACY_ID=COSM4769493;CDS=c.1899C>G;AA=p.F633L;CNT=1
1	226735563	COSV55258723	G	A	.	.	GENE=ITPKB;STRAND=-;LEGACY_ID=COSM4417979;SNP;CDS=c.1896C>T;AA=p.A632=;CNT=5
1	226735563	COSV55258723	G	A	.	.	GENE=ITPKB_ENST00000272117;STRAND=-;LEGACY_ID=COSM4417979;SNP;CDS=c.1896C>T;AA=p.A632=;CNT=5
1	226735563	COSV55258723	G	A	.	.	GENE=ITPKB_ENST00000366784;STRAND=-;LEGACY_ID=COSM4417979;SNP;CDS=c.1896C>T;AA=p.A632=;CNT=5
1	226735570	COSV55257307	T	C	.	.	GENE=ITPKB;STRAND=-;LEGACY_ID=COSM7103786;SNP;CDS=c.1889A>G;AA=p.N630S;CNT=1
1	226735570	COSV55257307	T	C	.	.	GENE=ITPKB_ENST00000366784;STRAND=-;LEGACY_ID=COSM7103786;SNP;CDS=c.1889A>G;AA=p.N630S;CNT=1
1	226735570	COSV55257307	T	C	.	.	GENE=ITPKB_ENST00000272117;STRAND=-;LEGACY_ID=COSM7103786;SNP;CDS=c.1889A>G;AA=p.N630S;CNT=1
1	226735573	COSV55270751	G	T	.	.	GENE=ITPKB_ENST00000366784;STRAND=-;LEGACY_ID=COSM1339310;CDS=c.1886C>A;AA=p.P629H;CNT=2
1	226735573	COSV55270751	G	T	.	.	GENE=ITPKB_ENST00000272117;STRAND=-;LEGACY_ID=COSM1339310;CDS=c.1886C>A;AA=p.P629H;CNT=2
1	226735573	COSV55270751	G	T	.	.	GENE=ITPKB;STRAND=-;LEGACY_ID=COSM1339310;CDS=c.1886C>A;AA=p.P629H;CNT=2
1	226735575	COSV55262637	G	A	.	.	GENE=ITPKB_ENST00000272117;STRAND=-;LEGACY_ID=COSM6688658;CDS=c.1884C>T;AA=p.D628=;CNT=1
1	226735575	COSV55262637	G	A	.	.	GENE=ITPKB;STRAND=-;LEGACY_ID=COSM6688658;CDS=c.1884C>T;AA=p.D628=;CNT=1
1	226735575	COSV55262637	G	A	.	.	GENE=ITPKB_ENST00000366784;STRAND=-;LEGACY_ID=COSM6688658;CDS=c.1884C>T;AA=p.D628=;CNT=1
1	226735582	COSV55257574	G	C	.	.	GENE=ITPKB;STRAND=-;LEGACY_ID=COSM1290130;CDS=c.1877C>G;AA=p.T626S;CNT=1
1	226735582	COSV55257574	G	C	.	.	GENE=ITPKB_ENST00000366784;STRAND=-;LEGACY_ID=COSM1290130;CDS=c.1877C>G;AA=p.T626S;CNT=1
1	226735582	COSV55257574	G	C	.	.	GENE=ITPKB_ENST00000272117;STRAND=-;LEGACY_ID=COSM1290130;CDS=c.1877C>G;AA=p.T626S;CNT=1
1	226735585	COSV55261498	C	T	.	.	GENE=ITPKB_ENST00000366784;STRAND=-;LEGACY_ID=COSM4028724;CDS=c.1874G>A;AA=p.R625H;CNT=2
1	226735585	COSV55261498	C	T	.	.	GENE=ITPKB;STRAND=-;LEGACY_ID=COSM4028724;CDS=c.1874G>A;AA=p.R625H;CNT=2
1	226735585	COSV55261498	C	T	.	.	GENE=ITPKB_ENST00000272117;STRAND=-;LEGACY_ID=COSM4028724;CDS=c.1874G>A;AA=p.R625H;CNT=2
1	226735586	COSV99042016	G	C	.	.	GENE=ITPKB_ENST00000366784;STRAND=-;LEGACY_ID=COSM7372722;CDS=c.1873C>G;AA=p.R625G;CNT=1
1	226735586	COSV55265644	G	A	.	.	GENE=ITPKB_ENST00000272117;STRAND=-;LEGACY_ID=COSM5845651;SNP;CDS=c.1873C>T;AA=p.R625C;CNT=1
1	226735586	COSV99042016	G	C	.	.	GENE=ITPKB_ENST00000272117;STRAND=-;LEGACY_ID=COSM7372722;CDS=c.1873C>G;AA=p.R625G;CNT=1
1	226735586	COSV55265644	G	A	.	.	GENE=ITPKB;STRAND=-;LEGACY_ID=COSM5845651;SNP;CDS=c.1873C>T;AA=p.R625C;CNT=1
1	226735586	COSV55265644	G	A	.	.	GENE=ITPKB_ENST00000366784;STRAND=-;LEGACY_ID=COSM5845651;SNP;CDS=c.1873C>T;AA=p.R625C;CNT=1
1	226735586	COSV99042016	G	C	.	.	GENE=ITPKB;STRAND=-;LEGACY_ID=COSM7372722;CDS=c.1873C>G;AA=p.R625G;CNT=1
1	226735599	COSV55258562	G	A	.	.	GENE=ITPKB_ENST00000366784;STRAND=-;LEGACY_ID=COSM369468;SNP;CDS=c.1860C>T;AA=p.S620=;CNT=1
1	226735599	COSV55258562	G	A	.	.	GENE=ITPKB_ENST00000272117;STRAND=-;LEGACY_ID=COSM369468;SNP;CDS=c.1860C>T;AA=p.S620=;CNT=1
1	226735599	COSV55258562	G	A	.	.	GENE=ITPKB;STRAND=-;LEGACY_ID=COSM369468;SNP;CDS=c.1860C>T;AA=p.S620=;CNT=1
1	226735619	COSV55257954	C	G	.	.	GENE=ITPKB;STRAND=-;LEGACY_ID=COSM4435208;CDS=c.1840G>C;AA=p.D614H;CNT=1
1	226735619	COSV55257954	C	G	.	.	GENE=ITPKB_ENST00000272117;STRAND=-;LEGACY_ID=COSM4435208;CDS=c.1840G>C;AA=p.D614H;CNT=1
1	226735619	COSV55257954	C	G	.	.	GENE=ITPKB_ENST00000366784;STRAND=-;LEGACY_ID=COSM4435208;CDS=c.1840G>C;AA=p.D614H;CNT=1
1	226735622	COSV55257069	C	T	.	.	GENE=ITPKB_ENST00000272117;STRAND=-;LEGACY_ID=COSM282019;CDS=c.1837G>A;AA=p.E613K;CNT=1
1	226735622	COSV55257069	C	T	.	.	GENE=ITPKB_ENST00000366784;STRAND=-;LEGACY_ID=COSM282019;CDS=c.1837G>A;AA=p.E613K;CNT=1
1	226735622	COSV55260237	C	A	.	.	GENE=ITPKB_ENST00000272117;STRAND=-;LEGACY_ID=COSM4860997;CDS=c.1837G>T;AA=p.E613*;CNT=1
1	226735622	COSV55257069	C	T	.	.	GENE=ITPKB;STRAND=-;LEGACY_ID=COSM282019;CDS=c.1837G>A;AA=p.E613K;CNT=1
1	226735622	COSV55260237	C	A	.	.	GENE=ITPKB_ENST00000366784;STRAND=-;LEGACY_ID=COSM4860997;CDS=c.1837G>T;AA=p.E613*;CNT=1
1	226735622	COSV55260237	C	A	.	.	GENE=ITPKB;STRAND=-;LEGACY_ID=COSM4860997;CDS=c.1837G>T;AA=p.E613*;CNT=1
1	226735630	COSV55264591	G	A	.	.	GENE=ITPKB_ENST00000272117;STRAND=-;LEGACY_ID=COSM679342;CDS=c.1829C>T;AA=p.S610L;CNT=1
1	226735630	COSV55264591	G	A	.	.	GENE=ITPKB_ENST00000366784;STRAND=-;LEGACY_ID=COSM679342;CDS=c.1829C>T;AA=p.S610L;CNT=1
1	226735630	COSV55264591	G	A	.	.	GENE=ITPKB;STRAND=-;LEGACY_ID=COSM679342;CDS=c.1829C>T;AA=p.S610L;CNT=1
1	226735631	COSV55264613	A	G	.	.	GENE=ITPKB_ENST00000272117;STRAND=-;LEGACY_ID=COSM2155129;CDS=c.1828T>C;AA=p.S610P;CNT=1
1	226735631	COSV55264613	A	G	.	.	GENE=ITPKB;STRAND=-;LEGACY_ID=COSM2155129;CDS=c.1828T>C;AA=p.S610P;CNT=1
1	226735631	COSV55264613	A	G	.	.	GENE=ITPKB_ENST00000366784;STRAND=-;LEGACY_ID=COSM2155129;CDS=c.1828T>C;AA=p.S610P;CNT=1
1	226735632	COSV55267266	GGAG	G	.	.	GENE=ITPKB_ENST00000366784;STRAND=-;LEGACY_ID=COSM69120;CDS=c.1827_1829del;AA=p.S611del;CNT=1
1	226735632	COSV55267266	GGAG	G	.	.	GENE=ITPKB_ENST00000272117;STRAND=-;LEGACY_ID=COSM69120;CDS=c.1827_1829del;AA=p.S611del;CNT=1
1	226735632	COSV55267266	GGAG	G	.	.	GENE=ITPKB;STRAND=-;LEGACY_ID=COSM69120;CDS=c.1827_1829del;AA=p.S611del;CNT=1
1	226735632	COSV55264630	G	T	.	.	GENE=ITPKB_ENST00000366784;STRAND=-;LEGACY_ID=COSM2155124;CDS=c.1827C>A;AA=p.S609=;CNT=1
1	226735632	COSV55264630	G	T	.	.	GENE=ITPKB_ENST00000272117;STRAND=-;LEGACY_ID=COSM2155124;CDS=c.1827C>A;AA=p.S609=;CNT=1
1	226735632	COSV55264630	G	T	.	.	GENE=ITPKB;STRAND=-;LEGACY_ID=COSM2155124;CDS=c.1827C>A;AA=p.S609=;CNT=1
1	226735633	COSV55264648	G	T	.	.	GENE=ITPKB_ENST00000272117;STRAND=-;LEGACY_ID=COSM2155127;CDS=c.1826C>A;AA=p.S609Y;CNT=1
1	226735633	COSV55264648	G	T	.	.	GENE=ITPKB;STRAND=-;LEGACY_ID=COSM2155127;CDS=c.1826C>A;AA=p.S609Y;CNT=1
1	226735633	COSV55264648	G	T	.	.	GENE=ITPKB_ENST00000366784;STRAND=-;LEGACY_ID=COSM2155127;CDS=c.1826C>A;AA=p.S609Y;CNT=1
1	226735634	COSV55267624	A	G	.	.	GENE=ITPKB;STRAND=-;LEGACY_ID=COSM425463;CDS=c.1825T>C;AA=p.S609P;CNT=1
1	226735634	COSV55264666	A	T	.	.	GENE=ITPKB;STRAND=-;LEGACY_ID=COSM2155125;CDS=c.1825T>A;AA=p.S609T;CNT=1
1	226735634	COSV55267624	A	G	.	.	GENE=ITPKB_ENST00000272117;STRAND=-;LEGACY_ID=COSM425463;CDS=c.1825T>C;AA=p.S609P;CNT=1
1	226735634	COSV55267624	A	G	.	.	GENE=ITPKB_ENST00000366784;STRAND=-;LEGACY_ID=COSM425463;CDS=c.1825T>C;AA=p.S609P;CNT=1
1	226735634	COSV55264666	A	T	.	.	GENE=ITPKB_ENST00000272117;STRAND=-;LEGACY_ID=COSM2155125;CDS=c.1825T>A;AA=p.S609T;CNT=1
1	226735634	COSV55264666	A	T	.	.	GENE=ITPKB_ENST00000366784;STRAND=-;LEGACY_ID=COSM2155125;CDS=c.1825T>A;AA=p.S609T;CNT=1
1	226735635	COSV55263527	G	A	.	.	GENE=ITPKB;STRAND=-;LEGACY_ID=COSM5469126;CDS=c.1824C>T;AA=p.F608=;CNT=1
1	226735635	COSV55263527	G	A	.	.	GENE=ITPKB_ENST00000272117;STRAND=-;LEGACY_ID=COSM5469126;CDS=c.1824C>T;AA=p.F608=;CNT=1
1	226735635	COSV55263527	G	A	.	.	GENE=ITPKB_ENST00000366784;STRAND=-;LEGACY_ID=COSM5469126;CDS=c.1824C>T;AA=p.F608=;CNT=1
1	226735641	COSV55265459	C	T	.	.	GENE=ITPKB;STRAND=-;LEGACY_ID=COSM6460119;SNP;CDS=c.1818G>A;AA=p.T606=;CNT=1
1	226735641	COSV55265459	C	T	.	.	GENE=ITPKB_ENST00000366784;STRAND=-;LEGACY_ID=COSM6460119;SNP;CDS=c.1818G>A;AA=p.T606=;CNT=1
1	226735641	COSV55265459	C	T	.	.	GENE=ITPKB_ENST00000272117;STRAND=-;LEGACY_ID=COSM6460119;SNP;CDS=c.1818G>A;AA=p.T606=;CNT=1
1	226735647	COSV55268069	G	A	.	.	GENE=ITPKB;STRAND=-;LEGACY_ID=COSM6688614;CDS=c.1812C>T;AA=p.S604=;CNT=1
1	226735647	COSV55268069	G	A	.	.	GENE=ITPKB_ENST00000366784;STRAND=-;LEGACY_ID=COSM6688614;CDS=c.1812C>T;AA=p.S604=;CNT=1
1	226735647	COSV55268069	G	A	.	.	GENE=ITPKB_ENST00000272117;STRAND=-;LEGACY_ID=COSM6688614;CDS=c.1812C>T;AA=p.S604=;CNT=1
1	226735652	COSV55265782	C	T	.	.	GENE=ITPKB;STRAND=-;LEGACY_ID=COSM7259839;CDS=c.1807G>A;AA=p.A603T;CNT=1
1	226735652	COSV55265782	C	T	.	.	GENE=ITPKB_ENST00000366784;STRAND=-;LEGACY_ID=COSM7259839;CDS=c.1807G>A;AA=p.A603T;CNT=1
1	226735652	COSV55265782	C	T	.	.	GENE=ITPKB_ENST00000272117;STRAND=-;LEGACY_ID=COSM7259839;CDS=c.1807G>A;AA=p.A603T;CNT=1
1	226735654	COSV55269403	G	A	.	.	GENE=ITPKB_ENST00000272117;STRAND=-;LEGACY_ID=COSM6124879;CDS=c.1805C>T;AA=p.S602L;CNT=1
1	226735654	COSV55269403	G	A	.	.	GENE=ITPKB;STRAND=-;LEGACY_ID=COSM6124879;CDS=c.1805C>T;AA=p.S602L;CNT=1
1	226735654	COSV55269403	G	A	.	.	GENE=ITPKB_ENST00000366784;STRAND=-;LEGACY_ID=COSM6124879;CDS=c.1805C>T;AA=p.S602L;CNT=1
1	226735682	COSV55263215	G	C	.	.	GENE=ITPKB_ENST00000272117;STRAND=-;LEGACY_ID=COSM5770356;CDS=c.1777C>G;AA=p.L593V;CNT=3
1	226735682	COSV55263215	G	C	.	.	GENE=ITPKB_ENST00000366784;STRAND=-;LEGACY_ID=COSM5770356;CDS=c.1777C>G;AA=p.L593V;CNT=3
1	226735682	COSV55263215	G	C	.	.	GENE=ITPKB;STRAND=-;LEGACY_ID=COSM5770356;CDS=c.1777C>G;AA=p.L593V;CNT=3
1	226735690	COSV55270398	C	T	.	.	GENE=ITPKB_ENST00000272117;STRAND=-;LEGACY_ID=COSM4874154;CDS=c.1769G>A;AA=p.R590Q;CNT=1
1	226735690	COSV55270398	C	T	.	.	GENE=ITPKB_ENST00000366784;STRAND=-;LEGACY_ID=COSM4874154;CDS=c.1769G>A;AA=p.R590Q;CNT=1
1	226735690	COSV55270398	C	T	.	.	GENE=ITPKB;STRAND=-;LEGACY_ID=COSM4874154;CDS=c.1769G>A;AA=p.R590Q;CNT=1
1	226735691	COSV55258885	G	A	.	.	GENE=ITPKB_ENST00000366784;STRAND=-;LEGACY_ID=COSM1961858;CDS=c.1768C>T;AA=p.R590W;CNT=1
1	226735691	COSV55258885	G	A	.	.	GENE=ITPKB_ENST00000272117;STRAND=-;LEGACY_ID=COSM1961858;CDS=c.1768C>T;AA=p.R590W;CNT=1
1	226735691	COSV55258885	G	A	.	.	GENE=ITPKB;STRAND=-;LEGACY_ID=COSM1961858;CDS=c.1768C>T;AA=p.R590W;CNT=1
1	226735698	COSV55268253	T	G	.	.	GENE=ITPKB_ENST00000366784;STRAND=-;LEGACY_ID=COSM4922591;CDS=c.1761A>C;AA=p.G587=;CNT=1
1	226735698	COSV55268253	T	G	.	.	GENE=ITPKB_ENST00000272117;STRAND=-;LEGACY_ID=COSM4922591;CDS=c.1761A>C;AA=p.G587=;CNT=1
1	226735698	COSV55268253	T	G	.	.	GENE=ITPKB;STRAND=-;LEGACY_ID=COSM4922591;CDS=c.1761A>C;AA=p.G587=;CNT=1
1	226735705	COSV55262754	G	T	.	.	GENE=ITPKB_ENST00000366784;STRAND=-;LEGACY_ID=COSM6334863;CDS=c.1754C>A;AA=p.T585K;CNT=1
1	226735705	COSV55262754	G	T	.	.	GENE=ITPKB;STRAND=-;LEGACY_ID=COSM6334863;CDS=c.1754C>A;AA=p.T585K;CNT=1
1	226735705	COSV55262754	G	T	.	.	GENE=ITPKB_ENST00000272117;STRAND=-;LEGACY_ID=COSM6334863;CDS=c.1754C>A;AA=p.T585K;CNT=1
1	226735710	COSV55267011	C	CC	.	.	GENE=ITPKB_ENST00000366784;STRAND=-;LEGACY_ID=COSM1290131;CDS=c.1750dup;AA=p.E584Gfs*39;CNT=1
1	226735710	COSV55267011	C	CC	.	.	GENE=ITPKB;STRAND=-;LEGACY_ID=COSM1290131;CDS=c.1750dup;AA=p.E584Gfs*39;CNT=1
1	226735710	COSV55267011	C	CC	.	.	GENE=ITPKB_ENST00000272117;STRAND=-;LEGACY_ID=COSM1290131;CDS=c.1750dup;AA=p.E584Gfs*39;CNT=1
1	226735712	COSV55257622	C	T	.	.	GENE=ITPKB;STRAND=-;LEGACY_ID=COSM7182918;CDS=c.1747G>A;AA=p.E583K;CNT=1
1	226735712	COSV55257622	C	T	.	.	GENE=ITPKB_ENST00000366784;STRAND=-;LEGACY_ID=COSM7182918;CDS=c.1747G>A;AA=p.E583K;CNT=1
1	226735712	COSV55257622	C	T	.	.	GENE=ITPKB_ENST00000272117;STRAND=-;LEGACY_ID=COSM7182918;CDS=c.1747G>A;AA=p.E583K;CNT=1
1	226735716	COSV55257255	G	A	.	.	GENE=ITPKB;STRAND=-;LEGACY_ID=COSM4405727;CDS=c.1743C>T;AA=p.A581=;CNT=1
1	226735716	COSV55257255	G	A	.	.	GENE=ITPKB_ENST00000366784;STRAND=-;LEGACY_ID=COSM4405727;CDS=c.1743C>T;AA=p.A581=;CNT=1
1	226735716	COSV55257255	G	A	.	.	GENE=ITPKB_ENST00000272117;STRAND=-;LEGACY_ID=COSM4405727;CDS=c.1743C>T;AA=p.A581=;CNT=1
1	226735734	COSV55266792	G	T	.	.	GENE=ITPKB_ENST00000366784;STRAND=-;LEGACY_ID=COSM6266784;CDS=c.1725C>A;AA=p.G575=;CNT=2
1	226735734	COSV55266792	G	T	.	.	GENE=ITPKB_ENST00000272117;STRAND=-;LEGACY_ID=COSM6266784;CDS=c.1725C>A;AA=p.G575=;CNT=2
1	226735734	COSV55266792	G	T	.	.	GENE=ITPKB;STRAND=-;LEGACY_ID=COSM6266784;CDS=c.1725C>A;AA=p.G575=;CNT=2
1	226735738	COSV55270841	A	G	.	.	GENE=ITPKB_ENST00000272117;STRAND=-;LEGACY_ID=COSM4028725;CDS=c.1721T>C;AA=p.M574T;CNT=1
1	226735738	COSV55270841	A	G	.	.	GENE=ITPKB;STRAND=-;LEGACY_ID=COSM4028725;CDS=c.1721T>C;AA=p.M574T;CNT=1
1	226735738	COSV55270841	A	G	.	.	GENE=ITPKB_ENST00000366784;STRAND=-;LEGACY_ID=COSM4028725;CDS=c.1721T>C;AA=p.M574T;CNT=1
1	226735749	COSV55260546	G	A	.	.	GENE=ITPKB_ENST00000272117;STRAND=-;LEGACY_ID=COSM4395266;CDS=c.1710C>T;AA=p.I570=;CNT=1
1	226735749	COSV55260546	G	A	.	.	GENE=ITPKB;STRAND=-;LEGACY_ID=COSM4395266;CDS=c.1710C>T;AA=p.I570=;CNT=1
1	226735749	COSV55260546	G	A	.	.	GENE=ITPKB_ENST00000366784;STRAND=-;LEGACY_ID=COSM4395266;CDS=c.1710C>T;AA=p.I570=;CNT=1
1	226735754	COSV55264553	C	G	.	.	GENE=ITPKB_ENST00000272117;STRAND=-;LEGACY_ID=COSM240265;CDS=c.1705G>C;AA=p.V569L;CNT=1
1	226735754	COSV55264553	C	G	.	.	GENE=ITPKB_ENST00000366784;STRAND=-;LEGACY_ID=COSM240265;CDS=c.1705G>C;AA=p.V569L;CNT=1
1	226735754	COSV55264553	C	G	.	.	GENE=ITPKB;STRAND=-;LEGACY_ID=COSM240265;CDS=c.1705G>C;AA=p.V569L;CNT=1
1	226735757	COSV55268189	C	G	.	.	GENE=ITPKB_ENST00000272117;STRAND=-;LEGACY_ID=COSM6061675;CDS=c.1702G>C;AA=p.A568P;CNT=1
1	226735757	COSV55268189	C	G	.	.	GENE=ITPKB_ENST00000366784;STRAND=-;LEGACY_ID=COSM6061675;CDS=c.1702G>C;AA=p.A568P;CNT=1
1	226735757	COSV55268189	C	G	.	.	GENE=ITPKB;STRAND=-;LEGACY_ID=COSM6061675;CDS=c.1702G>C;AA=p.A568P;CNT=1
1	226735766	COSV55258128	TG	T	.	.	GENE=ITPKB_ENST00000366784;STRAND=-;LEGACY_ID=COSM1658792;CDS=c.1692del;AA=p.S564Rfs*32;CNT=1
1	226735766	COSV55258128	TG	T	.	.	GENE=ITPKB_ENST00000272117;STRAND=-;LEGACY_ID=COSM1658792;CDS=c.1692del;AA=p.S564Rfs*32;CNT=1
1	226735766	COSV55258128	TG	T	.	.	GENE=ITPKB;STRAND=-;LEGACY_ID=COSM1658792;CDS=c.1692del;AA=p.S564Rfs*32;CNT=1
1	226735777	COSV55261662	C	T	.	.	GENE=ITPKB_ENST00000366784;STRAND=-;LEGACY_ID=COSM4764683;CDS=c.1682G>A;AA=p.C561Y;CNT=1
1	226735777	COSV55261662	C	T	.	.	GENE=ITPKB;STRAND=-;LEGACY_ID=COSM4764683;CDS=c.1682G>A;AA=p.C561Y;CNT=1
1	226735777	COSV55261662	C	T	.	.	GENE=ITPKB_ENST00000272117;STRAND=-;LEGACY_ID=COSM4764683;CDS=c.1682G>A;AA=p.C561Y;CNT=1
1	226735789	COSV55266072	A	G	.	.	GENE=ITPKB_ENST00000366784;STRAND=-;LEGACY_ID=COSM5491294;CDS=c.1670T>C;AA=p.L557P;CNT=1
1	226735789	COSV55266072	A	G	.	.	GENE=ITPKB_ENST00000272117;STRAND=-;LEGACY_ID=COSM5491294;CDS=c.1670T>C;AA=p.L557P;CNT=1
1	226735789	COSV55266072	A	G	.	.	GENE=ITPKB;STRAND=-;LEGACY_ID=COSM5491294;CDS=c.1670T>C;AA=p.L557P;CNT=1
1	226735802	COSV55265385	C	T	.	.	GENE=ITPKB_ENST00000366784;STRAND=-;LEGACY_ID=COSM5845655;CDS=c.1657G>A;AA=p.D553N;CNT=1
1	226735802	COSV55265385	C	T	.	.	GENE=ITPKB_ENST00000272117;STRAND=-;LEGACY_ID=COSM5845655;CDS=c.1657G>A;AA=p.D553N;CNT=1
1	226735802	COSV55265385	C	T	.	.	GENE=ITPKB;STRAND=-;LEGACY_ID=COSM5845655;CDS=c.1657G>A;AA=p.D553N;CNT=1
1	226735811	COSV55261863	G	C	.	.	GENE=ITPKB_ENST00000366784;STRAND=-;LEGACY_ID=COSM7099632;CDS=c.1648C>G;AA=p.Q550E;CNT=1
1	226735811	COSV55261863	G	C	.	.	GENE=ITPKB;STRAND=-;LEGACY_ID=COSM7099632;CDS=c.1648C>G;AA=p.Q550E;CNT=1
1	226735811	COSV55261863	G	C	.	.	GENE=ITPKB_ENST00000272117;STRAND=-;LEGACY_ID=COSM7099632;CDS=c.1648C>G;AA=p.Q550E;CNT=1
1	226735823	COSV55257085	C	T	.	.	GENE=ITPKB_ENST00000366784;STRAND=-;LEGACY_ID=COSM282022;CDS=c.1636G>A;AA=p.E546K;CNT=1
1	226735823	COSV55257085	C	T	.	.	GENE=ITPKB_ENST00000272117;STRAND=-;LEGACY_ID=COSM282022;CDS=c.1636G>A;AA=p.E546K;CNT=1
1	226735823	COSV55257085	C	T	.	.	GENE=ITPKB;STRAND=-;LEGACY_ID=COSM282022;CDS=c.1636G>A;AA=p.E546K;CNT=1
1	226735824	COSV55268659	C	T	.	.	GENE=ITPKB_ENST00000366784;STRAND=-;LEGACY_ID=COSM904754;SNP;CDS=c.1635G>A;AA=p.P545=;CNT=1
1	226735824	COSV55268659	C	T	.	.	GENE=ITPKB;STRAND=-;LEGACY_ID=COSM904754;SNP;CDS=c.1635G>A;AA=p.P545=;CNT=1
1	226735824	COSV55268659	C	T	.	.	GENE=ITPKB_ENST00000272117;STRAND=-;LEGACY_ID=COSM904754;SNP;CDS=c.1635G>A;AA=p.P545=;CNT=1
1	226735825	COSV55264689	G	A	.	.	GENE=ITPKB_ENST00000272117;STRAND=-;LEGACY_ID=COSM4934677;SNP;CDS=c.1634C>T;AA=p.P545L;CNT=1
1	226735825	COSV55264689	G	A	.	.	GENE=ITPKB_ENST00000366784;STRAND=-;LEGACY_ID=COSM4934677;SNP;CDS=c.1634C>T;AA=p.P545L;CNT=1
1	226735825	COSV55264689	G	A	.	.	GENE=ITPKB;STRAND=-;LEGACY_ID=COSM4934677;SNP;CDS=c.1634C>T;AA=p.P545L;CNT=1
1	226735857	COSV55258465	G	T	.	.	GENE=ITPKB_ENST00000272117;STRAND=-;LEGACY_ID=COSM6240557;CDS=c.1602C>A;AA=p.S534R;CNT=1
1	226735857	COSV55258465	G	T	.	.	GENE=ITPKB_ENST00000366784;STRAND=-;LEGACY_ID=COSM6240557;CDS=c.1602C>A;AA=p.S534R;CNT=1
1	226735857	COSV55258465	G	T	.	.	GENE=ITPKB;STRAND=-;LEGACY_ID=COSM6240557;CDS=c.1602C>A;AA=p.S534R;CNT=1
1	226735881	COSV55256532	C	T	.	.	GENE=ITPKB_ENST00000366784;STRAND=-;LEGACY_ID=COSM6212138;SNP;CDS=c.1578G>A;AA=p.V526=;CNT=1
1	226735881	COSV55256532	C	T	.	.	GENE=ITPKB;STRAND=-;LEGACY_ID=COSM6212138;SNP;CDS=c.1578G>A;AA=p.V526=;CNT=1
1	226735895	COSV55267237	G	A	.	.	GENE=ITPKB_ENST00000366784;STRAND=-;LEGACY_ID=COSM1961866;CDS=c.1564C>T;AA=p.R522C;CNT=2
1	226735895	COSV55267237	G	A	.	.	GENE=ITPKB_ENST00000272117;STRAND=-;LEGACY_ID=COSM1961866;CDS=c.1564C>T;AA=p.R522C;CNT=2
1	226735895	COSV55267237	G	A	.	.	GENE=ITPKB;STRAND=-;LEGACY_ID=COSM1961866;CDS=c.1564C>T;AA=p.R522C;CNT=2
1	226735896	COSV55268992	C	G	.	.	GENE=ITPKB;STRAND=-;LEGACY_ID=COSM7246787;CDS=c.1563G>C;AA=p.T521=;CNT=1
1	226735896	COSV55268992	C	G	.	.	GENE=ITPKB_ENST00000366784;STRAND=-;LEGACY_ID=COSM7246787;CDS=c.1563G>C;AA=p.T521=;CNT=1
1	226735896	COSV55268992	C	G	.	.	GENE=ITPKB_ENST00000272117;STRAND=-;LEGACY_ID=COSM7246787;CDS=c.1563G>C;AA=p.T521=;CNT=1
1	226735897	COSV55263319	G	A	.	.	GENE=ITPKB_ENST00000366784;STRAND=-;LEGACY_ID=COSM5570087;CDS=c.1562C>T;AA=p.T521M;CNT=2
1	226735897	COSV55263319	G	A	.	.	GENE=ITPKB;STRAND=-;LEGACY_ID=COSM5570087;CDS=c.1562C>T;AA=p.T521M;CNT=2
1	226735897	COSV55263319	G	A	.	.	GENE=ITPKB_ENST00000272117;STRAND=-;LEGACY_ID=COSM5570087;CDS=c.1562C>T;AA=p.T521M;CNT=2
1	226735899	COSV55267997	C	T	.	.	GENE=ITPKB_ENST00000366784;STRAND=-;LEGACY_ID=COSM5379844;CDS=c.1560G>A;AA=p.W520*;CNT=1
1	226735899	COSV55267997	C	T	.	.	GENE=ITPKB;STRAND=-;LEGACY_ID=COSM5379844;CDS=c.1560G>A;AA=p.W520*;CNT=1
1	226735899	COSV55267997	C	T	.	.	GENE=ITPKB_ENST00000272117;STRAND=-;LEGACY_ID=COSM5379844;CDS=c.1560G>A;AA=p.W520*;CNT=1
1	226735936	COSV55260663	A	G	.	.	GENE=ITPKB;STRAND=-;LEGACY_ID=COSM6688631;CDS=c.1523T>C;AA=p.V508A;CNT=1
1	226735936	COSV55260663	A	G	.	.	GENE=ITPKB_ENST00000366784;STRAND=-;LEGACY_ID=COSM6688631;CDS=c.1523T>C;AA=p.V508A;CNT=1
1	226735936	COSV55260663	A	G	.	.	GENE=ITPKB_ENST00000272117;STRAND=-;LEGACY_ID=COSM6688631;CDS=c.1523T>C;AA=p.V508A;CNT=1
1	226735947	COSV55262668	C	T	.	.	GENE=ITPKB_ENST00000366784;STRAND=-;LEGACY_ID=COSM4871296;CDS=c.1512G>A;AA=p.G504=;CNT=1
1	226735947	COSV55262668	C	T	.	.	GENE=ITPKB_ENST00000272117;STRAND=-;LEGACY_ID=COSM4871296;CDS=c.1512G>A;AA=p.G504=;CNT=1
1	226735947	COSV55262668	C	T	.	.	GENE=ITPKB;STRAND=-;LEGACY_ID=COSM4871296;CDS=c.1512G>A;AA=p.G504=;CNT=1
1	226735961	COSV55269772	C	T	.	.	GENE=ITPKB;STRAND=-;LEGACY_ID=COSM6842376;CDS=c.1498G>A;AA=p.G500S;CNT=1
1	226735961	COSV55269772	C	T	.	.	GENE=ITPKB_ENST00000366784;STRAND=-;LEGACY_ID=COSM6842376;CDS=c.1498G>A;AA=p.G500S;CNT=1
1	226735961	COSV55269772	C	T	.	.	GENE=ITPKB_ENST00000272117;STRAND=-;LEGACY_ID=COSM6842376;CDS=c.1498G>A;AA=p.G500S;CNT=1
1	226735964	COSV55258835	C	T	.	.	GENE=ITPKB;STRAND=-;LEGACY_ID=COSM904758;CDS=c.1495G>A;AA=p.V499M;CNT=1
1	226735964	COSV55258835	C	T	.	.	GENE=ITPKB_ENST00000272117;STRAND=-;LEGACY_ID=COSM904758;CDS=c.1495G>A;AA=p.V499M;CNT=1
1	226735964	COSV55258835	C	T	.	.	GENE=ITPKB_ENST00000366784;STRAND=-;LEGACY_ID=COSM904758;CDS=c.1495G>A;AA=p.V499M;CNT=1
1	226735970	COSV55263476	C	G	.	.	GENE=ITPKB_ENST00000366784;STRAND=-;LEGACY_ID=COSM4170585;CDS=c.1489G>C;AA=p.D497H;CNT=1
1	226735970	COSV55263476	C	G	.	.	GENE=ITPKB;STRAND=-;LEGACY_ID=COSM4170585;CDS=c.1489G>C;AA=p.D497H;CNT=1
1	226735970	COSV55263476	C	G	.	.	GENE=ITPKB_ENST00000272117;STRAND=-;LEGACY_ID=COSM4170585;CDS=c.1489G>C;AA=p.D497H;CNT=1
1	226735976	COSV55256795	G	A	.	.	GENE=ITPKB_ENST00000272117;STRAND=-;LEGACY_ID=COSM361447;CDS=c.1483C>T;AA=p.P495S;CNT=1
1	226735976	COSV55256795	G	A	.	.	GENE=ITPKB;STRAND=-;LEGACY_ID=COSM361447;CDS=c.1483C>T;AA=p.P495S;CNT=1
1	226735976	COSV55256795	G	A	.	.	GENE=ITPKB_ENST00000366784;STRAND=-;LEGACY_ID=COSM361447;CDS=c.1483C>T;AA=p.P495S;CNT=1
1	226735987	COSV55264007	G	A	.	.	GENE=ITPKB_ENST00000366784;STRAND=-;LEGACY_ID=COSM5714527;CDS=c.1472C>T;AA=p.P491L;CNT=1
1	226735987	COSV55264007	G	A	.	.	GENE=ITPKB;STRAND=-;LEGACY_ID=COSM5714527;CDS=c.1472C>T;AA=p.P491L;CNT=1
1	226735987	COSV55264007	G	A	.	.	GENE=ITPKB_ENST00000272117;STRAND=-;LEGACY_ID=COSM5714527;CDS=c.1472C>T;AA=p.P491L;CNT=1
1	226735988	COSV55264027	G	A	.	.	GENE=ITPKB;STRAND=-;LEGACY_ID=COSM5714531;CDS=c.1471C>T;AA=p.P491S;CNT=1
1	226735988	COSV55264027	G	A	.	.	GENE=ITPKB_ENST00000272117;STRAND=-;LEGACY_ID=COSM5714531;CDS=c.1471C>T;AA=p.P491S;CNT=1
1	226735988	COSV55264027	G	A	.	.	GENE=ITPKB_ENST00000366784;STRAND=-;LEGACY_ID=COSM5714531;CDS=c.1471C>T;AA=p.P491S;CNT=1
1	226736000	COSV55257551	C	A	.	.	GENE=ITPKB;STRAND=-;LEGACY_ID=COSM904760;CDS=c.1459G>T;AA=p.D487Y;CNT=1
1	226736000	COSV55257551	C	A	.	.	GENE=ITPKB_ENST00000366784;STRAND=-;LEGACY_ID=COSM904760;CDS=c.1459G>T;AA=p.D487Y;CNT=1
1	226736000	COSV55257551	C	A	.	.	GENE=ITPKB_ENST00000272117;STRAND=-;LEGACY_ID=COSM904760;CDS=c.1459G>T;AA=p.D487Y;CNT=1
1	226736008	COSV55258587	G	A	.	.	GENE=ITPKB_ENST00000366784;STRAND=-;LEGACY_ID=COSM369470;CDS=c.1451C>T;AA=p.A484V;CNT=1
1	226736008	COSV55258587	G	A	.	.	GENE=ITPKB;STRAND=-;LEGACY_ID=COSM369470;CDS=c.1451C>T;AA=p.A484V;CNT=1
1	226736008	COSV55258587	G	A	.	.	GENE=ITPKB_ENST00000272117;STRAND=-;LEGACY_ID=COSM369470;CDS=c.1451C>T;AA=p.A484V;CNT=1
1	226736009	COSV55261779	C	T	.	.	GENE=ITPKB_ENST00000272117;STRAND=-;LEGACY_ID=COSM1339313;CDS=c.1450G>A;AA=p.A484T;CNT=2
1	226736009	COSV55261779	C	T	.	.	GENE=ITPKB;STRAND=-;LEGACY_ID=COSM1339313;CDS=c.1450G>A;AA=p.A484T;CNT=2
1	226736009	COSV55261779	C	T	.	.	GENE=ITPKB_ENST00000366784;STRAND=-;LEGACY_ID=COSM1339313;CDS=c.1450G>A;AA=p.A484T;CNT=2
1	226736012	COSV55269127	C	A	.	.	GENE=ITPKB;STRAND=-;LEGACY_ID=COSM4028729;CDS=c.1447G>T;AA=p.D483Y;CNT=1
1	226736012	COSV55269127	C	A	.	.	GENE=ITPKB_ENST00000366784;STRAND=-;LEGACY_ID=COSM4028729;CDS=c.1447G>T;AA=p.D483Y;CNT=1
1	226736012	COSV55269127	C	A	.	.	GENE=ITPKB_ENST00000272117;STRAND=-;LEGACY_ID=COSM4028729;CDS=c.1447G>T;AA=p.D483Y;CNT=1
1	226736015	COSV55256558	AACAGGG	A	.	.	GENE=ITPKB;STRAND=-;LEGACY_ID=COSM6212067;CDS=c.1438_1443del;AA=p.P480_C481del;CNT=1
1	226736015	COSV55256558	AACAGGG	A	.	.	GENE=ITPKB_ENST00000366784;STRAND=-;LEGACY_ID=COSM6212067;CDS=c.1438_1443del;AA=p.P480_C481del;CNT=1
1	226736021	COSV55257731	G	A	.	.	GENE=ITPKB_ENST00000366784;STRAND=-;LEGACY_ID=COSM4995383;CDS=c.1438C>T;AA=p.P480S;CNT=1
1	226736021	COSV55257731	G	A	.	.	GENE=ITPKB_ENST00000272117;STRAND=-;LEGACY_ID=COSM4995383;CDS=c.1438C>T;AA=p.P480S;CNT=1
1	226736021	COSV55257731	G	A	.	.	GENE=ITPKB;STRAND=-;LEGACY_ID=COSM4995383;CDS=c.1438C>T;AA=p.P480S;CNT=1
1	226736026	COSV55270043	G	T	.	.	GENE=ITPKB_ENST00000366784;STRAND=-;LEGACY_ID=COSM7283590;CDS=c.1433C>A;AA=p.P478H;CNT=1
1	226736026	COSV55270043	G	T	.	.	GENE=ITPKB;STRAND=-;LEGACY_ID=COSM7283590;CDS=c.1433C>A;AA=p.P478H;CNT=1
1	226736026	COSV55270043	G	T	.	.	GENE=ITPKB_ENST00000272117;STRAND=-;LEGACY_ID=COSM7283590;CDS=c.1433C>A;AA=p.P478H;CNT=1
1	226736052	COSV55270374	TCC	TTT	.	.	GENE=ITPKB;STRAND=-;LEGACY_ID=COSM143633;CDS=c.1405_1406delinsAA;AA=p.G469K;CNT=1
1	226736052	COSV55270374	TCC	TTT	.	.	GENE=ITPKB_ENST00000366784;STRAND=-;LEGACY_ID=COSM143633;CDS=c.1405_1406delinsAA;AA=p.G469K;CNT=1
1	226736052	COSV55270374	TCC	TTT	.	.	GENE=ITPKB_ENST00000272117;STRAND=-;LEGACY_ID=COSM143633;CDS=c.1405_1406delinsAA;AA=p.G469K;CNT=1
1	226736056	COSV55266985	G	A	.	.	GENE=ITPKB;STRAND=-;LEGACY_ID=COSM321075;CDS=c.1403C>T;AA=p.A468V;CNT=1
1	226736056	COSV55266985	G	A	.	.	GENE=ITPKB_ENST00000272117;STRAND=-;LEGACY_ID=COSM321075;CDS=c.1403C>T;AA=p.A468V;CNT=1
1	226736056	COSV55266985	G	A	.	.	GENE=ITPKB_ENST00000366784;STRAND=-;LEGACY_ID=COSM321075;CDS=c.1403C>T;AA=p.A468V;CNT=1
1	226736067	COSV55271561	C	T	.	.	GENE=ITPKB_ENST00000272117;STRAND=-;LEGACY_ID=COSM3484293;CDS=c.1392G>A;AA=p.G464=;CNT=1
1	226736067	COSV55271561	C	T	.	.	GENE=ITPKB_ENST00000366784;STRAND=-;LEGACY_ID=COSM3484293;CDS=c.1392G>A;AA=p.G464=;CNT=1
1	226736067	COSV55271561	C	T	.	.	GENE=ITPKB;STRAND=-;LEGACY_ID=COSM3484293;CDS=c.1392G>A;AA=p.G464=;CNT=1
1	226736069	COSV55263626	C	T	.	.	GENE=ITPKB;STRAND=-;LEGACY_ID=COSM6688637;CDS=c.1390G>A;AA=p.G464R;CNT=1
1	226736069	COSV55263626	C	T	.	.	GENE=ITPKB_ENST00000272117;STRAND=-;LEGACY_ID=COSM6688637;CDS=c.1390G>A;AA=p.G464R;CNT=1
1	226736069	COSV55263626	C	T	.	.	GENE=ITPKB_ENST00000366784;STRAND=-;LEGACY_ID=COSM6688637;CDS=c.1390G>A;AA=p.G464R;CNT=1
1	226736070	COSV55271459	G	A	.	.	GENE=ITPKB;STRAND=-;LEGACY_ID=COSM1961877;CDS=c.1389C>T;AA=p.T463=;CNT=1
1	226736070	COSV55271459	G	A	.	.	GENE=ITPKB_ENST00000366784;STRAND=-;LEGACY_ID=COSM1961877;CDS=c.1389C>T;AA=p.T463=;CNT=1
1	226736070	COSV55271459	G	A	.	.	GENE=ITPKB_ENST00000272117;STRAND=-;LEGACY_ID=COSM1961877;CDS=c.1389C>T;AA=p.T463=;CNT=1
1	226736095	COSV55267303	C	T	.	.	GENE=ITPKB;STRAND=-;LEGACY_ID=COSM1211094;CDS=c.1364G>A;AA=p.G455D;CNT=1
1	226736095	COSV55267303	C	T	.	.	GENE=ITPKB_ENST00000272117;STRAND=-;LEGACY_ID=COSM1211094;CDS=c.1364G>A;AA=p.G455D;CNT=1
1	226736095	COSV55267303	C	T	.	.	GENE=ITPKB_ENST00000366784;STRAND=-;LEGACY_ID=COSM1211094;CDS=c.1364G>A;AA=p.G455D;CNT=1
1	226736113	COSV55265806	G	A	.	.	GENE=ITPKB;STRAND=-;LEGACY_ID=COSM4874401;CDS=c.1346C>T;AA=p.T449M;CNT=1
1	226736113	COSV55265806	G	A	.	.	GENE=ITPKB_ENST00000366784;STRAND=-;LEGACY_ID=COSM4874401;CDS=c.1346C>T;AA=p.T449M;CNT=1
1	226736113	COSV55265806	G	A	.	.	GENE=ITPKB_ENST00000272117;STRAND=-;LEGACY_ID=COSM4874401;CDS=c.1346C>T;AA=p.T449M;CNT=1
1	226736119	COSV55262072	G	A	.	.	GENE=ITPKB;STRAND=-;LEGACY_ID=COSM3864590;CDS=c.1340C>T;AA=p.S447F;CNT=1
1	226736119	COSV55262072	G	A	.	.	GENE=ITPKB_ENST00000366784;STRAND=-;LEGACY_ID=COSM3864590;CDS=c.1340C>T;AA=p.S447F;CNT=1
1	226736119	COSV55262072	G	A	.	.	GENE=ITPKB_ENST00000272117;STRAND=-;LEGACY_ID=COSM3864590;CDS=c.1340C>T;AA=p.S447F;CNT=1
1	226736120	COSV55267314	A	C	.	.	GENE=ITPKB_ENST00000366784;STRAND=-;LEGACY_ID=COSM7088759;CDS=c.1339T>G;AA=p.S447A;CNT=1
1	226736120	COSV55267314	A	C	.	.	GENE=ITPKB_ENST00000272117;STRAND=-;LEGACY_ID=COSM7088759;CDS=c.1339T>G;AA=p.S447A;CNT=1
1	226736120	COSV55267314	A	C	.	.	GENE=ITPKB;STRAND=-;LEGACY_ID=COSM7088759;CDS=c.1339T>G;AA=p.S447A;CNT=1
1	226736138	COSV55257537	C	T	.	.	GENE=ITPKB_ENST00000366784;STRAND=-;LEGACY_ID=COSM679341;CDS=c.1321G>A;AA=p.D441N;CNT=1
1	226736138	COSV55257537	C	T	.	.	GENE=ITPKB_ENST00000272117;STRAND=-;LEGACY_ID=COSM679341;CDS=c.1321G>A;AA=p.D441N;CNT=1
1	226736138	COSV55257537	C	T	.	.	GENE=ITPKB;STRAND=-;LEGACY_ID=COSM679341;CDS=c.1321G>A;AA=p.D441N;CNT=1
1	226736139	COSV55263863	G	A	.	.	GENE=ITPKB_ENST00000366784;STRAND=-;LEGACY_ID=COSM4028732;CDS=c.1320C>T;AA=p.S440=;CNT=2
1	226736139	COSV55263863	G	A	.	.	GENE=ITPKB;STRAND=-;LEGACY_ID=COSM4028732;CDS=c.1320C>T;AA=p.S440=;CNT=2
1	226736139	COSV55263863	G	A	.	.	GENE=ITPKB_ENST00000272117;STRAND=-;LEGACY_ID=COSM4028732;CDS=c.1320C>T;AA=p.S440=;CNT=2
1	226736140	COSV55257277	G	A	.	.	GENE=ITPKB_ENST00000366784;STRAND=-;LEGACY_ID=COSM4404759;CDS=c.1319C>T;AA=p.S440F;CNT=1
1	226736140	COSV55257277	G	A	.	.	GENE=ITPKB_ENST00000272117;STRAND=-;LEGACY_ID=COSM4404759;CDS=c.1319C>T;AA=p.S440F;CNT=1
1	226736140	COSV55257277	G	A	.	.	GENE=ITPKB;STRAND=-;LEGACY_ID=COSM4404759;CDS=c.1319C>T;AA=p.S440F;CNT=1
1	226736142	COSV55270258	G	A	.	.	GENE=ITPKB_ENST00000366784;STRAND=-;LEGACY_ID=COSM3667466;CDS=c.1317C>T;AA=p.L439=;CNT=1
1	226736142	COSV55270258	G	A	.	.	GENE=ITPKB_ENST00000272117;STRAND=-;LEGACY_ID=COSM3667466;CDS=c.1317C>T;AA=p.L439=;CNT=1
1	226736142	COSV55270258	G	A	.	.	GENE=ITPKB;STRAND=-;LEGACY_ID=COSM3667466;CDS=c.1317C>T;AA=p.L439=;CNT=1
1	226736144	COSV55268936	G	C	.	.	GENE=ITPKB;STRAND=-;LEGACY_ID=COSM6210599;CDS=c.1315C>G;AA=p.L439V;CNT=1
1	226736144	COSV55268936	G	C	.	.	GENE=ITPKB_ENST00000272117;STRAND=-;LEGACY_ID=COSM6210599;CDS=c.1315C>G;AA=p.L439V;CNT=1
1	226736144	COSV55268936	G	C	.	.	GENE=ITPKB_ENST00000366784;STRAND=-;LEGACY_ID=COSM6210599;CDS=c.1315C>G;AA=p.L439V;CNT=1
1	226736148	COSV55259328	C	T	.	.	GENE=ITPKB_ENST00000272117;STRAND=-;LEGACY_ID=COSM1668523;CDS=c.1311G>A;AA=p.W437*;CNT=3
1	226736148	COSV55259328	C	T	.	.	GENE=ITPKB;STRAND=-;LEGACY_ID=COSM1668523;CDS=c.1311G>A;AA=p.W437*;CNT=3
1	226736148	COSV55259328	C	T	.	.	GENE=ITPKB_ENST00000366784;STRAND=-;LEGACY_ID=COSM1668523;CDS=c.1311G>A;AA=p.W437*;CNT=3
1	226736152	COSV55261266	C	T	.	.	GENE=ITPKB;STRAND=-;LEGACY_ID=COSM378916;CDS=c.1307G>A;AA=p.R436H;CNT=2
1	226736152	COSV55260828	C	A	.	.	GENE=ITPKB;STRAND=-;LEGACY_ID=COSM5619732;CDS=c.1307G>T;AA=p.R436L;CNT=1
1	226736152	COSV55260828	C	A	.	.	GENE=ITPKB_ENST00000366784;STRAND=-;LEGACY_ID=COSM5619732;CDS=c.1307G>T;AA=p.R436L;CNT=1
1	226736152	COSV55261266	C	T	.	.	GENE=ITPKB_ENST00000366784;STRAND=-;LEGACY_ID=COSM378916;CDS=c.1307G>A;AA=p.R436H;CNT=2
1	226736152	COSV55261266	C	T	.	.	GENE=ITPKB_ENST00000272117;STRAND=-;LEGACY_ID=COSM378916;CDS=c.1307G>A;AA=p.R436H;CNT=2
1	226736152	COSV55260828	C	A	.	.	GENE=ITPKB_ENST00000272117;STRAND=-;LEGACY_ID=COSM5619732;CDS=c.1307G>T;AA=p.R436L;CNT=1
1	226736159	COSV55259300	C	T	.	.	GENE=ITPKB_ENST00000272117;STRAND=-;LEGACY_ID=COSM1501423;CDS=c.1300G>A;AA=p.G434R;CNT=2
1	226736159	COSV55259300	C	T	.	.	GENE=ITPKB;STRAND=-;LEGACY_ID=COSM1501423;CDS=c.1300G>A;AA=p.G434R;CNT=2
1	226736159	COSV55270507	C	CC	.	.	GENE=ITPKB_ENST00000272117;STRAND=-;LEGACY_ID=COSM5650932;CDS=c.1305dup;AA=p.R436Afs*105;CNT=1
1	226736159	COSV55270507	C	CC	.	.	GENE=ITPKB;STRAND=-;LEGACY_ID=COSM5650932;CDS=c.1305dup;AA=p.R436Afs*105;CNT=1
1	226736159	COSV55270507	C	CC	.	.	GENE=ITPKB_ENST00000366784;STRAND=-;LEGACY_ID=COSM5650932;CDS=c.1305dup;AA=p.R436Afs*105;CNT=1
1	226736159	COSV55259300	C	T	.	.	GENE=ITPKB_ENST00000366784;STRAND=-;LEGACY_ID=COSM1501423;CDS=c.1300G>A;AA=p.G434R;CNT=2
1	226736160	COSV55269114	G	A	.	.	GENE=ITPKB_ENST00000366784;STRAND=-;LEGACY_ID=COSM3785169;CDS=c.1299C>T;AA=p.G433=;CNT=1
1	226736160	COSV55269114	G	A	.	.	GENE=ITPKB;STRAND=-;LEGACY_ID=COSM3785169;CDS=c.1299C>T;AA=p.G433=;CNT=1
1	226736160	COSV55269114	G	A	.	.	GENE=ITPKB_ENST00000272117;STRAND=-;LEGACY_ID=COSM3785169;CDS=c.1299C>T;AA=p.G433=;CNT=1
1	226736165	COSV55260774	C	T	.	.	GENE=ITPKB_ENST00000366784;STRAND=-;LEGACY_ID=COSM4646425;CDS=c.1294G>A;AA=p.V432M;CNT=1
1	226736165	COSV55260774	C	T	.	.	GENE=ITPKB_ENST00000272117;STRAND=-;LEGACY_ID=COSM4646425;CDS=c.1294G>A;AA=p.V432M;CNT=1
1	226736165	COSV55260774	C	T	.	.	GENE=ITPKB;STRAND=-;LEGACY_ID=COSM4646425;CDS=c.1294G>A;AA=p.V432M;CNT=1
1	226736167	COSV55257638	G	T	.	.	GENE=ITPKB_ENST00000272117;STRAND=-;LEGACY_ID=COSM7309304;CDS=c.1292C>A;AA=p.P431H;CNT=2
1	226736167	COSV55257638	G	T	.	.	GENE=ITPKB;STRAND=-;LEGACY_ID=COSM7309304;CDS=c.1292C>A;AA=p.P431H;CNT=2
1	226736167	COSV55257638	G	T	.	.	GENE=ITPKB_ENST00000366784;STRAND=-;LEGACY_ID=COSM7309304;CDS=c.1292C>A;AA=p.P431H;CNT=2
1	226736169	COSV55261016	GG	G	.	.	GENE=ITPKB;STRAND=-;LEGACY_ID=COSM3729869;CDS=c.1293del;AA=p.V432Wfs*57;CNT=3
1	226736169	COSV55261016	GG	G	.	.	GENE=ITPKB_ENST00000272117;STRAND=-;LEGACY_ID=COSM3729869;CDS=c.1293del;AA=p.V432Wfs*57;CNT=3
1	226736169	COSV55261016	GG	G	.	.	GENE=ITPKB_ENST00000366784;STRAND=-;LEGACY_ID=COSM3729869;CDS=c.1293del;AA=p.V432Wfs*57;CNT=3
1	226736190	COSV55263188	A	G	.	.	GENE=ITPKB_ENST00000272117;STRAND=-;LEGACY_ID=COSM4693546;CDS=c.1269T>C;AA=p.P423=;CNT=2
1	226736190	COSV55263188	A	G	.	.	GENE=ITPKB_ENST00000366784;STRAND=-;LEGACY_ID=COSM4693546;CDS=c.1269T>C;AA=p.P423=;CNT=2
1	226736190	COSV55263188	A	G	.	.	GENE=ITPKB;STRAND=-;LEGACY_ID=COSM4693546;CDS=c.1269T>C;AA=p.P423=;CNT=2
1	226736199	COSV55263803	G	A	.	.	GENE=ITPKB;STRAND=-;LEGACY_ID=COSM1320439;CDS=c.1260C>T;AA=p.S420=;CNT=2
1	226736199	COSV55263803	G	A	.	.	GENE=ITPKB_ENST00000366784;STRAND=-;LEGACY_ID=COSM1320439;CDS=c.1260C>T;AA=p.S420=;CNT=2
1	226736199	COSV55263803	G	A	.	.	GENE=ITPKB_ENST00000272117;STRAND=-;LEGACY_ID=COSM1320439;CDS=c.1260C>T;AA=p.S420=;CNT=2
1	226736200	COSV55260583	G	A	.	.	GENE=ITPKB;STRAND=-;LEGACY_ID=COSM4462738;CDS=c.1259C>T;AA=p.S420F;CNT=1
1	226736200	COSV55260583	G	A	.	.	GENE=ITPKB_ENST00000366784;STRAND=-;LEGACY_ID=COSM4462738;CDS=c.1259C>T;AA=p.S420F;CNT=1
1	226736200	COSV55260583	G	A	.	.	GENE=ITPKB_ENST00000272117;STRAND=-;LEGACY_ID=COSM4462738;CDS=c.1259C>T;AA=p.S420F;CNT=1
1	226736237	COSV55262225	A	C	.	.	GENE=ITPKB_ENST00000366784;STRAND=-;LEGACY_ID=COSM4143423;SNP;CDS=c.1222T>G;AA=p.S408A;CNT=3
1	226736237	COSV55262225	A	C	.	.	GENE=ITPKB_ENST00000272117;STRAND=-;LEGACY_ID=COSM4143423;SNP;CDS=c.1222T>G;AA=p.S408A;CNT=3
1	226736237	COSV55262225	A	C	.	.	GENE=ITPKB;STRAND=-;LEGACY_ID=COSM4143423;SNP;CDS=c.1222T>G;AA=p.S408A;CNT=3
1	226736245	COSV55266537	G	A	.	.	GENE=ITPKB_ENST00000366784;STRAND=-;LEGACY_ID=COSM4621584;CDS=c.1214C>T;AA=p.S405F;CNT=1
1	226736245	COSV55266537	G	A	.	.	GENE=ITPKB_ENST00000272117;STRAND=-;LEGACY_ID=COSM4621584;CDS=c.1214C>T;AA=p.S405F;CNT=1
1	226736245	COSV55266537	G	A	.	.	GENE=ITPKB;STRAND=-;LEGACY_ID=COSM4621584;CDS=c.1214C>T;AA=p.S405F;CNT=1
1	226736274	COSV55262184	C	CGC	.	.	GENE=ITPKB_ENST00000366784;STRAND=-;LEGACY_ID=COSM7208759;CDS=c.1185_1186insCG;AA=p.T396Rfs*4;CNT=1
1	226736274	COSV55262184	C	CGC	.	.	GENE=ITPKB_ENST00000272117;STRAND=-;LEGACY_ID=COSM7208759;CDS=c.1185_1186insCG;AA=p.T396Rfs*4;CNT=1
1	226736274	COSV55262184	C	CGC	.	.	GENE=ITPKB;STRAND=-;LEGACY_ID=COSM7208759;CDS=c.1185_1186insCG;AA=p.T396Rfs*4;CNT=1
1	226736283	COSV55265363	C	T	.	.	GENE=ITPKB;STRAND=-;LEGACY_ID=COSM5506648;CDS=c.1176G>A;AA=p.R392=;CNT=1
1	226736283	COSV55265363	C	T	.	.	GENE=ITPKB_ENST00000272117;STRAND=-;LEGACY_ID=COSM5506648;CDS=c.1176G>A;AA=p.R392=;CNT=1
1	226736283	COSV55265363	C	T	.	.	GENE=ITPKB_ENST00000366784;STRAND=-;LEGACY_ID=COSM5506648;CDS=c.1176G>A;AA=p.R392=;CNT=1
1	226736284	COSV55258010	C	A	.	.	GENE=ITPKB_ENST00000366784;STRAND=-;LEGACY_ID=COSM7267215;CDS=c.1175G>T;AA=p.R392M;CNT=1
1	226736284	COSV55258010	C	A	.	.	GENE=ITPKB_ENST00000272117;STRAND=-;LEGACY_ID=COSM7267215;CDS=c.1175G>T;AA=p.R392M;CNT=1
1	226736284	COSV55258010	C	A	.	.	GENE=ITPKB;STRAND=-;LEGACY_ID=COSM7267215;CDS=c.1175G>T;AA=p.R392M;CNT=1
1	226736287	COSV55269154	T	C	.	.	GENE=ITPKB_ENST00000272117;STRAND=-;LEGACY_ID=COSM4421169;CDS=c.1172A>G;AA=p.K391R;CNT=1
1	226736287	COSV55269154	T	C	.	.	GENE=ITPKB_ENST00000366784;STRAND=-;LEGACY_ID=COSM4421169;CDS=c.1172A>G;AA=p.K391R;CNT=1
1	226736287	COSV55269154	T	C	.	.	GENE=ITPKB;STRAND=-;LEGACY_ID=COSM4421169;CDS=c.1172A>G;AA=p.K391R;CNT=1
1	226736316	COSV55258289	C	A	.	.	GENE=ITPKB;STRAND=-;LEGACY_ID=COSM3977110;CDS=c.1143G>T;AA=p.M381I;CNT=2
1	226736316	COSV55258289	C	A	.	.	GENE=ITPKB_ENST00000272117;STRAND=-;LEGACY_ID=COSM3977110;CDS=c.1143G>T;AA=p.M381I;CNT=2
1	226736316	COSV55258289	C	A	.	.	GENE=ITPKB_ENST00000366784;STRAND=-;LEGACY_ID=COSM3977110;CDS=c.1143G>T;AA=p.M381I;CNT=2
1	226736320	COSV55267886	C	G	.	.	GENE=ITPKB_ENST00000366784;STRAND=-;LEGACY_ID=COSM5025522;CDS=c.1139G>C;AA=p.G380A;CNT=1
1	226736320	COSV55267886	C	G	.	.	GENE=ITPKB;STRAND=-;LEGACY_ID=COSM5025522;CDS=c.1139G>C;AA=p.G380A;CNT=1
1	226736320	COSV55267886	C	G	.	.	GENE=ITPKB_ENST00000272117;STRAND=-;LEGACY_ID=COSM5025522;CDS=c.1139G>C;AA=p.G380A;CNT=1
1	226736333	COSV55266244	A	G	.	.	GENE=ITPKB;STRAND=-;LEGACY_ID=COSM7273939;CDS=c.1126T>C;AA=p.Y376H;CNT=1
1	226736333	COSV55266244	A	G	.	.	GENE=ITPKB_ENST00000272117;STRAND=-;LEGACY_ID=COSM7273939;CDS=c.1126T>C;AA=p.Y376H;CNT=1
1	226736333	COSV55266244	A	G	.	.	GENE=ITPKB_ENST00000366784;STRAND=-;LEGACY_ID=COSM7273939;CDS=c.1126T>C;AA=p.Y376H;CNT=1
1	226736342	COSV55271957	C	T	.	.	GENE=ITPKB_ENST00000366784;STRAND=-;LEGACY_ID=COSM6439681;CDS=c.1117G>A;AA=p.G373R;CNT=1
1	226736342	COSV55271957	C	T	.	.	GENE=ITPKB;STRAND=-;LEGACY_ID=COSM6439681;CDS=c.1117G>A;AA=p.G373R;CNT=1
1	226736342	COSV55271957	C	T	.	.	GENE=ITPKB_ENST00000272117;STRAND=-;LEGACY_ID=COSM6439681;CDS=c.1117G>A;AA=p.G373R;CNT=1
1	226736343	COSV55256842	C	CC	.	.	GENE=ITPKB;STRAND=-;LEGACY_ID=COSM1683318;CDS=c.1119dup;AA=p.K374Efs*15;CNT=2
1	226736343	COSV55256842	C	CC	.	.	GENE=ITPKB_ENST00000366784;STRAND=-;LEGACY_ID=COSM1683318;CDS=c.1119dup;AA=p.K374Efs*15;CNT=2
1	226736343	COSV55256842	C	CC	.	.	GENE=ITPKB_ENST00000272117;STRAND=-;LEGACY_ID=COSM1683318;CDS=c.1119dup;AA=p.K374Efs*15;CNT=2
1	226736357	COSV55266820	G	T	.	.	GENE=ITPKB_ENST00000272117;STRAND=-;LEGACY_ID=COSM6271477;CDS=c.1102C>A;AA=p.P368T;CNT=1
1	226736357	COSV55266820	G	T	.	.	GENE=ITPKB_ENST00000366784;STRAND=-;LEGACY_ID=COSM6271477;CDS=c.1102C>A;AA=p.P368T;CNT=1
1	226736357	COSV55271037	G	A	.	.	GENE=ITPKB_ENST00000272117;STRAND=-;LEGACY_ID=COSM4960263;CDS=c.1102C>T;AA=p.P368S;CNT=1
1	226736357	COSV55271037	G	A	.	.	GENE=ITPKB_ENST00000366784;STRAND=-;LEGACY_ID=COSM4960263;CDS=c.1102C>T;AA=p.P368S;CNT=1
1	226736357	COSV55271037	G	A	.	.	GENE=ITPKB;STRAND=-;LEGACY_ID=COSM4960263;CDS=c.1102C>T;AA=p.P368S;CNT=1
1	226736357	COSV55266820	G	T	.	.	GENE=ITPKB;STRAND=-;LEGACY_ID=COSM6271477;CDS=c.1102C>A;AA=p.P368T;CNT=1
1	226736367	COSV55265833	G	A	.	.	GENE=ITPKB;STRAND=-;LEGACY_ID=COSM4028733;CDS=c.1092C>T;AA=p.R364=;CNT=1
1	226736367	COSV55265833	G	A	.	.	GENE=ITPKB_ENST00000366784;STRAND=-;LEGACY_ID=COSM4028733;CDS=c.1092C>T;AA=p.R364=;CNT=1
1	226736367	COSV55265833	G	A	.	.	GENE=ITPKB_ENST00000272117;STRAND=-;LEGACY_ID=COSM4028733;CDS=c.1092C>T;AA=p.R364=;CNT=1
1	226736368	COSV55260461	C	T	.	.	GENE=ITPKB_ENST00000272117;STRAND=-;LEGACY_ID=COSM1339314;CDS=c.1091G>A;AA=p.R364H;CNT=2
1	226736368	COSV55260461	C	T	.	.	GENE=ITPKB;STRAND=-;LEGACY_ID=COSM1339314;CDS=c.1091G>A;AA=p.R364H;CNT=2
1	226736368	COSV55260461	C	T	.	.	GENE=ITPKB_ENST00000366784;STRAND=-;LEGACY_ID=COSM1339314;CDS=c.1091G>A;AA=p.R364H;CNT=2
1	226736370	COSV55264367	G	T	.	.	GENE=ITPKB_ENST00000272117;STRAND=-;LEGACY_ID=COSM6335249;CDS=c.1089C>A;AA=p.P363=;CNT=1
1	226736370	COSV55264367	G	T	.	.	GENE=ITPKB;STRAND=-;LEGACY_ID=COSM6335249;CDS=c.1089C>A;AA=p.P363=;CNT=1
1	226736370	COSV55264367	G	T	.	.	GENE=ITPKB_ENST00000366784;STRAND=-;LEGACY_ID=COSM6335249;CDS=c.1089C>A;AA=p.P363=;CNT=1
1	226736373	COSV55260641	C	A	.	.	GENE=ITPKB_ENST00000366784;STRAND=-;LEGACY_ID=COSM5698122;CDS=c.1086G>T;AA=p.G362=;CNT=2
1	226736373	COSV55260641	C	A	.	.	GENE=ITPKB_ENST00000272117;STRAND=-;LEGACY_ID=COSM5698122;CDS=c.1086G>T;AA=p.G362=;CNT=2
1	226736373	COSV55260641	C	A	.	.	GENE=ITPKB;STRAND=-;LEGACY_ID=COSM5698122;CDS=c.1086G>T;AA=p.G362=;CNT=2
1	226736374	COSV55266271	C	T	.	.	GENE=ITPKB_ENST00000272117;STRAND=-;LEGACY_ID=COSM5978236;SNP;CDS=c.1085G>A;AA=p.G362E;CNT=1
1	226736374	COSV55266271	C	T	.	.	GENE=ITPKB_ENST00000366784;STRAND=-;LEGACY_ID=COSM5978236;SNP;CDS=c.1085G>A;AA=p.G362E;CNT=1
1	226736374	COSV55266271	C	T	.	.	GENE=ITPKB;STRAND=-;LEGACY_ID=COSM5978236;SNP;CDS=c.1085G>A;AA=p.G362E;CNT=1
1	226736375	COSV55268018	C	T	.	.	GENE=ITPKB_ENST00000272117;STRAND=-;LEGACY_ID=COSM5645583;CDS=c.1084G>A;AA=p.G362R;CNT=1
1	226736375	COSV55268018	C	T	.	.	GENE=ITPKB_ENST00000366784;STRAND=-;LEGACY_ID=COSM5645583;CDS=c.1084G>A;AA=p.G362R;CNT=1
1	226736375	COSV55268018	C	T	.	.	GENE=ITPKB;STRAND=-;LEGACY_ID=COSM5645583;CDS=c.1084G>A;AA=p.G362R;CNT=1
1	226736376	COSV55263120	G	A	.	.	GENE=ITPKB;STRAND=-;LEGACY_ID=COSM904763;CDS=c.1083C>T;AA=p.G361=;CNT=1
1	226736376	COSV55263120	G	A	.	.	GENE=ITPKB_ENST00000272117;STRAND=-;LEGACY_ID=COSM904763;CDS=c.1083C>T;AA=p.G361=;CNT=1
1	226736376	COSV55263120	G	A	.	.	GENE=ITPKB_ENST00000366784;STRAND=-;LEGACY_ID=COSM904763;CDS=c.1083C>T;AA=p.G361=;CNT=1
1	226736392	COSV55261203	G	A	.	.	GENE=ITPKB_ENST00000272117;STRAND=-;LEGACY_ID=COSM6688618;CDS=c.1067C>T;AA=p.P356L;CNT=1
1	226736392	COSV55261203	G	A	.	.	GENE=ITPKB;STRAND=-;LEGACY_ID=COSM6688618;CDS=c.1067C>T;AA=p.P356L;CNT=1
1	226736392	COSV55261203	G	A	.	.	GENE=ITPKB_ENST00000366784;STRAND=-;LEGACY_ID=COSM6688618;CDS=c.1067C>T;AA=p.P356L;CNT=1
1	226736418	COSV55270686	C	T	.	.	GENE=ITPKB_ENST00000366784;STRAND=-;LEGACY_ID=COSM6208835;CDS=c.1041G>A;AA=p.G347=;CNT=1
1	226736419	COSV55269986	C	A	.	.	GENE=ITPKB_ENST00000366784;STRAND=-;LEGACY_ID=COSM6688621;CDS=c.1040G>T;AA=p.G347V;CNT=1
1	226736419	COSV55269986	C	A	.	.	GENE=ITPKB;STRAND=-;LEGACY_ID=COSM6688621;CDS=c.1040G>T;AA=p.G347V;CNT=1
1	226736419	COSV55269986	C	A	.	.	GENE=ITPKB_ENST00000272117;STRAND=-;LEGACY_ID=COSM6688621;CDS=c.1040G>T;AA=p.G347V;CNT=1
1	226736437	COSV55262277	G	T	.	.	GENE=ITPKB_ENST00000272117;STRAND=-;LEGACY_ID=COSM6259542;CDS=c.1022C>A;AA=p.A341D;CNT=1
1	226736437	COSV55262277	G	T	.	.	GENE=ITPKB;STRAND=-;LEGACY_ID=COSM6259542;CDS=c.1022C>A;AA=p.A341D;CNT=1
1	226736437	COSV55262277	G	T	.	.	GENE=ITPKB_ENST00000366784;STRAND=-;LEGACY_ID=COSM6259542;CDS=c.1022C>A;AA=p.A341D;CNT=1
1	226736442	COSV55259411	T	G	.	.	GENE=ITPKB;STRAND=-;LEGACY_ID=COSM6688609;CDS=c.1017A>C;AA=p.P339=;CNT=1
1	226736442	COSV55259411	T	G	.	.	GENE=ITPKB_ENST00000366784;STRAND=-;LEGACY_ID=COSM6688609;CDS=c.1017A>C;AA=p.P339=;CNT=1
1	226736442	COSV55259411	T	G	.	.	GENE=ITPKB_ENST00000272117;STRAND=-;LEGACY_ID=COSM6688609;CDS=c.1017A>C;AA=p.P339=;CNT=1
1	226736446	COSV55258740	GG	G	.	.	GENE=ITPKB_ENST00000366784;STRAND=-;LEGACY_ID=COSM6031490;CDS=c.1016del;AA=p.P339Qfs*60;CNT=2
1	226736446	COSV55258740	GG	G	.	.	GENE=ITPKB_ENST00000272117;STRAND=-;LEGACY_ID=COSM6031490;CDS=c.1016del;AA=p.P339Qfs*60;CNT=2
1	226736446	COSV55258740	GG	G	.	.	GENE=ITPKB;STRAND=-;LEGACY_ID=COSM6031490;CDS=c.1016del;AA=p.P339Qfs*60;CNT=2
1	226736456	COSV55260990	CCTC	C	.	.	GENE=ITPKB_ENST00000272117;STRAND=-;LEGACY_ID=COSM904764;CDS=c.1002_1004del;AA=p.E334del;CNT=1
1	226736456	COSV55260990	CCTC	C	.	.	GENE=ITPKB;STRAND=-;LEGACY_ID=COSM904764;CDS=c.1002_1004del;AA=p.E334del;CNT=1
1	226736456	COSV55260990	CCTC	C	.	.	GENE=ITPKB_ENST00000366784;STRAND=-;LEGACY_ID=COSM904764;CDS=c.1002_1004del;AA=p.E334del;CNT=1
1	226736457	COSV55269192	C	T	.	.	GENE=ITPKB;STRAND=-;LEGACY_ID=COSM6688648;CDS=c.1002G>A;AA=p.E334=;CNT=1
1	226736457	COSV55269192	C	T	.	.	GENE=ITPKB_ENST00000366784;STRAND=-;LEGACY_ID=COSM6688648;CDS=c.1002G>A;AA=p.E334=;CNT=1
1	226736457	COSV55269192	C	T	.	.	GENE=ITPKB_ENST00000272117;STRAND=-;LEGACY_ID=COSM6688648;CDS=c.1002G>A;AA=p.E334=;CNT=1
1	226736481	COSV55271119	C	T	.	.	GENE=ITPKB;STRAND=-;LEGACY_ID=COSM1285620;CDS=c.978G>A;AA=p.P326=;CNT=1
1	226736481	COSV55271119	C	T	.	.	GENE=ITPKB_ENST00000272117;STRAND=-;LEGACY_ID=COSM1285620;CDS=c.978G>A;AA=p.P326=;CNT=1
1	226736481	COSV55271119	C	T	.	.	GENE=ITPKB_ENST00000366784;STRAND=-;LEGACY_ID=COSM1285620;CDS=c.978G>A;AA=p.P326=;CNT=1
1	226736490	COSV55257189	G	A	.	.	GENE=ITPKB;STRAND=-;LEGACY_ID=COSM4862408;CDS=c.969C>T;AA=p.L323=;CNT=1
1	226736490	COSV55257189	G	A	.	.	GENE=ITPKB_ENST00000366784;STRAND=-;LEGACY_ID=COSM4862408;CDS=c.969C>T;AA=p.L323=;CNT=1
1	226736490	COSV55257189	G	A	.	.	GENE=ITPKB_ENST00000272117;STRAND=-;LEGACY_ID=COSM4862408;CDS=c.969C>T;AA=p.L323=;CNT=1
1	226736494	COSV55258607	G	A	.	.	GENE=ITPKB;STRAND=-;LEGACY_ID=COSM369471;CDS=c.965C>T;AA=p.A322V;CNT=1
1	226736494	COSV55258607	G	A	.	.	GENE=ITPKB_ENST00000272117;STRAND=-;LEGACY_ID=COSM369471;CDS=c.965C>T;AA=p.A322V;CNT=1
1	226736494	COSV55258607	G	A	.	.	GENE=ITPKB_ENST00000366784;STRAND=-;LEGACY_ID=COSM369471;CDS=c.965C>T;AA=p.A322V;CNT=1
1	226736501	COSV55259151	C	T	.	.	GENE=ITPKB_ENST00000272117;STRAND=-;LEGACY_ID=COSM4879420;CDS=c.958G>A;AA=p.D320N;CNT=1
1	226736501	COSV55265516	C	A	.	.	GENE=ITPKB_ENST00000272117;STRAND=-;LEGACY_ID=COSM1737474;CDS=c.958G>T;AA=p.D320Y;CNT=1
1	226736501	COSV55265516	C	A	.	.	GENE=ITPKB_ENST00000366784;STRAND=-;LEGACY_ID=COSM1737474;CDS=c.958G>T;AA=p.D320Y;CNT=1
1	226736501	COSV55259151	C	T	.	.	GENE=ITPKB;STRAND=-;LEGACY_ID=COSM4879420;CDS=c.958G>A;AA=p.D320N;CNT=1
1	226736501	COSV55265516	C	A	.	.	GENE=ITPKB;STRAND=-;LEGACY_ID=COSM1737474;CDS=c.958G>T;AA=p.D320Y;CNT=1
1	226736501	COSV55259151	C	T	.	.	GENE=ITPKB_ENST00000366784;STRAND=-;LEGACY_ID=COSM4879420;CDS=c.958G>A;AA=p.D320N;CNT=1
1	226736509	COSV55258202	C	T	.	.	GENE=ITPKB_ENST00000272117;STRAND=-;LEGACY_ID=COSM5745820;SNP;CDS=c.950G>A;AA=p.R317H;CNT=1
1	226736509	COSV55258202	C	T	.	.	GENE=ITPKB;STRAND=-;LEGACY_ID=COSM5745820;SNP;CDS=c.950G>A;AA=p.R317H;CNT=1
1	226736509	COSV55258202	C	T	.	.	GENE=ITPKB_ENST00000366784;STRAND=-;LEGACY_ID=COSM5745820;SNP;CDS=c.950G>A;AA=p.R317H;CNT=1
1	226736511	COSV55257761	G	T	.	.	GENE=ITPKB;STRAND=-;LEGACY_ID=COSM5990823;CDS=c.948C>A;AA=p.H316Q;CNT=1
1	226736511	COSV55257761	G	T	.	.	GENE=ITPKB_ENST00000272117;STRAND=-;LEGACY_ID=COSM5990823;CDS=c.948C>A;AA=p.H316Q;CNT=1
1	226736511	COSV55257761	G	T	.	.	GENE=ITPKB_ENST00000366784;STRAND=-;LEGACY_ID=COSM5990823;CDS=c.948C>A;AA=p.H316Q;CNT=1
1	226736533	COSV55257873	C	G	.	.	GENE=ITPKB_ENST00000366784;STRAND=-;LEGACY_ID=COSM4814140;CDS=c.926G>C;AA=p.R309T;CNT=1
1	226736533	COSV55257873	C	G	.	.	GENE=ITPKB_ENST00000272117;STRAND=-;LEGACY_ID=COSM4814140;CDS=c.926G>C;AA=p.R309T;CNT=1
1	226736533	COSV55257873	C	G	.	.	GENE=ITPKB;STRAND=-;LEGACY_ID=COSM4814140;CDS=c.926G>C;AA=p.R309T;CNT=1
1	226736536	COSV55260182	G	A	.	.	GENE=ITPKB_ENST00000272117;STRAND=-;LEGACY_ID=COSM7126321;CDS=c.923C>T;AA=p.A308V;CNT=1
1	226736536	COSV55260182	G	A	.	.	GENE=ITPKB_ENST00000366784;STRAND=-;LEGACY_ID=COSM7126321;CDS=c.923C>T;AA=p.A308V;CNT=1
1	226736536	COSV55260182	G	A	.	.	GENE=ITPKB;STRAND=-;LEGACY_ID=COSM7126321;CDS=c.923C>T;AA=p.A308V;CNT=1
1	226736540	COSV55269051	C	T	.	.	GENE=ITPKB_ENST00000366784;STRAND=-;LEGACY_ID=COSM904765;CDS=c.919G>A;AA=p.A307T;CNT=1
1	226736540	COSV55269051	C	T	.	.	GENE=ITPKB;STRAND=-;LEGACY_ID=COSM904765;CDS=c.919G>A;AA=p.A307T;CNT=1
1	226736540	COSV55269051	C	T	.	.	GENE=ITPKB_ENST00000272117;STRAND=-;LEGACY_ID=COSM904765;CDS=c.919G>A;AA=p.A307T;CNT=1
1	226736547	COSV55263076	C	T	.	.	GENE=ITPKB;STRAND=-;LEGACY_ID=COSM4786841;CDS=c.912G>A;AA=p.T304=;CNT=2
1	226736547	COSV55263076	C	T	.	.	GENE=ITPKB_ENST00000366784;STRAND=-;LEGACY_ID=COSM4786841;CDS=c.912G>A;AA=p.T304=;CNT=2
1	226736547	COSV55263076	C	T	.	.	GENE=ITPKB_ENST00000272117;STRAND=-;LEGACY_ID=COSM4786841;CDS=c.912G>A;AA=p.T304=;CNT=2
1	226736557	COSV55265528	G	A	.	.	GENE=ITPKB_ENST00000272117;STRAND=-;LEGACY_ID=COSM5448435;CDS=c.902C>T;AA=p.T301M;CNT=1
1	226736557	COSV55265528	G	A	.	.	GENE=ITPKB;STRAND=-;LEGACY_ID=COSM5448435;CDS=c.902C>T;AA=p.T301M;CNT=1
1	226736557	COSV55265528	G	A	.	.	GENE=ITPKB_ENST00000366784;STRAND=-;LEGACY_ID=COSM5448435;CDS=c.902C>T;AA=p.T301M;CNT=1
1	226736563	COSV55264047	C	G	.	.	GENE=ITPKB_ENST00000366784;STRAND=-;LEGACY_ID=COSM5714532;CDS=c.896G>C;AA=p.S299T;CNT=1
1	226736563	COSV55264047	C	G	.	.	GENE=ITPKB_ENST00000272117;STRAND=-;LEGACY_ID=COSM5714532;CDS=c.896G>C;AA=p.S299T;CNT=1
1	226736563	COSV55264047	C	G	.	.	GENE=ITPKB;STRAND=-;LEGACY_ID=COSM5714532;CDS=c.896G>C;AA=p.S299T;CNT=1
1	226736571	COSV55264732	G	A	.	.	GENE=ITPKB_ENST00000272117;STRAND=-;LEGACY_ID=COSM6688619;CDS=c.888C>T;AA=p.F296=;CNT=1
1	226736571	COSV55264732	G	A	.	.	GENE=ITPKB_ENST00000366784;STRAND=-;LEGACY_ID=COSM6688619;CDS=c.888C>T;AA=p.F296=;CNT=1
1	226736571	COSV55264732	G	A	.	.	GENE=ITPKB;STRAND=-;LEGACY_ID=COSM6688619;CDS=c.888C>T;AA=p.F296=;CNT=1
1	226736580	COSV99042013	C	G	.	.	GENE=ITPKB;STRAND=-;LEGACY_ID=COSM7372726;CDS=c.879G>C;AA=p.L293F;CNT=1
1	226736580	COSV99042013	C	G	.	.	GENE=ITPKB_ENST00000272117;STRAND=-;LEGACY_ID=COSM7372726;CDS=c.879G>C;AA=p.L293F;CNT=1
1	226736580	COSV99042013	C	G	.	.	GENE=ITPKB_ENST00000366784;STRAND=-;LEGACY_ID=COSM7372726;CDS=c.879G>C;AA=p.L293F;CNT=1
1	226736584	COSV55262499	G	A	.	.	GENE=ITPKB;STRAND=-;LEGACY_ID=COSM6850241;CDS=c.875C>T;AA=p.S292L;CNT=1
1	226736584	COSV55262499	G	A	.	.	GENE=ITPKB_ENST00000366784;STRAND=-;LEGACY_ID=COSM6850241;CDS=c.875C>T;AA=p.S292L;CNT=1
1	226736584	COSV55262499	G	A	.	.	GENE=ITPKB_ENST00000272117;STRAND=-;LEGACY_ID=COSM6850241;CDS=c.875C>T;AA=p.S292L;CNT=1
1	226736588	COSV55257293	G	A	.	.	GENE=ITPKB_ENST00000272117;STRAND=-;LEGACY_ID=COSM4401183;CDS=c.871C>T;AA=p.P291S;CNT=1
1	226736588	COSV55257293	G	A	.	.	GENE=ITPKB;STRAND=-;LEGACY_ID=COSM4401183;CDS=c.871C>T;AA=p.P291S;CNT=1
1	226736588	COSV55257293	G	A	.	.	GENE=ITPKB_ENST00000366784;STRAND=-;LEGACY_ID=COSM4401183;CDS=c.871C>T;AA=p.P291S;CNT=1
1	226736590	COSV55262317	G	T	.	.	GENE=ITPKB_ENST00000272117;STRAND=-;LEGACY_ID=COSM1339316;CDS=c.869C>A;AA=p.A290D;CNT=2
1	226736590	COSV55262317	G	T	.	.	GENE=ITPKB;STRAND=-;LEGACY_ID=COSM1339316;CDS=c.869C>A;AA=p.A290D;CNT=2
1	226736590	COSV55267698	G	C	.	.	GENE=ITPKB;STRAND=-;LEGACY_ID=COSM3356524;CDS=c.869C>G;AA=p.A290G;CNT=1
1	226736590	COSV55267698	G	C	.	.	GENE=ITPKB_ENST00000366784;STRAND=-;LEGACY_ID=COSM3356524;CDS=c.869C>G;AA=p.A290G;CNT=1
1	226736590	COSV55262317	G	T	.	.	GENE=ITPKB_ENST00000366784;STRAND=-;LEGACY_ID=COSM1339316;CDS=c.869C>A;AA=p.A290D;CNT=2
1	226736591	COSV55261094	C	T	.	.	GENE=ITPKB_ENST00000366784;STRAND=-;LEGACY_ID=COSM4170588;CDS=c.868G>A;AA=p.A290T;CNT=1
1	226736591	COSV55261094	C	T	.	.	GENE=ITPKB_ENST00000272117;STRAND=-;LEGACY_ID=COSM4170588;CDS=c.868G>A;AA=p.A290T;CNT=1
1	226736591	COSV55261094	C	T	.	.	GENE=ITPKB;STRAND=-;LEGACY_ID=COSM4170588;CDS=c.868G>A;AA=p.A290T;CNT=1
1	226736596	COSV55267112	C	A	.	.	GENE=ITPKB_ENST00000366784;STRAND=-;LEGACY_ID=COSM5666955;CDS=c.863G>T;AA=p.C288F;CNT=1
1	226736596	COSV55267112	C	A	.	.	GENE=ITPKB_ENST00000272117;STRAND=-;LEGACY_ID=COSM5666955;CDS=c.863G>T;AA=p.C288F;CNT=1
1	226736596	COSV55267112	C	A	.	.	GENE=ITPKB;STRAND=-;LEGACY_ID=COSM5666955;CDS=c.863G>T;AA=p.C288F;CNT=1
1	226736599	COSV55271172	C	G	.	.	GENE=ITPKB;STRAND=-;LEGACY_ID=COSM5655417;CDS=c.860G>C;AA=p.S287T;CNT=1
1	226736599	COSV55271172	C	G	.	.	GENE=ITPKB_ENST00000366784;STRAND=-;LEGACY_ID=COSM5655417;CDS=c.860G>C;AA=p.S287T;CNT=1
1	226736599	COSV55271172	C	G	.	.	GENE=ITPKB_ENST00000272117;STRAND=-;LEGACY_ID=COSM5655417;CDS=c.860G>C;AA=p.S287T;CNT=1
1	226736601	COSV55259851	C	G	.	.	GENE=ITPKB;STRAND=-;LEGACY_ID=COSM679339;CDS=c.858G>C;AA=p.R286=;CNT=1
1	226736601	COSV55259851	C	G	.	.	GENE=ITPKB_ENST00000272117;STRAND=-;LEGACY_ID=COSM679339;CDS=c.858G>C;AA=p.R286=;CNT=1
1	226736601	COSV55259851	C	G	.	.	GENE=ITPKB_ENST00000366784;STRAND=-;LEGACY_ID=COSM679339;CDS=c.858G>C;AA=p.R286=;CNT=1
1	226736605	COSV55262991	G	T	.	.	GENE=ITPKB_ENST00000366784;STRAND=-;LEGACY_ID=COSM1961890;CDS=c.854C>A;AA=p.T285N;CNT=1
1	226736605	COSV55262991	G	T	.	.	GENE=ITPKB_ENST00000272117;STRAND=-;LEGACY_ID=COSM1961890;CDS=c.854C>A;AA=p.T285N;CNT=1
1	226736605	COSV55262991	G	T	.	.	GENE=ITPKB;STRAND=-;LEGACY_ID=COSM1961890;CDS=c.854C>A;AA=p.T285N;CNT=1
1	226736611	COSV55259532	G	A	.	.	GENE=ITPKB;STRAND=-;LEGACY_ID=COSM4028735;CDS=c.848C>T;AA=p.P283L;CNT=1
1	226736611	COSV55259532	G	A	.	.	GENE=ITPKB_ENST00000366784;STRAND=-;LEGACY_ID=COSM4028735;CDS=c.848C>T;AA=p.P283L;CNT=1
1	226736611	COSV55259532	G	A	.	.	GENE=ITPKB_ENST00000272117;STRAND=-;LEGACY_ID=COSM4028735;CDS=c.848C>T;AA=p.P283L;CNT=1
1	226736623	COSV55259479	C	T	.	.	GENE=ITPKB_ENST00000366784;STRAND=-;LEGACY_ID=COSM1961891;CDS=c.836G>A;AA=p.G279D;CNT=1
1	226736623	COSV55259479	C	T	.	.	GENE=ITPKB_ENST00000272117;STRAND=-;LEGACY_ID=COSM1961891;CDS=c.836G>A;AA=p.G279D;CNT=1
1	226736623	COSV55259479	C	T	.	.	GENE=ITPKB;STRAND=-;LEGACY_ID=COSM1961891;CDS=c.836G>A;AA=p.G279D;CNT=1
1	226736644	COSV55264063	G	A	.	.	GENE=ITPKB;STRAND=-;LEGACY_ID=COSM5714534;CDS=c.815C>T;AA=p.A272V;CNT=1
1	226736644	COSV55264063	G	A	.	.	GENE=ITPKB_ENST00000366784;STRAND=-;LEGACY_ID=COSM5714534;CDS=c.815C>T;AA=p.A272V;CNT=1
1	226736644	COSV55264063	G	A	.	.	GENE=ITPKB_ENST00000272117;STRAND=-;LEGACY_ID=COSM5714534;CDS=c.815C>T;AA=p.A272V;CNT=1
1	226736663	COSV55265105	G	A	.	.	GENE=ITPKB;STRAND=-;LEGACY_ID=COSM3360714;CDS=c.796C>T;AA=p.R266C;CNT=2
1	226736663	COSV55265105	G	A	.	.	GENE=ITPKB_ENST00000366784;STRAND=-;LEGACY_ID=COSM3360714;CDS=c.796C>T;AA=p.R266C;CNT=2
1	226736663	COSV55258699	G	C	.	.	GENE=ITPKB;STRAND=-;LEGACY_ID=COSM5565277;CDS=c.796C>G;AA=p.R266G;CNT=1
1	226736663	COSV55258699	G	C	.	.	GENE=ITPKB_ENST00000272117;STRAND=-;LEGACY_ID=COSM5565277;CDS=c.796C>G;AA=p.R266G;CNT=1
1	226736663	COSV55258699	G	C	.	.	GENE=ITPKB_ENST00000366784;STRAND=-;LEGACY_ID=COSM5565277;CDS=c.796C>G;AA=p.R266G;CNT=1
1	226736663	COSV55265105	G	A	.	.	GENE=ITPKB_ENST00000272117;STRAND=-;LEGACY_ID=COSM3360714;CDS=c.796C>T;AA=p.R266C;CNT=2
1	226736665	COSV55261893	G	T	.	.	GENE=ITPKB_ENST00000272117;STRAND=-;LEGACY_ID=COSM4232681;CDS=c.794C>A;AA=p.P265H;CNT=1
1	226736665	COSV55261893	G	T	.	.	GENE=ITPKB_ENST00000366784;STRAND=-;LEGACY_ID=COSM4232681;CDS=c.794C>A;AA=p.P265H;CNT=1
1	226736665	COSV55261893	G	T	.	.	GENE=ITPKB;STRAND=-;LEGACY_ID=COSM4232681;CDS=c.794C>A;AA=p.P265H;CNT=1
1	226736672	COSV55268783	C	T	.	.	GENE=ITPKB;STRAND=-;LEGACY_ID=COSM3774439;CDS=c.787G>A;AA=p.A263T;CNT=1
1	226736672	COSV55268783	C	T	.	.	GENE=ITPKB_ENST00000366784;STRAND=-;LEGACY_ID=COSM3774439;CDS=c.787G>A;AA=p.A263T;CNT=1
1	226736675	COSV55267919	G	A	.	.	GENE=ITPKB_ENST00000366784;STRAND=-;LEGACY_ID=COSM3484295;CDS=c.784C>T;AA=p.P262S;CNT=1
1	226736675	COSV55267919	G	A	.	.	GENE=ITPKB_ENST00000272117;STRAND=-;LEGACY_ID=COSM3484295;CDS=c.784C>T;AA=p.P262S;CNT=1
1	226736675	COSV55267919	G	A	.	.	GENE=ITPKB;STRAND=-;LEGACY_ID=COSM3484295;CDS=c.784C>T;AA=p.P262S;CNT=1
1	226736691	COSV55260418	C	A	.	.	GENE=ITPKB_ENST00000366784;STRAND=-;LEGACY_ID=COSM6508722;CDS=c.768G>T;AA=p.R256S;CNT=1
1	226736691	COSV55260418	C	A	.	.	GENE=ITPKB;STRAND=-;LEGACY_ID=COSM6508722;CDS=c.768G>T;AA=p.R256S;CNT=1
1	226736691	COSV55260418	C	A	.	.	GENE=ITPKB_ENST00000272117;STRAND=-;LEGACY_ID=COSM6508722;CDS=c.768G>T;AA=p.R256S;CNT=1
1	226736696	COSV55260433	C	G	.	.	GENE=ITPKB_ENST00000366784;STRAND=-;LEGACY_ID=COSM131085;CDS=c.763G>C;AA=p.V255L;CNT=1
1	226736696	COSV55260433	C	G	.	.	GENE=ITPKB_ENST00000272117;STRAND=-;LEGACY_ID=COSM131085;CDS=c.763G>C;AA=p.V255L;CNT=1
1	226736696	COSV55260433	C	G	.	.	GENE=ITPKB;STRAND=-;LEGACY_ID=COSM131085;CDS=c.763G>C;AA=p.V255L;CNT=1
1	226736707	COSV55270139	G	T	.	.	GENE=ITPKB_ENST00000272117;STRAND=-;LEGACY_ID=COSM5785866;CDS=c.752C>A;AA=p.P251Q;CNT=1
1	226736707	COSV55270139	G	T	.	.	GENE=ITPKB_ENST00000366784;STRAND=-;LEGACY_ID=COSM5785866;CDS=c.752C>A;AA=p.P251Q;CNT=1
1	226736707	COSV55256831	G	A	.	.	GENE=ITPKB_ENST00000272117;STRAND=-;LEGACY_ID=COSM1160896;CDS=c.752C>T;AA=p.P251L;CNT=1
1	226736707	COSV55256831	G	A	.	.	GENE=ITPKB_ENST00000366784;STRAND=-;LEGACY_ID=COSM1160896;CDS=c.752C>T;AA=p.P251L;CNT=1
1	226736707	COSV55256831	G	A	.	.	GENE=ITPKB;STRAND=-;LEGACY_ID=COSM1160896;CDS=c.752C>T;AA=p.P251L;CNT=1
1	226736707	COSV55270139	G	T	.	.	GENE=ITPKB;STRAND=-;LEGACY_ID=COSM5785866;CDS=c.752C>A;AA=p.P251Q;CNT=1
1	226736717	COSV55260852	C	T	.	.	GENE=ITPKB;STRAND=-;LEGACY_ID=COSM5619735;CDS=c.742G>A;AA=p.A248T;CNT=1
1	226736717	COSV55260852	C	T	.	.	GENE=ITPKB_ENST00000366784;STRAND=-;LEGACY_ID=COSM5619735;CDS=c.742G>A;AA=p.A248T;CNT=1
1	226736717	COSV55260852	C	T	.	.	GENE=ITPKB_ENST00000272117;STRAND=-;LEGACY_ID=COSM5619735;CDS=c.742G>A;AA=p.A248T;CNT=1
1	226736720	COSV55269901	C	G	.	.	GENE=ITPKB_ENST00000272117;STRAND=-;LEGACY_ID=COSM5969187;CDS=c.739G>C;AA=p.E247Q;CNT=1
1	226736720	COSV55269901	C	G	.	.	GENE=ITPKB;STRAND=-;LEGACY_ID=COSM5969187;CDS=c.739G>C;AA=p.E247Q;CNT=1
1	226736720	COSV55269901	C	G	.	.	GENE=ITPKB_ENST00000366784;STRAND=-;LEGACY_ID=COSM5969187;CDS=c.739G>C;AA=p.E247Q;CNT=1
1	226736725	COSV55265942	C	T	.	.	GENE=ITPKB;STRAND=-;LEGACY_ID=COSM3804109;CDS=c.734G>A;AA=p.G245E;CNT=1
1	226736725	COSV55265942	C	T	.	.	GENE=ITPKB_ENST00000366784;STRAND=-;LEGACY_ID=COSM3804109;CDS=c.734G>A;AA=p.G245E;CNT=1
1	226736725	COSV55265942	C	T	.	.	GENE=ITPKB_ENST00000272117;STRAND=-;LEGACY_ID=COSM3804109;CDS=c.734G>A;AA=p.G245E;CNT=1
1	226736728	COSV55262401	G	A	.	.	GENE=ITPKB_ENST00000272117;STRAND=-;LEGACY_ID=COSM5653825;CDS=c.731C>T;AA=p.T244I;CNT=1
1	226736728	COSV55262401	G	A	.	.	GENE=ITPKB;STRAND=-;LEGACY_ID=COSM5653825;CDS=c.731C>T;AA=p.T244I;CNT=1
1	226736728	COSV55262401	G	A	.	.	GENE=ITPKB_ENST00000366784;STRAND=-;LEGACY_ID=COSM5653825;CDS=c.731C>T;AA=p.T244I;CNT=1
1	226736731	COSV55266752	G	A	.	.	GENE=ITPKB_ENST00000272117;STRAND=-;LEGACY_ID=COSM5594723;CDS=c.728C>T;AA=p.P243L;CNT=1
1	226736731	COSV55266752	G	A	.	.	GENE=ITPKB;STRAND=-;LEGACY_ID=COSM5594723;CDS=c.728C>T;AA=p.P243L;CNT=1
1	226736731	COSV55266752	G	A	.	.	GENE=ITPKB_ENST00000366784;STRAND=-;LEGACY_ID=COSM5594723;CDS=c.728C>T;AA=p.P243L;CNT=1
1	226736732	COSV55267365	G	A	.	.	GENE=ITPKB_ENST00000366784;STRAND=-;LEGACY_ID=COSM3484298;CDS=c.727C>T;AA=p.P243S;CNT=1
1	226736732	COSV55267365	G	A	.	.	GENE=ITPKB;STRAND=-;LEGACY_ID=COSM3484298;CDS=c.727C>T;AA=p.P243S;CNT=1
1	226736732	COSV55267365	G	A	.	.	GENE=ITPKB_ENST00000272117;STRAND=-;LEGACY_ID=COSM3484298;CDS=c.727C>T;AA=p.P243S;CNT=1
1	226736745	COSV55269234	G	A	.	.	GENE=ITPKB_ENST00000366784;STRAND=-;LEGACY_ID=COSM904766;CDS=c.714C>T;AA=p.P238=;CNT=1
1	226736745	COSV55269234	G	A	.	.	GENE=ITPKB;STRAND=-;LEGACY_ID=COSM904766;CDS=c.714C>T;AA=p.P238=;CNT=1
1	226736745	COSV55269234	G	A	.	.	GENE=ITPKB_ENST00000272117;STRAND=-;LEGACY_ID=COSM904766;CDS=c.714C>T;AA=p.P238=;CNT=1
1	226736746	COSV55269710	G	A	.	.	GENE=ITPKB;STRAND=-;LEGACY_ID=COSM3484299;CDS=c.713C>T;AA=p.P238L;CNT=1
1	226736746	COSV55269710	G	A	.	.	GENE=ITPKB_ENST00000272117;STRAND=-;LEGACY_ID=COSM3484299;CDS=c.713C>T;AA=p.P238L;CNT=1
1	226736746	COSV55269710	G	A	.	.	GENE=ITPKB_ENST00000366784;STRAND=-;LEGACY_ID=COSM3484299;CDS=c.713C>T;AA=p.P238L;CNT=1
1	226736749	COSV55268801	A	T	.	.	GENE=ITPKB;STRAND=-;LEGACY_ID=COSM5947101;CDS=c.710T>A;AA=p.L237H;CNT=1
1	226736749	COSV55268801	A	T	.	.	GENE=ITPKB_ENST00000366784;STRAND=-;LEGACY_ID=COSM5947101;CDS=c.710T>A;AA=p.L237H;CNT=1
1	226736750	COSV55268822	G	C	.	.	GENE=ITPKB_ENST00000366784;STRAND=-;LEGACY_ID=COSM3774441;CDS=c.709C>G;AA=p.L237V;CNT=1
1	226736750	COSV55268822	G	C	.	.	GENE=ITPKB;STRAND=-;LEGACY_ID=COSM3774441;CDS=c.709C>G;AA=p.L237V;CNT=1
1	226736753	COSV55256837	G	C	.	.	GENE=ITPKB_ENST00000272117;STRAND=-;LEGACY_ID=COSM1160897;CDS=c.706C>G;AA=p.P236A;CNT=1
1	226736753	COSV55256837	G	C	.	.	GENE=ITPKB_ENST00000366784;STRAND=-;LEGACY_ID=COSM1160897;CDS=c.706C>G;AA=p.P236A;CNT=1
1	226736753	COSV55256837	G	C	.	.	GENE=ITPKB;STRAND=-;LEGACY_ID=COSM1160897;CDS=c.706C>G;AA=p.P236A;CNT=1
1	226736755	COSV55262342	GG	G	.	.	GENE=ITPKB;STRAND=-;LEGACY_ID=COSM5832494;CDS=c.704del;AA=p.P235Hfs*21;CNT=1
1	226736755	COSV55262342	GG	G	.	.	GENE=ITPKB_ENST00000366784;STRAND=-;LEGACY_ID=COSM5832494;CDS=c.704del;AA=p.P235Hfs*21;CNT=1
1	226736755	COSV55262342	GG	G	.	.	GENE=ITPKB_ENST00000272117;STRAND=-;LEGACY_ID=COSM5832494;CDS=c.704del;AA=p.P235Hfs*21;CNT=1
1	226736756	COSV55267717	G	C	.	.	GENE=ITPKB;STRAND=-;LEGACY_ID=COSM3356526;CDS=c.703C>G;AA=p.P235A;CNT=1
1	226736756	COSV55267717	G	C	.	.	GENE=ITPKB_ENST00000366784;STRAND=-;LEGACY_ID=COSM3356526;CDS=c.703C>G;AA=p.P235A;CNT=1
1	226736762	COSV55264926	C	T	.	.	GENE=ITPKB_ENST00000366784;STRAND=-;LEGACY_ID=COSM4232686;CDS=c.697G>A;AA=p.G233R;CNT=1
1	226736762	COSV55264926	C	T	.	.	GENE=ITPKB_ENST00000272117;STRAND=-;LEGACY_ID=COSM4232686;CDS=c.697G>A;AA=p.G233R;CNT=1
1	226736762	COSV55264926	C	T	.	.	GENE=ITPKB;STRAND=-;LEGACY_ID=COSM4232686;CDS=c.697G>A;AA=p.G233R;CNT=1
1	226736774	COSV55261960	G	A	.	.	GENE=ITPKB_ENST00000366784;STRAND=-;LEGACY_ID=COSM5845658;CDS=c.685C>T;AA=p.Q229*;CNT=1
1	226736774	COSV55261960	G	A	.	.	GENE=ITPKB_ENST00000272117;STRAND=-;LEGACY_ID=COSM5845658;CDS=c.685C>T;AA=p.Q229*;CNT=1
1	226736774	COSV55261960	G	A	.	.	GENE=ITPKB;STRAND=-;LEGACY_ID=COSM5845658;CDS=c.685C>T;AA=p.Q229*;CNT=1
1	226736775	COSV55257229	C	T	.	.	GENE=ITPKB;STRAND=-;LEGACY_ID=COSM4028737;SNP;CDS=c.684G>A;AA=p.S228=;CNT=1
1	226736775	COSV55257229	C	T	.	.	GENE=ITPKB_ENST00000366784;STRAND=-;LEGACY_ID=COSM4028737;SNP;CDS=c.684G>A;AA=p.S228=;CNT=1
1	226736775	COSV55257229	C	T	.	.	GENE=ITPKB_ENST00000272117;STRAND=-;LEGACY_ID=COSM4028737;SNP;CDS=c.684G>A;AA=p.S228=;CNT=1
1	226736776	COSV55264532	G	A	.	.	GENE=ITPKB_ENST00000272117;STRAND=-;LEGACY_ID=COSM6688651;CDS=c.683C>T;AA=p.S228L;CNT=1
1	226736776	COSV55264532	G	A	.	.	GENE=ITPKB_ENST00000366784;STRAND=-;LEGACY_ID=COSM6688651;CDS=c.683C>T;AA=p.S228L;CNT=1
1	226736776	COSV55264532	G	A	.	.	GENE=ITPKB;STRAND=-;LEGACY_ID=COSM6688651;CDS=c.683C>T;AA=p.S228L;CNT=1
1	226736788	COSV55266738	C	G	.	.	GENE=ITPKB_ENST00000272117;STRAND=-;LEGACY_ID=COSM5456299;CDS=c.671G>C;AA=p.S224T;CNT=1
1	226736788	COSV55266738	C	G	.	.	GENE=ITPKB_ENST00000366784;STRAND=-;LEGACY_ID=COSM5456299;CDS=c.671G>C;AA=p.S224T;CNT=1
1	226736788	COSV55266738	C	G	.	.	GENE=ITPKB;STRAND=-;LEGACY_ID=COSM5456299;CDS=c.671G>C;AA=p.S224T;CNT=1
1	226736830	COSV55257782	G	T	.	.	GENE=ITPKB;STRAND=-;LEGACY_ID=COSM6688639;CDS=c.629C>A;AA=p.P210Q;CNT=1
1	226736830	COSV55257782	G	T	.	.	GENE=ITPKB_ENST00000272117;STRAND=-;LEGACY_ID=COSM6688639;CDS=c.629C>A;AA=p.P210Q;CNT=1
1	226736830	COSV55257782	G	T	.	.	GENE=ITPKB_ENST00000366784;STRAND=-;LEGACY_ID=COSM6688639;CDS=c.629C>A;AA=p.P210Q;CNT=1
1	226736841	COSV55268967	C	T	.	.	GENE=ITPKB_ENST00000366784;STRAND=-;LEGACY_ID=COSM6688644;CDS=c.618G>A;AA=p.G206=;CNT=1
1	226736841	COSV55268967	C	T	.	.	GENE=ITPKB;STRAND=-;LEGACY_ID=COSM6688644;CDS=c.618G>A;AA=p.G206=;CNT=1
1	226736841	COSV55268967	C	T	.	.	GENE=ITPKB_ENST00000272117;STRAND=-;LEGACY_ID=COSM6688644;CDS=c.618G>A;AA=p.G206=;CNT=1
1	226736844	COSV55256927	CC	C	.	.	GENE=ITPKB_ENST00000366784;STRAND=-;LEGACY_ID=COSM1180715;CDS=c.619del;AA=p.E207Sfs*24;CNT=4
1	226736844	COSV55256927	CC	C	.	.	GENE=ITPKB;STRAND=-;LEGACY_ID=COSM1180715;CDS=c.619del;AA=p.E207Sfs*24;CNT=4
1	226736844	COSV55256927	CC	C	.	.	GENE=ITPKB_ENST00000272117;STRAND=-;LEGACY_ID=COSM1180715;CDS=c.619del;AA=p.E207Sfs*24;CNT=4
1	226736845	COSV55263146	C	CC	.	.	GENE=ITPKB;STRAND=-;LEGACY_ID=COSM1290133;CDS=c.619dup;AA=p.E207Gfs*70;CNT=1
1	226736845	COSV55263146	C	CC	.	.	GENE=ITPKB_ENST00000366784;STRAND=-;LEGACY_ID=COSM1290133;CDS=c.619dup;AA=p.E207Gfs*70;CNT=1
1	226736845	COSV55263146	C	CC	.	.	GENE=ITPKB_ENST00000272117;STRAND=-;LEGACY_ID=COSM1290133;CDS=c.619dup;AA=p.E207Gfs*70;CNT=1
1	226736847	COSV55266133	G	T	.	.	GENE=ITPKB_ENST00000272117;STRAND=-;LEGACY_ID=COSM4232691;CDS=c.612C>A;AA=p.S204=;CNT=2
1	226736847	COSV55266133	G	T	.	.	GENE=ITPKB_ENST00000366784;STRAND=-;LEGACY_ID=COSM4232691;CDS=c.612C>A;AA=p.S204=;CNT=2
1	226736847	COSV55266133	G	T	.	.	GENE=ITPKB;STRAND=-;LEGACY_ID=COSM4232691;CDS=c.612C>A;AA=p.S204=;CNT=2
1	226736848	COSV55269434	G	A	.	.	GENE=ITPKB_ENST00000366784;STRAND=-;LEGACY_ID=COSM3484301;SNP;CDS=c.611C>T;AA=p.S204F;CNT=1
1	226736848	COSV55269434	G	A	.	.	GENE=ITPKB;STRAND=-;LEGACY_ID=COSM3484301;SNP;CDS=c.611C>T;AA=p.S204F;CNT=1
1	226736848	COSV55269434	G	A	.	.	GENE=ITPKB_ENST00000272117;STRAND=-;LEGACY_ID=COSM3484301;SNP;CDS=c.611C>T;AA=p.S204F;CNT=1
1	226736859	COSV55265138	C	A	.	.	GENE=ITPKB_ENST00000272117;STRAND=-;LEGACY_ID=COSM3977113;CDS=c.600G>T;AA=p.R200=;CNT=2
1	226736859	COSV55265138	C	A	.	.	GENE=ITPKB_ENST00000366784;STRAND=-;LEGACY_ID=COSM3977113;CDS=c.600G>T;AA=p.R200=;CNT=2
1	226736859	COSV55265138	C	A	.	.	GENE=ITPKB;STRAND=-;LEGACY_ID=COSM3977113;CDS=c.600G>T;AA=p.R200=;CNT=2
1	226736860	COSV55258641	C	A	.	.	GENE=ITPKB_ENST00000272117;STRAND=-;LEGACY_ID=COSM3671642;CDS=c.599G>T;AA=p.R200L;CNT=1
1	226736860	COSV55258641	C	A	.	.	GENE=ITPKB_ENST00000366784;STRAND=-;LEGACY_ID=COSM3671642;CDS=c.599G>T;AA=p.R200L;CNT=1
1	226736860	COSV55258641	C	A	.	.	GENE=ITPKB;STRAND=-;LEGACY_ID=COSM3671642;CDS=c.599G>T;AA=p.R200L;CNT=1
1	226736867	COSV55259251	C	T	.	.	GENE=ITPKB;STRAND=-;LEGACY_ID=COSM6688611;CDS=c.592G>A;AA=p.E198K;CNT=1
1	226736867	COSV55259251	C	T	.	.	GENE=ITPKB_ENST00000272117;STRAND=-;LEGACY_ID=COSM6688611;CDS=c.592G>A;AA=p.E198K;CNT=1
1	226736867	COSV55259251	C	T	.	.	GENE=ITPKB_ENST00000366784;STRAND=-;LEGACY_ID=COSM6688611;CDS=c.592G>A;AA=p.E198K;CNT=1
1	226736876	COSV55261372	C	T	.	.	GENE=ITPKB;STRAND=-;LEGACY_ID=COSM6037261;CDS=c.583G>A;AA=p.A195T;CNT=1
1	226736876	COSV55261372	C	T	.	.	GENE=ITPKB_ENST00000272117;STRAND=-;LEGACY_ID=COSM6037261;CDS=c.583G>A;AA=p.A195T;CNT=1
1	226736876	COSV55261372	C	T	.	.	GENE=ITPKB_ENST00000366784;STRAND=-;LEGACY_ID=COSM6037261;CDS=c.583G>A;AA=p.A195T;CNT=1
1	226736880	COSV55264084	C	G	.	.	GENE=ITPKB_ENST00000366784;STRAND=-;LEGACY_ID=COSM5714536;CDS=c.579G>C;AA=p.Q193H;CNT=1
1	226736880	COSV55264084	C	G	.	.	GENE=ITPKB;STRAND=-;LEGACY_ID=COSM5714536;CDS=c.579G>C;AA=p.Q193H;CNT=1
1	226736880	COSV55264084	C	G	.	.	GENE=ITPKB_ENST00000272117;STRAND=-;LEGACY_ID=COSM5714536;CDS=c.579G>C;AA=p.Q193H;CNT=1
1	226736899	COSV55265558	G	T	.	.	GENE=ITPKB_ENST00000272117;STRAND=-;LEGACY_ID=COSM6688635;CDS=c.560C>A;AA=p.P187H;CNT=1
1	226736899	COSV55265558	G	T	.	.	GENE=ITPKB_ENST00000366784;STRAND=-;LEGACY_ID=COSM6688635;CDS=c.560C>A;AA=p.P187H;CNT=1
1	226736899	COSV55265558	G	T	.	.	GENE=ITPKB;STRAND=-;LEGACY_ID=COSM6688635;CDS=c.560C>A;AA=p.P187H;CNT=1
1	226736902	COSV55257835	GG	G	.	.	GENE=ITPKB_ENST00000366784;STRAND=-;LEGACY_ID=COSM1961906;CDS=c.560del;AA=p.P187Lfs*44;CNT=1
1	226736902	COSV55257835	GG	G	.	.	GENE=ITPKB;STRAND=-;LEGACY_ID=COSM1961906;CDS=c.560del;AA=p.P187Lfs*44;CNT=1
1	226736902	COSV55257835	GG	G	.	.	GENE=ITPKB_ENST00000272117;STRAND=-;LEGACY_ID=COSM1961906;CDS=c.560del;AA=p.P187Lfs*44;CNT=1
1	226736917	COSV55260485	C	T	.	.	GENE=ITPKB;STRAND=-;LEGACY_ID=COSM4786281;CDS=c.542G>A;AA=p.R181H;CNT=2
1	226736917	COSV55260485	C	T	.	.	GENE=ITPKB_ENST00000366784;STRAND=-;LEGACY_ID=COSM4786281;CDS=c.542G>A;AA=p.R181H;CNT=2
1	226736917	COSV55260485	C	T	.	.	GENE=ITPKB_ENST00000272117;STRAND=-;LEGACY_ID=COSM4786281;CDS=c.542G>A;AA=p.R181H;CNT=2
1	226736929	COSV55260873	G	T	.	.	GENE=ITPKB_ENST00000366784;STRAND=-;LEGACY_ID=COSM6688647;CDS=c.530C>A;AA=p.P177Q;CNT=1
1	226736929	COSV55260873	G	T	.	.	GENE=ITPKB_ENST00000272117;STRAND=-;LEGACY_ID=COSM6688647;CDS=c.530C>A;AA=p.P177Q;CNT=1
1	226736929	COSV55260873	G	T	.	.	GENE=ITPKB;STRAND=-;LEGACY_ID=COSM6688647;CDS=c.530C>A;AA=p.P177Q;CNT=1
1	226736930	COSV55271056	G	A	.	.	GENE=ITPKB_ENST00000366784;STRAND=-;LEGACY_ID=COSM4796440;CDS=c.529C>T;AA=p.P177S;CNT=1
1	226736930	COSV55271056	G	A	.	.	GENE=ITPKB;STRAND=-;LEGACY_ID=COSM4796440;CDS=c.529C>T;AA=p.P177S;CNT=1
1	226736930	COSV55271056	G	A	.	.	GENE=ITPKB_ENST00000272117;STRAND=-;LEGACY_ID=COSM4796440;CDS=c.529C>T;AA=p.P177S;CNT=1
1	226736931	COSV55266188	GG	G	.	.	GENE=ITPKB_ENST00000272117;STRAND=-;LEGACY_ID=COSM4748210;CDS=c.530del;AA=p.P177Rfs*54;CNT=1
1	226736931	COSV55266188	GG	G	.	.	GENE=ITPKB;STRAND=-;LEGACY_ID=COSM4748210;CDS=c.530del;AA=p.P177Rfs*54;CNT=1
1	226736931	COSV55266188	GG	G	.	.	GENE=ITPKB_ENST00000366784;STRAND=-;LEGACY_ID=COSM4748210;CDS=c.530del;AA=p.P177Rfs*54;CNT=1
1	226736941	COSV55269965	CGAGC	C	.	.	GENE=ITPKB;STRAND=-;LEGACY_ID=COSM4693549;CDS=c.520_523del;AA=p.S174Pfs*56;CNT=2
1	226736941	COSV55269965	CGAGC	C	.	.	GENE=ITPKB_ENST00000272117;STRAND=-;LEGACY_ID=COSM4693549;CDS=c.520_523del;AA=p.S174Pfs*56;CNT=2
1	226736941	COSV55269965	CGAGC	C	.	.	GENE=ITPKB_ENST00000366784;STRAND=-;LEGACY_ID=COSM4693549;CDS=c.520_523del;AA=p.S174Pfs*56;CNT=2
1	226736941	COSV55258767	C	T	.	.	GENE=ITPKB_ENST00000366784;STRAND=-;LEGACY_ID=COSM425466;SNP;CDS=c.518G>A;AA=p.R173H;CNT=6
1	226736941	COSV55258767	C	T	.	.	GENE=ITPKB;STRAND=-;LEGACY_ID=COSM425466;SNP;CDS=c.518G>A;AA=p.R173H;CNT=6
1	226736941	COSV55258767	C	T	.	.	GENE=ITPKB_ENST00000272117;STRAND=-;LEGACY_ID=COSM425466;SNP;CDS=c.518G>A;AA=p.R173H;CNT=6
1	226736943	COSV55266102	A	C	.	.	GENE=ITPKB_ENST00000272117;STRAND=-;LEGACY_ID=COSM6688607;CDS=c.516T>G;AA=p.A172=;CNT=1
1	226736943	COSV55266102	A	C	.	.	GENE=ITPKB;STRAND=-;LEGACY_ID=COSM6688607;CDS=c.516T>G;AA=p.A172=;CNT=1
1	226736943	COSV55266102	A	C	.	.	GENE=ITPKB_ENST00000366784;STRAND=-;LEGACY_ID=COSM6688607;CDS=c.516T>G;AA=p.A172=;CNT=1
1	226736959	COSV55259828	G	A	.	.	GENE=ITPKB_ENST00000366784;STRAND=-;LEGACY_ID=COSM1961911;CDS=c.500C>T;AA=p.P167L;CNT=1
1	226736959	COSV55259828	G	A	.	.	GENE=ITPKB;STRAND=-;LEGACY_ID=COSM1961911;CDS=c.500C>T;AA=p.P167L;CNT=1
1	226736959	COSV55259828	G	A	.	.	GENE=ITPKB_ENST00000272117;STRAND=-;LEGACY_ID=COSM1961911;CDS=c.500C>T;AA=p.P167L;CNT=1
1	226736965	COSV55262707	C	T	.	.	GENE=ITPKB_ENST00000366784;STRAND=-;LEGACY_ID=COSM4232700;CDS=c.494G>A;AA=p.R165H;CNT=1
1	226736965	COSV55262707	C	T	.	.	GENE=ITPKB_ENST00000272117;STRAND=-;LEGACY_ID=COSM4232700;CDS=c.494G>A;AA=p.R165H;CNT=1
1	226736965	COSV55262707	C	T	.	.	GENE=ITPKB;STRAND=-;LEGACY_ID=COSM4232700;CDS=c.494G>A;AA=p.R165H;CNT=1
1	226736981	COSV55259094	C	T	.	.	GENE=ITPKB_ENST00000366784;STRAND=-;LEGACY_ID=COSM4028740;CDS=c.478G>A;AA=p.A160T;CNT=1
1	226736981	COSV55270905	C	A	.	.	GENE=ITPKB_ENST00000366784;STRAND=-;LEGACY_ID=COSM6061671;CDS=c.478G>T;AA=p.A160S;CNT=1
1	226736981	COSV55270905	C	A	.	.	GENE=ITPKB;STRAND=-;LEGACY_ID=COSM6061671;CDS=c.478G>T;AA=p.A160S;CNT=1
1	226736981	COSV55270905	C	A	.	.	GENE=ITPKB_ENST00000272117;STRAND=-;LEGACY_ID=COSM6061671;CDS=c.478G>T;AA=p.A160S;CNT=1
1	226736981	COSV55259094	C	T	.	.	GENE=ITPKB;STRAND=-;LEGACY_ID=COSM4028740;CDS=c.478G>A;AA=p.A160T;CNT=1
1	226736981	COSV55259094	C	T	.	.	GENE=ITPKB_ENST00000272117;STRAND=-;LEGACY_ID=COSM4028740;CDS=c.478G>A;AA=p.A160T;CNT=1
1	226736986	COSV55262416	C	T	.	.	GENE=ITPKB;STRAND=-;LEGACY_ID=COSM5653827;CDS=c.473G>A;AA=p.S158N;CNT=1
1	226736986	COSV55262416	C	T	.	.	GENE=ITPKB_ENST00000272117;STRAND=-;LEGACY_ID=COSM5653827;CDS=c.473G>A;AA=p.S158N;CNT=1
1	226736986	COSV55262416	C	T	.	.	GENE=ITPKB_ENST00000366784;STRAND=-;LEGACY_ID=COSM5653827;CDS=c.473G>A;AA=p.S158N;CNT=1
1	226736993	COSV55264102	C	T	.	.	GENE=ITPKB_ENST00000366784;STRAND=-;LEGACY_ID=COSM5714539;CDS=c.466G>A;AA=p.A156T;CNT=1
1	226736993	COSV55264102	C	T	.	.	GENE=ITPKB;STRAND=-;LEGACY_ID=COSM5714539;CDS=c.466G>A;AA=p.A156T;CNT=1
1	226736993	COSV55264102	C	T	.	.	GENE=ITPKB_ENST00000272117;STRAND=-;LEGACY_ID=COSM5714539;CDS=c.466G>A;AA=p.A156T;CNT=1
1	226737003	COSV55259273	C	T	.	.	GENE=ITPKB_ENST00000366784;STRAND=-;LEGACY_ID=COSM679337;CDS=c.456G>A;AA=p.A152=;CNT=1
1	226737003	COSV55259273	C	T	.	.	GENE=ITPKB_ENST00000272117;STRAND=-;LEGACY_ID=COSM679337;CDS=c.456G>A;AA=p.A152=;CNT=1
1	226737003	COSV55259273	C	T	.	.	GENE=ITPKB;STRAND=-;LEGACY_ID=COSM679337;CDS=c.456G>A;AA=p.A152=;CNT=1
1	226737008	COSV55261603	C	G	.	.	GENE=ITPKB_ENST00000366784;STRAND=-;LEGACY_ID=COSM1473462;CDS=c.451G>C;AA=p.E151Q;CNT=1
1	226737008	COSV55261603	C	G	.	.	GENE=ITPKB;STRAND=-;LEGACY_ID=COSM1473462;CDS=c.451G>C;AA=p.E151Q;CNT=1
1	226737008	COSV55261603	C	G	.	.	GENE=ITPKB_ENST00000272117;STRAND=-;LEGACY_ID=COSM1473462;CDS=c.451G>C;AA=p.E151Q;CNT=1
1	226737020	COSV55259495	C	G	.	.	GENE=ITPKB_ENST00000272117;STRAND=-;LEGACY_ID=COSM1961915;CDS=c.439G>C;AA=p.V147L;CNT=1
1	226737020	COSV55259495	C	G	.	.	GENE=ITPKB_ENST00000366784;STRAND=-;LEGACY_ID=COSM1961915;CDS=c.439G>C;AA=p.V147L;CNT=1
1	226737020	COSV55259495	C	G	.	.	GENE=ITPKB;STRAND=-;LEGACY_ID=COSM1961915;CDS=c.439G>C;AA=p.V147L;CNT=1
1	226737040	COSV55261352	T	C	.	.	GENE=ITPKB_ENST00000366784;STRAND=-;LEGACY_ID=COSM5845659;CDS=c.419A>G;AA=p.N140S;CNT=1
1	226737040	COSV55261352	T	C	.	.	GENE=ITPKB;STRAND=-;LEGACY_ID=COSM5845659;CDS=c.419A>G;AA=p.N140S;CNT=1
1	226737040	COSV55261352	T	C	.	.	GENE=ITPKB_ENST00000272117;STRAND=-;LEGACY_ID=COSM5845659;CDS=c.419A>G;AA=p.N140S;CNT=1
1	226737045	COSV55256577	C	T	.	.	GENE=ITPKB;STRAND=-;LEGACY_ID=COSM6212101;CDS=c.414G>A;AA=p.L138=;CNT=1
1	226737045	COSV55256577	C	T	.	.	GENE=ITPKB_ENST00000366784;STRAND=-;LEGACY_ID=COSM6212101;CDS=c.414G>A;AA=p.L138=;CNT=1
1	226737050	COSV55269583	C	T	.	.	GENE=ITPKB_ENST00000272117;STRAND=-;LEGACY_ID=COSM5000584;CDS=c.409G>A;AA=p.E137K;CNT=1
1	226737050	COSV55269583	C	T	.	.	GENE=ITPKB_ENST00000366784;STRAND=-;LEGACY_ID=COSM5000584;CDS=c.409G>A;AA=p.E137K;CNT=1
1	226737050	COSV55269583	C	T	.	.	GENE=ITPKB;STRAND=-;LEGACY_ID=COSM5000584;CDS=c.409G>A;AA=p.E137K;CNT=1
1	226737052	COSV55270005	C	T	.	.	GENE=ITPKB;STRAND=-;LEGACY_ID=COSM6688624;CDS=c.407G>A;AA=p.R136H;CNT=1
1	226737052	COSV55270005	C	T	.	.	GENE=ITPKB_ENST00000366784;STRAND=-;LEGACY_ID=COSM6688624;CDS=c.407G>A;AA=p.R136H;CNT=1
1	226737052	COSV55270005	C	T	.	.	GENE=ITPKB_ENST00000272117;STRAND=-;LEGACY_ID=COSM6688624;CDS=c.407G>A;AA=p.R136H;CNT=1
1	226737055	COSV55256640	T	TTGCAAGATCCGCAGCTT	.	.	GENE=ITPKB;STRAND=-;LEGACY_ID=COSM6207087;CDS=c.404_405insAGCTGCGGATCTTGCAA;AA=p.R136Afs*14;CNT=1
1	226737055	COSV55256640	T	TTGCAAGATCCGCAGCTT	.	.	GENE=ITPKB_ENST00000272117;STRAND=-;LEGACY_ID=COSM6207087;CDS=c.404_405insAGCTGCGGATCTTGCAA;AA=p.R136Afs*14;CNT=1
1	226737055	COSV55256640	T	TTGCAAGATCCGCAGCTT	.	.	GENE=ITPKB_ENST00000366784;STRAND=-;LEGACY_ID=COSM6207087;CDS=c.404_405insAGCTGCGGATCTTGCAA;AA=p.R136Afs*14;CNT=1
1	226737057	COSV55262903	C	T	.	.	GENE=ITPKB_ENST00000272117;STRAND=-;LEGACY_ID=COSM4143424;CDS=c.402G>A;AA=p.L134=;CNT=1
1	226737057	COSV55262903	C	T	.	.	GENE=ITPKB_ENST00000366784;STRAND=-;LEGACY_ID=COSM4143424;CDS=c.402G>A;AA=p.L134=;CNT=1
1	226737057	COSV55262903	C	T	.	.	GENE=ITPKB;STRAND=-;LEGACY_ID=COSM4143424;CDS=c.402G>A;AA=p.L134=;CNT=1
1	226737064	COSV99042009	C	T	.	.	GENE=ITPKB;STRAND=-;LEGACY_ID=COSM7372725;CDS=c.395G>A;AA=p.R132Q;CNT=1
1	226737064	COSV99042009	C	T	.	.	GENE=ITPKB_ENST00000366784;STRAND=-;LEGACY_ID=COSM7372725;CDS=c.395G>A;AA=p.R132Q;CNT=1
1	226737064	COSV99042009	C	T	.	.	GENE=ITPKB_ENST00000272117;STRAND=-;LEGACY_ID=COSM7372725;CDS=c.395G>A;AA=p.R132Q;CNT=1
1	226737078	COSV55257529	G	A	.	.	GENE=ITPKB_ENST00000366784;STRAND=-;LEGACY_ID=COSM266733;SNP;CDS=c.381C>T;AA=p.A127=;CNT=1
1	226737078	COSV55257529	G	A	.	.	GENE=ITPKB_ENST00000272117;STRAND=-;LEGACY_ID=COSM266733;SNP;CDS=c.381C>T;AA=p.A127=;CNT=1
1	226737078	COSV55264384	G	T	.	.	GENE=ITPKB_ENST00000272117;STRAND=-;LEGACY_ID=COSM4693550;CDS=c.381C>A;AA=p.A127=;CNT=2
1	226737078	COSV55264384	G	T	.	.	GENE=ITPKB_ENST00000366784;STRAND=-;LEGACY_ID=COSM4693550;CDS=c.381C>A;AA=p.A127=;CNT=2
1	226737078	COSV55257529	G	A	.	.	GENE=ITPKB;STRAND=-;LEGACY_ID=COSM266733;SNP;CDS=c.381C>T;AA=p.A127=;CNT=1
1	226737078	COSV55264384	G	T	.	.	GENE=ITPKB;STRAND=-;LEGACY_ID=COSM4693550;CDS=c.381C>A;AA=p.A127=;CNT=2
1	226737080	COSV55258952	C	G	.	.	GENE=ITPKB;STRAND=-;LEGACY_ID=COSM3689381;CDS=c.379G>C;AA=p.A127P;CNT=2
1	226737080	COSV55258952	C	G	.	.	GENE=ITPKB_ENST00000272117;STRAND=-;LEGACY_ID=COSM3689381;CDS=c.379G>C;AA=p.A127P;CNT=2
1	226737080	COSV55258952	C	G	.	.	GENE=ITPKB_ENST00000366784;STRAND=-;LEGACY_ID=COSM3689381;CDS=c.379G>C;AA=p.A127P;CNT=2
1	226737087	COSV55267161	C	T	.	.	GENE=ITPKB;STRAND=-;LEGACY_ID=COSM6688628;CDS=c.372G>A;AA=p.P124=;CNT=1
1	226737087	COSV55267161	C	T	.	.	GENE=ITPKB_ENST00000272117;STRAND=-;LEGACY_ID=COSM6688628;CDS=c.372G>A;AA=p.P124=;CNT=1
1	226737087	COSV55267161	C	T	.	.	GENE=ITPKB_ENST00000366784;STRAND=-;LEGACY_ID=COSM6688628;CDS=c.372G>A;AA=p.P124=;CNT=1
1	226737099	COSV55271531	G	A	.	.	GENE=ITPKB_ENST00000272117;STRAND=-;LEGACY_ID=COSM3484303;CDS=c.360C>T;AA=p.S120=;CNT=1
1	226737099	COSV55271531	G	A	.	.	GENE=ITPKB;STRAND=-;LEGACY_ID=COSM3484303;CDS=c.360C>T;AA=p.S120=;CNT=1
1	226737099	COSV55271531	G	A	.	.	GENE=ITPKB_ENST00000366784;STRAND=-;LEGACY_ID=COSM3484303;CDS=c.360C>T;AA=p.S120=;CNT=1
1	226737104	COSV55268336	G	T	.	.	GENE=ITPKB_ENST00000366784;STRAND=-;LEGACY_ID=COSM6688633;CDS=c.355C>A;AA=p.L119I;CNT=1
1	226737104	COSV55268336	G	T	.	.	GENE=ITPKB;STRAND=-;LEGACY_ID=COSM6688633;CDS=c.355C>A;AA=p.L119I;CNT=1
1	226737104	COSV55268336	G	T	.	.	GENE=ITPKB_ENST00000272117;STRAND=-;LEGACY_ID=COSM6688633;CDS=c.355C>A;AA=p.L119I;CNT=1
1	226737110	COSV55262482	C	T	.	.	GENE=ITPKB_ENST00000366784;STRAND=-;LEGACY_ID=COSM6688655;CDS=c.349G>A;AA=p.G117S;CNT=1
1	226737110	COSV55262482	C	T	.	.	GENE=ITPKB_ENST00000272117;STRAND=-;LEGACY_ID=COSM6688655;CDS=c.349G>A;AA=p.G117S;CNT=1
1	226737110	COSV55262482	C	T	.	.	GENE=ITPKB;STRAND=-;LEGACY_ID=COSM6688655;CDS=c.349G>A;AA=p.G117S;CNT=1
1	226737111	COSV55264710	G	A	.	.	GENE=ITPKB;STRAND=-;LEGACY_ID=COSM4028742;CDS=c.348C>T;AA=p.A116=;CNT=1
1	226737111	COSV55264710	G	A	.	.	GENE=ITPKB_ENST00000272117;STRAND=-;LEGACY_ID=COSM4028742;CDS=c.348C>T;AA=p.A116=;CNT=1
1	226737111	COSV55264710	G	A	.	.	GENE=ITPKB_ENST00000366784;STRAND=-;LEGACY_ID=COSM4028742;CDS=c.348C>T;AA=p.A116=;CNT=1
1	226737148	COSV55261978	C	T	.	.	GENE=ITPKB;STRAND=-;LEGACY_ID=COSM5845662;CDS=c.311G>A;AA=p.G104D;CNT=1
1	226737148	COSV55261978	C	T	.	.	GENE=ITPKB_ENST00000272117;STRAND=-;LEGACY_ID=COSM5845662;CDS=c.311G>A;AA=p.G104D;CNT=1
1	226737148	COSV55261978	C	T	.	.	GENE=ITPKB_ENST00000366784;STRAND=-;LEGACY_ID=COSM5845662;CDS=c.311G>A;AA=p.G104D;CNT=1
1	226737151	COSV55258781	G	A	.	.	GENE=ITPKB_ENST00000272117;STRAND=-;LEGACY_ID=COSM6369174;CDS=c.308C>T;AA=p.A103V;CNT=2
1	226737151	COSV55258781	G	A	.	.	GENE=ITPKB_ENST00000366784;STRAND=-;LEGACY_ID=COSM6369174;CDS=c.308C>T;AA=p.A103V;CNT=2
1	226737151	COSV55258781	G	A	.	.	GENE=ITPKB;STRAND=-;LEGACY_ID=COSM6369174;CDS=c.308C>T;AA=p.A103V;CNT=2
1	226737152	COSV99042014	C	A	.	.	GENE=ITPKB;STRAND=-;LEGACY_ID=COSM7372720;CDS=c.307G>T;AA=p.A103S;CNT=1
1	226737152	COSV99042014	C	A	.	.	GENE=ITPKB_ENST00000272117;STRAND=-;LEGACY_ID=COSM7372720;CDS=c.307G>T;AA=p.A103S;CNT=1
1	226737152	COSV55269315	C	G	.	.	GENE=ITPKB_ENST00000366784;STRAND=-;LEGACY_ID=COSM6210360;CDS=c.307G>C;AA=p.A103P;CNT=1
1	226737152	COSV99042014	C	A	.	.	GENE=ITPKB_ENST00000366784;STRAND=-;LEGACY_ID=COSM7372720;CDS=c.307G>T;AA=p.A103S;CNT=1
1	226737152	COSV55269315	C	G	.	.	GENE=ITPKB;STRAND=-;LEGACY_ID=COSM6210360;CDS=c.307G>C;AA=p.A103P;CNT=1
1	226737180	COSV55257205	G	A	.	.	GENE=ITPKB;STRAND=-;LEGACY_ID=COSM1255088;CDS=c.279C>T;AA=p.S93=;CNT=1
1	226737180	COSV55257205	G	A	.	.	GENE=ITPKB_ENST00000272117;STRAND=-;LEGACY_ID=COSM1255088;CDS=c.279C>T;AA=p.S93=;CNT=1
1	226737180	COSV55257205	G	A	.	.	GENE=ITPKB_ENST00000366784;STRAND=-;LEGACY_ID=COSM1255088;CDS=c.279C>T;AA=p.S93=;CNT=1
1	226737184	COSV55271079	C	T	.	.	GENE=ITPKB_ENST00000272117;STRAND=-;LEGACY_ID=COSM4796689;CDS=c.275G>A;AA=p.S92N;CNT=1
1	226737184	COSV55271079	C	T	.	.	GENE=ITPKB_ENST00000366784;STRAND=-;LEGACY_ID=COSM4796689;CDS=c.275G>A;AA=p.S92N;CNT=1
1	226737184	COSV55262543	C	CCAC	.	.	GENE=ITPKB_ENST00000366784;STRAND=-;LEGACY_ID=COSM5446418;CDS=c.275_276insTGG;AA=p.S92_S93insG;CNT=1
1	226737184	COSV55262543	C	CCAC	.	.	GENE=ITPKB_ENST00000366784;STRAND=-;LEGACY_ID=COSM5832496;CDS=c.275_276insTGG;AA=p.S92_S93insG;CNT=2
1	226737184	COSV55262543	C	CCAC	.	.	GENE=ITPKB_ENST00000272117;STRAND=-;LEGACY_ID=COSM5832496;CDS=c.275_276insTGG;AA=p.S92_S93insG;CNT=2
1	226737184	COSV55258802	CTGCCGCTGC	C	.	.	GENE=ITPKB_ENST00000272117;STRAND=-;LEGACY_ID=COSM4168357;CDS=c.276_284del;AA=p.G94_S96del;CNT=23
1	226737184	COSV55258802	CTGCCGCTGC	C	.	.	GENE=ITPKB;STRAND=-;LEGACY_ID=COSM4168357;CDS=c.276_284del;AA=p.G94_S96del;CNT=23
1	226737184	COSV55258802	CTGCCGCTGC	C	.	.	GENE=ITPKB_ENST00000366784;STRAND=-;LEGACY_ID=COSM4168357;CDS=c.276_284del;AA=p.G94_S96del;CNT=23
1	226737184	COSV55262543	C	CCAC	.	.	GENE=ITPKB;STRAND=-;LEGACY_ID=COSM5446418;CDS=c.275_276insTGG;AA=p.S92_S93insG;CNT=1
1	226737184	COSV55262543	C	CCAC	.	.	GENE=ITPKB_ENST00000272117;STRAND=-;LEGACY_ID=COSM5446418;CDS=c.275_276insTGG;AA=p.S92_S93insG;CNT=1
1	226737184	COSV55262543	C	CCAC	.	.	GENE=ITPKB;STRAND=-;LEGACY_ID=COSM5832496;CDS=c.275_276insTGG;AA=p.S92_S93insG;CNT=2
1	226737184	COSV55271079	C	T	.	.	GENE=ITPKB;STRAND=-;LEGACY_ID=COSM4796689;CDS=c.275G>A;AA=p.S92N;CNT=1
1	226737185	COSV55267143	T	C	.	.	GENE=ITPKB_ENST00000366784;STRAND=-;LEGACY_ID=COSM6397099;CDS=c.274A>G;AA=p.S92G;CNT=2
1	226737185	COSV55267143	T	C	.	.	GENE=ITPKB_ENST00000272117;STRAND=-;LEGACY_ID=COSM6397099;CDS=c.274A>G;AA=p.S92G;CNT=2
1	226737185	COSV55267143	T	C	.	.	GENE=ITPKB;STRAND=-;LEGACY_ID=COSM6397099;CDS=c.274A>G;AA=p.S92G;CNT=2
1	226737274	COSV55261403	T	A	.	.	GENE=ITPKB;STRAND=-;LEGACY_ID=COSM6843194;CDS=c.185A>T;AA=p.E62V;CNT=2
1	226737274	COSV55261403	T	A	.	.	GENE=ITPKB_ENST00000272117;STRAND=-;LEGACY_ID=COSM6843194;CDS=c.185A>T;AA=p.E62V;CNT=2
1	226737274	COSV55261403	T	A	.	.	GENE=ITPKB_ENST00000366784;STRAND=-;LEGACY_ID=COSM6843194;CDS=c.185A>T;AA=p.E62V;CNT=2
1	226737303	COSV55263883	T	C	.	.	GENE=ITPKB_ENST00000272117;STRAND=-;LEGACY_ID=COSM5948807;CDS=c.156A>G;AA=p.R52=;CNT=1
1	226737303	COSV55263883	T	C	.	.	GENE=ITPKB_ENST00000366784;STRAND=-;LEGACY_ID=COSM5948807;CDS=c.156A>G;AA=p.R52=;CNT=1
1	226737303	COSV55263883	T	C	.	.	GENE=ITPKB;STRAND=-;LEGACY_ID=COSM5948807;CDS=c.156A>G;AA=p.R52=;CNT=1
1	226737304	COSV55267540	C	T	.	.	GENE=ITPKB_ENST00000272117;STRAND=-;LEGACY_ID=COSM5715215;CDS=c.155G>A;AA=p.R52K;CNT=1
1	226737304	COSV55267540	C	T	.	.	GENE=ITPKB;STRAND=-;LEGACY_ID=COSM5715215;CDS=c.155G>A;AA=p.R52K;CNT=1
1	226737304	COSV55267540	C	T	.	.	GENE=ITPKB_ENST00000366784;STRAND=-;LEGACY_ID=COSM5715215;CDS=c.155G>A;AA=p.R52K;CNT=1
1	226737309	COSV55266372	G	T	.	.	GENE=ITPKB_ENST00000366784;STRAND=-;LEGACY_ID=COSM1601730;CDS=c.150C>A;AA=p.P50=;CNT=2
1	226737309	COSV55266372	G	T	.	.	GENE=ITPKB;STRAND=-;LEGACY_ID=COSM1601730;CDS=c.150C>A;AA=p.P50=;CNT=2
1	226737309	COSV55266372	G	T	.	.	GENE=ITPKB_ENST00000272117;STRAND=-;LEGACY_ID=COSM1601730;CDS=c.150C>A;AA=p.P50=;CNT=2
1	226737316	COSV55264766	A	T	.	.	GENE=ITPKB_ENST00000366784;STRAND=-;LEGACY_ID=COSM6688616;CDS=c.143T>A;AA=p.F48Y;CNT=1
1	226737316	COSV55264766	A	T	.	.	GENE=ITPKB;STRAND=-;LEGACY_ID=COSM6688616;CDS=c.143T>A;AA=p.F48Y;CNT=1
1	226737316	COSV55264766	A	T	.	.	GENE=ITPKB_ENST00000272117;STRAND=-;LEGACY_ID=COSM6688616;CDS=c.143T>A;AA=p.F48Y;CNT=1
1	226737343	COSV55256451	C	T	.	.	GENE=ITPKB_ENST00000366784;STRAND=-;LEGACY_ID=COSM3705568;CDS=c.116G>A;AA=p.R39K;CNT=1
1	226737343	COSV55256451	C	T	.	.	GENE=ITPKB;STRAND=-;LEGACY_ID=COSM3705568;CDS=c.116G>A;AA=p.R39K;CNT=1
1	226737343	COSV55256451	C	T	.	.	GENE=ITPKB_ENST00000272117;STRAND=-;LEGACY_ID=COSM3705568;CDS=c.116G>A;AA=p.R39K;CNT=1
1	226737351	COSV55269922	G	T	.	.	GENE=ITPKB_ENST00000366784;STRAND=-;LEGACY_ID=COSM5818782;CDS=c.108C>A;AA=p.P36=;CNT=1
1	226737351	COSV55269922	G	T	.	.	GENE=ITPKB_ENST00000272117;STRAND=-;LEGACY_ID=COSM5818782;CDS=c.108C>A;AA=p.P36=;CNT=1
1	226737351	COSV55269922	G	T	.	.	GENE=ITPKB;STRAND=-;LEGACY_ID=COSM5818782;CDS=c.108C>A;AA=p.P36=;CNT=1
1	226737354	COSV55265715	C	G	.	.	GENE=ITPKB_ENST00000272117;STRAND=-;LEGACY_ID=COSM6861173;CDS=c.105G>C;AA=p.P35=;CNT=1
1	226737354	COSV55262145	C	T	.	.	GENE=ITPKB_ENST00000366784;STRAND=-;LEGACY_ID=COSM4028745;CDS=c.105G>A;AA=p.P35=;CNT=1
1	226737354	COSV55265715	C	G	.	.	GENE=ITPKB_ENST00000366784;STRAND=-;LEGACY_ID=COSM6861173;CDS=c.105G>C;AA=p.P35=;CNT=1
1	226737354	COSV55265715	C	G	.	.	GENE=ITPKB;STRAND=-;LEGACY_ID=COSM6861173;CDS=c.105G>C;AA=p.P35=;CNT=1
1	226737354	COSV55262145	C	T	.	.	GENE=ITPKB_ENST00000272117;STRAND=-;LEGACY_ID=COSM4028745;CDS=c.105G>A;AA=p.P35=;CNT=1
1	226737354	COSV55262145	C	T	.	.	GENE=ITPKB;STRAND=-;LEGACY_ID=COSM4028745;CDS=c.105G>A;AA=p.P35=;CNT=1
1	226737365	COSV55263679	C	T	.	.	GENE=ITPKB_ENST00000366784;STRAND=-;LEGACY_ID=COSM399869;CDS=c.94G>A;AA=p.E32K;CNT=1
1	226737365	COSV55263679	C	T	.	.	GENE=ITPKB_ENST00000272117;STRAND=-;LEGACY_ID=COSM399869;CDS=c.94G>A;AA=p.E32K;CNT=1
1	226737365	COSV55263679	C	T	.	.	GENE=ITPKB;STRAND=-;LEGACY_ID=COSM399869;CDS=c.94G>A;AA=p.E32K;CNT=1
1	226737385	COSV55258868	C	T	.	.	GENE=ITPKB_ENST00000272117;STRAND=-;LEGACY_ID=COSM6688641;CDS=c.74G>A;AA=p.G25D;CNT=1
1	226737385	COSV55258868	C	T	.	.	GENE=ITPKB_ENST00000366784;STRAND=-;LEGACY_ID=COSM6688641;CDS=c.74G>A;AA=p.G25D;CNT=1
1	226737385	COSV55258868	C	T	.	.	GENE=ITPKB;STRAND=-;LEGACY_ID=COSM6688641;CDS=c.74G>A;AA=p.G25D;CNT=1
1	226737402	COSV55256741	C	G	.	.	GENE=ITPKB;STRAND=-;LEGACY_ID=COSM4170589;CDS=c.57G>C;AA=p.E19D;CNT=1
1	226737402	COSV55256741	C	G	.	.	GENE=ITPKB_ENST00000272117;STRAND=-;LEGACY_ID=COSM4170589;CDS=c.57G>C;AA=p.E19D;CNT=1
1	226737402	COSV55256741	C	G	.	.	GENE=ITPKB_ENST00000366784;STRAND=-;LEGACY_ID=COSM4170589;CDS=c.57G>C;AA=p.E19D;CNT=1
1	226737404	COSV55270386	C	T	.	.	GENE=ITPKB_ENST00000272117;STRAND=-;LEGACY_ID=COSM136220;CDS=c.55G>A;AA=p.E19K;CNT=1
1	226737404	COSV55270386	C	T	.	.	GENE=ITPKB_ENST00000366784;STRAND=-;LEGACY_ID=COSM136220;CDS=c.55G>A;AA=p.E19K;CNT=1
1	226737404	COSV55270386	C	T	.	.	GENE=ITPKB;STRAND=-;LEGACY_ID=COSM136220;CDS=c.55G>A;AA=p.E19K;CNT=1
1	226737405	COSV55266391	G	A	.	.	GENE=ITPKB;STRAND=-;LEGACY_ID=COSM4784736;CDS=c.54C>T;AA=p.N18=;CNT=2
1	226737405	COSV55266391	G	A	.	.	GENE=ITPKB_ENST00000272117;STRAND=-;LEGACY_ID=COSM4784736;CDS=c.54C>T;AA=p.N18=;CNT=2
1	226737405	COSV55266391	G	A	.	.	GENE=ITPKB_ENST00000366784;STRAND=-;LEGACY_ID=COSM4784736;CDS=c.54C>T;AA=p.N18=;CNT=2
1	226737410	COSV55271107	C	A	.	.	GENE=ITPKB_ENST00000272117;STRAND=-;LEGACY_ID=COSM5128349;CDS=c.49G>T;AA=p.A17S;CNT=1
1	226737410	COSV55271107	C	A	.	.	GENE=ITPKB_ENST00000366784;STRAND=-;LEGACY_ID=COSM5128349;CDS=c.49G>T;AA=p.A17S;CNT=1
1	226737410	COSV55271107	C	A	.	.	GENE=ITPKB;STRAND=-;LEGACY_ID=COSM5128349;CDS=c.49G>T;AA=p.A17S;CNT=1
1	226737412	COSV55256597	C	T	.	.	GENE=ITPKB_ENST00000366784;STRAND=-;LEGACY_ID=COSM4232712;CDS=c.47G>A;AA=p.S16N;CNT=1
1	226737412	COSV55256597	C	T	.	.	GENE=ITPKB;STRAND=-;LEGACY_ID=COSM4232712;CDS=c.47G>A;AA=p.S16N;CNT=1
1	226737413	COSV55270977	T	C	.	.	GENE=ITPKB_ENST00000272117;STRAND=-;LEGACY_ID=COSM3484305;CDS=c.46A>G;AA=p.S16G;CNT=1
1	226737413	COSV55270977	T	C	.	.	GENE=ITPKB_ENST00000366784;STRAND=-;LEGACY_ID=COSM3484305;CDS=c.46A>G;AA=p.S16G;CNT=1
1	226737413	COSV55270977	T	C	.	.	GENE=ITPKB;STRAND=-;LEGACY_ID=COSM3484305;CDS=c.46A>G;AA=p.S16G;CNT=1
1	226737418	COSV55265336	A	G	.	.	GENE=ITPKB_ENST00000366784;STRAND=-;LEGACY_ID=COSM4803186;CDS=c.41T>C;AA=p.M14T;CNT=1
1	226737418	COSV55265336	A	G	.	.	GENE=ITPKB_ENST00000272117;STRAND=-;LEGACY_ID=COSM4803186;CDS=c.41T>C;AA=p.M14T;CNT=1
1	226737418	COSV55265336	A	G	.	.	GENE=ITPKB;STRAND=-;LEGACY_ID=COSM4803186;CDS=c.41T>C;AA=p.M14T;CNT=1
1	226737430	COSV55264121	C	T	.	.	GENE=ITPKB_ENST00000272117;STRAND=-;LEGACY_ID=COSM5714540;CDS=c.29G>A;AA=p.S10N;CNT=1
1	226737430	COSV55264121	C	T	.	.	GENE=ITPKB_ENST00000366784;STRAND=-;LEGACY_ID=COSM5714540;CDS=c.29G>A;AA=p.S10N;CNT=1
1	226737430	COSV55264121	C	T	.	.	GENE=ITPKB;STRAND=-;LEGACY_ID=COSM5714540;CDS=c.29G>A;AA=p.S10N;CNT=1
1	226737433	COSV55265404	T	G	.	.	GENE=ITPKB_ENST00000366784;STRAND=-;LEGACY_ID=COSM6019701;CDS=c.26A>C;AA=p.N9T;CNT=1
1	226737433	COSV55265404	T	G	.	.	GENE=ITPKB;STRAND=-;LEGACY_ID=COSM6019701;CDS=c.26A>C;AA=p.N9T;CNT=1
1	226737433	COSV55265404	T	G	.	.	GENE=ITPKB_ENST00000272117;STRAND=-;LEGACY_ID=COSM6019701;CDS=c.26A>C;AA=p.N9T;CNT=1
1	226737439	COSV55268052	G	A	.	.	GENE=ITPKB;STRAND=-;LEGACY_ID=COSM6688625;CDS=c.20C>T;AA=p.A7V;CNT=1
1	226737439	COSV55268052	G	A	.	.	GENE=ITPKB_ENST00000272117;STRAND=-;LEGACY_ID=COSM6688625;CDS=c.20C>T;AA=p.A7V;CNT=1
1	226737439	COSV55268052	G	A	.	.	GENE=ITPKB_ENST00000366784;STRAND=-;LEGACY_ID=COSM6688625;CDS=c.20C>T;AA=p.A7V;CNT=1
1	226737444	COSV55258400	G	A	.	.	GENE=ITPKB_ENST00000366784;STRAND=-;LEGACY_ID=COSM6209207;CDS=c.15C>T;AA=p.C5=;CNT=1
1	226737444	COSV55258400	G	A	.	.	GENE=ITPKB_ENST00000272117;STRAND=-;LEGACY_ID=COSM6209207;CDS=c.15C>T;AA=p.C5=;CNT=1
1	226737444	COSV55258400	G	A	.	.	GENE=ITPKB;STRAND=-;LEGACY_ID=COSM6209207;CDS=c.15C>T;AA=p.C5=;CNT=1
1	226737446	COSV55263603	A	G	.	.	GENE=ITPKB_ENST00000366784;STRAND=-;LEGACY_ID=COSM5735855;CDS=c.13T>C;AA=p.C5R;CNT=1
1	226737446	COSV55263603	A	G	.	.	GENE=ITPKB;STRAND=-;LEGACY_ID=COSM5735855;CDS=c.13T>C;AA=p.C5R;CNT=1
1	226737446	COSV55263603	A	G	.	.	GENE=ITPKB_ENST00000272117;STRAND=-;LEGACY_ID=COSM5735855;CDS=c.13T>C;AA=p.C5R;CNT=1
1	226737460	COSV55269334	G	A	.	.	GENE=ITPKB_ENST00000366784;STRAND=-;LEGACY_ID=COSN25478354;CDS=c.-2C>T;AA=p.?;CNT=1
1	226737460	COSV55269334	G	A	.	.	GENE=ITPKB;STRAND=-;LEGACY_ID=COSN25478354;CDS=c.-2C>T;AA=p.?;CNT=1
1	226737528	COSV55267453	C	T	.	.	GENE=ITPKB_ENST00000366784;STRAND=-;LEGACY_ID=COSN26980791;CDS=c.-70G>A;AA=p.?;CNT=1
1	226737528	COSV55267453	C	T	.	.	GENE=ITPKB;STRAND=-;LEGACY_ID=COSN26980791;CDS=c.-70G>A;AA=p.?;CNT=1
1	226737575	COSV55265423	C	T	.	.	GENE=ITPKB;STRAND=-;LEGACY_ID=COSN24396799;CDS=c.-117G>A;AA=p.?;CNT=1
1	226737575	COSV55265423	C	T	.	.	GENE=ITPKB_ENST00000366784;STRAND=-;LEGACY_ID=COSN24396799;CDS=c.-117G>A;AA=p.?;CNT=1
1	226737610	COSV55266565	G	C	.	.	GENE=ITPKB_ENST00000366784;STRAND=-;LEGACY_ID=COSN23541143;CDS=c.-152C>G;AA=p.?;CNT=1
1	226737610	COSV55266565	G	C	.	.	GENE=ITPKB;STRAND=-;LEGACY_ID=COSN23541143;CDS=c.-152C>G;AA=p.?;CNT=1
1	226737682	COSV55270702	AAAAGT	A	.	.	GENE=ITPKB_ENST00000366784;STRAND=-;LEGACY_ID=COSN25371870;CDS=c.-205-24_-205-20del;AA=p.?;CNT=1
1	226737715	COSV55256606	G	A	.	.	GENE=ITPKB_ENST00000366784;STRAND=-;LEGACY_ID=COSN25674507;CDS=c.-205-52C>T;AA=p.?;CNT=1
1	226737715	COSV55256606	G	A	.	.	GENE=ITPKB;STRAND=-;LEGACY_ID=COSN25674507;CDS=c.-205-52C>T;AA=p.?;CNT=1
1	226737892	COSV55264268	T	G	.	.	GENE=ITPKB;STRAND=-;LEGACY_ID=COSN21617178;CDS=c.-205-229A>C;AA=p.?;CNT=1
1	226737892	COSV55264268	T	G	.	.	GENE=ITPKB_ENST00000366784;STRAND=-;LEGACY_ID=COSN21617178;CDS=c.-205-229A>C;AA=p.?;CNT=1
1	226737900	COSV55256608	G	A	.	.	GENE=ITPKB_ENST00000366784;STRAND=-;LEGACY_ID=COSN25617688;CDS=c.-205-237C>T;AA=p.?;CNT=1
1	226737900	COSV55256608	G	A	.	.	GENE=ITPKB;STRAND=-;LEGACY_ID=COSN25617688;CDS=c.-205-237C>T;AA=p.?;CNT=1
10	62812952	COSV54348889	C	T	.	.	GENE=EGR2_ENST00000411732;STRAND=-;LEGACY_ID=COSN20999414;CDS=c.*255G>A;AA=p.?;CNT=1
10	62812952	COSV54348889	C	T	.	.	GENE=EGR2;STRAND=-;LEGACY_ID=COSN20999414;CDS=c.*255G>A;AA=p.?;CNT=1
10	62812952	COSV54348889	C	T	.	.	GENE=EGR2_ENST00000439032;STRAND=-;LEGACY_ID=COSN20999414;CDS=c.*255G>A;AA=p.?;CNT=1
10	62813056	COSV54346250	G	A	.	.	GENE=EGR2;STRAND=-;LEGACY_ID=COSN18734816;CDS=c.*151C>T;AA=p.?;CNT=2
10	62813056	COSV54346250	G	A	.	.	GENE=EGR2_ENST00000439032;STRAND=-;LEGACY_ID=COSN18734816;CDS=c.*151C>T;AA=p.?;CNT=2
10	62813056	COSV54346250	G	A	.	.	GENE=EGR2_ENST00000411732;STRAND=-;LEGACY_ID=COSN18734816;CDS=c.*151C>T;AA=p.?;CNT=2
10	62813145	COSV54348273	G	A	.	.	GENE=EGR2_ENST00000439032;STRAND=-;LEGACY_ID=COSN1497069;CDS=c.*62C>T;AA=p.?;CNT=1
10	62813145	COSV54348273	G	A	.	.	GENE=EGR2;STRAND=-;LEGACY_ID=COSN1497069;CDS=c.*62C>T;AA=p.?;CNT=1
10	62813145	COSV54348273	G	A	.	.	GENE=EGR2_ENST00000411732;STRAND=-;LEGACY_ID=COSN1497069;CDS=c.*62C>T;AA=p.?;CNT=1
10	62813196	COSV54346327	T	C	.	.	GENE=EGR2;STRAND=-;LEGACY_ID=COSN26974682;CDS=c.*11A>G;AA=p.?;CNT=1
10	62813196	COSV54346327	T	C	.	.	GENE=EGR2_ENST00000411732;STRAND=-;LEGACY_ID=COSN26974682;CDS=c.*11A>G;AA=p.?;CNT=1
10	62813196	COSV54346327	T	C	.	.	GENE=EGR2_ENST00000439032;STRAND=-;LEGACY_ID=COSN26974682;CDS=c.*11A>G;AA=p.?;CNT=1
10	62813217	COSV54347765	C	A	.	.	GENE=EGR2_ENST00000411732;STRAND=-;LEGACY_ID=COSM394886;CDS=c.1271G>T;AA=p.R424L;CNT=1
10	62813217	COSV54347765	C	A	.	.	GENE=EGR2;STRAND=-;LEGACY_ID=COSM394886;CDS=c.1421G>T;AA=p.R474L;CNT=1
10	62813217	COSV54347765	C	A	.	.	GENE=EGR2_ENST00000439032;STRAND=-;LEGACY_ID=COSM394886;CDS=c.1421G>T;AA=p.R474L;CNT=1
10	62813224	COSV54347296	G	A	.	.	GENE=EGR2_ENST00000411732;STRAND=-;LEGACY_ID=COSM6652347;CDS=c.1264C>T;AA=p.R422W;CNT=1
10	62813224	COSV54347296	G	A	.	.	GENE=EGR2_ENST00000439032;STRAND=-;LEGACY_ID=COSM6652347;CDS=c.1414C>T;AA=p.R472W;CNT=1
10	62813224	COSV54347296	G	A	.	.	GENE=EGR2;STRAND=-;LEGACY_ID=COSM6652347;CDS=c.1414C>T;AA=p.R472W;CNT=1
10	62813239	COSV54348558	C	T	.	.	GENE=EGR2_ENST00000411732;STRAND=-;LEGACY_ID=COSM6053524;CDS=c.1249G>A;AA=p.A417T;CNT=1
10	62813239	COSV54348558	C	T	.	.	GENE=EGR2;STRAND=-;LEGACY_ID=COSM6053524;CDS=c.1399G>A;AA=p.A467T;CNT=1
10	62813239	COSV54348558	C	T	.	.	GENE=EGR2_ENST00000439032;STRAND=-;LEGACY_ID=COSM6053524;CDS=c.1399G>A;AA=p.A467T;CNT=1
10	62813240	COSV54346636	G	A	.	.	GENE=EGR2;STRAND=-;LEGACY_ID=COSM6130239;CDS=c.1398C>T;AA=p.L466=;CNT=1
10	62813240	COSV54346636	G	A	.	.	GENE=EGR2_ENST00000411732;STRAND=-;LEGACY_ID=COSM6130239;CDS=c.1248C>T;AA=p.L416=;CNT=1
10	62813240	COSV54346636	G	A	.	.	GENE=EGR2_ENST00000439032;STRAND=-;LEGACY_ID=COSM6130239;CDS=c.1398C>T;AA=p.L466=;CNT=1
10	62813242	COSV54349105	G	A	.	.	GENE=EGR2;STRAND=-;LEGACY_ID=COSM5039960;CDS=c.1396C>T;AA=p.L466F;CNT=1
10	62813242	COSV54349105	G	A	.	.	GENE=EGR2_ENST00000439032;STRAND=-;LEGACY_ID=COSM5039960;CDS=c.1396C>T;AA=p.L466F;CNT=1
10	62813242	COSV54349105	G	A	.	.	GENE=EGR2_ENST00000411732;STRAND=-;LEGACY_ID=COSM5039960;CDS=c.1246C>T;AA=p.L416F;CNT=1
10	62813243	COSV54347141	C	A	.	.	GENE=EGR2_ENST00000439032;STRAND=-;LEGACY_ID=COSM6452802;CDS=c.1395G>T;AA=p.P465=;CNT=1
10	62813243	COSV54346786	C	T	.	.	GENE=EGR2_ENST00000439032;STRAND=-;LEGACY_ID=COSM2158276;CDS=c.1395G>A;AA=p.P465=;CNT=1
10	62813243	COSV54347141	C	A	.	.	GENE=EGR2_ENST00000411732;STRAND=-;LEGACY_ID=COSM6452802;CDS=c.1245G>T;AA=p.P415=;CNT=1
10	62813243	COSV54346786	C	T	.	.	GENE=EGR2;STRAND=-;LEGACY_ID=COSM2158276;CDS=c.1395G>A;AA=p.P465=;CNT=1
10	62813243	COSV54346786	C	T	.	.	GENE=EGR2_ENST00000411732;STRAND=-;LEGACY_ID=COSM2158276;CDS=c.1245G>A;AA=p.P415=;CNT=1
10	62813243	COSV54347141	C	A	.	.	GENE=EGR2;STRAND=-;LEGACY_ID=COSM6452802;CDS=c.1395G>T;AA=p.P465=;CNT=1
10	62813261	COSV54347040	G	T	.	.	GENE=EGR2;STRAND=-;LEGACY_ID=COSM6304555;CDS=c.1377C>A;AA=p.S459R;CNT=1
10	62813261	COSV54347040	G	T	.	.	GENE=EGR2_ENST00000411732;STRAND=-;LEGACY_ID=COSM6304555;CDS=c.1227C>A;AA=p.S409R;CNT=1
10	62813261	COSV54347040	G	T	.	.	GENE=EGR2_ENST00000439032;STRAND=-;LEGACY_ID=COSM6304555;CDS=c.1377C>A;AA=p.S459R;CNT=1
10	62813299	COSV54346263	C	T	.	.	GENE=EGR2_ENST00000411732;STRAND=-;LEGACY_ID=COSM7137905;CDS=c.1189G>A;AA=p.V397M;CNT=1
10	62813299	COSV54346263	C	T	.	.	GENE=EGR2;STRAND=-;LEGACY_ID=COSM7137905;CDS=c.1339G>A;AA=p.V447M;CNT=1
10	62813299	COSV54346263	C	T	.	.	GENE=EGR2_ENST00000439032;STRAND=-;LEGACY_ID=COSM7137905;CDS=c.1339G>A;AA=p.V447M;CNT=1
10	62813300	COSV54346574	G	A	.	.	GENE=EGR2;STRAND=-;LEGACY_ID=COSM4015068;CDS=c.1338C>T;AA=p.G446=;CNT=2
10	62813300	COSV54346574	G	A	.	.	GENE=EGR2_ENST00000411732;STRAND=-;LEGACY_ID=COSM4015068;CDS=c.1188C>T;AA=p.G396=;CNT=2
10	62813300	COSV54346574	G	A	.	.	GENE=EGR2_ENST00000439032;STRAND=-;LEGACY_ID=COSM4015068;CDS=c.1338C>T;AA=p.G446=;CNT=2
10	62813304	COSV54347084	CC	C	.	.	GENE=EGR2;STRAND=-;LEGACY_ID=COSM4680420;CDS=c.1337del;AA=p.G446Afs*89;CNT=1
10	62813304	COSV54347084	CC	C	.	.	GENE=EGR2_ENST00000411732;STRAND=-;LEGACY_ID=COSM4680420;CDS=c.1187del;AA=p.G396Afs*89;CNT=1
10	62813304	COSV54347084	CC	C	.	.	GENE=EGR2_ENST00000439032;STRAND=-;LEGACY_ID=COSM4680420;CDS=c.1337del;AA=p.G446Afs*89;CNT=1
10	62813317	COSV54347434	C	A	.	.	GENE=EGR2_ENST00000411732;STRAND=-;LEGACY_ID=COSM7269654;CDS=c.1171G>T;AA=p.A391S;CNT=1
10	62813317	COSV54347434	C	A	.	.	GENE=EGR2_ENST00000439032;STRAND=-;LEGACY_ID=COSM7269654;CDS=c.1321G>T;AA=p.A441S;CNT=1
10	62813317	COSV54347434	C	A	.	.	GENE=EGR2;STRAND=-;LEGACY_ID=COSM7269654;CDS=c.1321G>T;AA=p.A441S;CNT=1
10	62813333	COSV54346279	C	T	.	.	GENE=EGR2;STRAND=-;LEGACY_ID=COSM2158278;CDS=c.1305G>A;AA=p.V435=;CNT=1
10	62813333	COSV54346279	C	T	.	.	GENE=EGR2_ENST00000411732;STRAND=-;LEGACY_ID=COSM2158278;CDS=c.1155G>A;AA=p.V385=;CNT=1
10	62813333	COSV54346279	C	T	.	.	GENE=EGR2_ENST00000439032;STRAND=-;LEGACY_ID=COSM2158278;CDS=c.1305G>A;AA=p.V435=;CNT=1
10	62813352	COSV54346894	C	A	.	.	GENE=EGR2_ENST00000439032;STRAND=-;LEGACY_ID=COSM1205060;CDS=c.1286G>T;AA=p.S429I;CNT=1
10	62813352	COSV54346894	C	A	.	.	GENE=EGR2_ENST00000411732;STRAND=-;LEGACY_ID=COSM1205060;CDS=c.1136G>T;AA=p.S379I;CNT=1
10	62813352	COSV54346894	C	A	.	.	GENE=EGR2;STRAND=-;LEGACY_ID=COSM1205060;CDS=c.1286G>T;AA=p.S429I;CNT=1
10	62813361	COSV54346682	C	T	.	.	GENE=EGR2_ENST00000411732;STRAND=-;LEGACY_ID=COSM6652340;CDS=c.1127G>A;AA=p.R376Q;CNT=1
10	62813361	COSV54346682	C	T	.	.	GENE=EGR2;STRAND=-;LEGACY_ID=COSM6652340;CDS=c.1277G>A;AA=p.R426Q;CNT=1
10	62813361	COSV54346682	C	T	.	.	GENE=EGR2_ENST00000439032;STRAND=-;LEGACY_ID=COSM6652340;CDS=c.1277G>A;AA=p.R426Q;CNT=1
10	62813365	COSV54347060	C	T	.	.	GENE=EGR2_ENST00000411732;STRAND=-;LEGACY_ID=COSM1474698;CDS=c.1123G>A;AA=p.E375K;CNT=2
10	62813365	COSV54347060	C	T	.	.	GENE=EGR2;STRAND=-;LEGACY_ID=COSM1474698;CDS=c.1273G>A;AA=p.E425K;CNT=2
10	62813365	COSV54347060	C	T	.	.	GENE=EGR2_ENST00000439032;STRAND=-;LEGACY_ID=COSM1474698;CDS=c.1273G>A;AA=p.E425K;CNT=2
10	62813385	COSV54347655	T	G	.	.	GENE=EGR2_ENST00000439032;STRAND=-;LEGACY_ID=COSM4015069;CDS=c.1253A>C;AA=p.K418T;CNT=1
10	62813385	COSV54347655	T	G	.	.	GENE=EGR2;STRAND=-;LEGACY_ID=COSM4015069;CDS=c.1253A>C;AA=p.K418T;CNT=1
10	62813385	COSV54347655	T	G	.	.	GENE=EGR2_ENST00000411732;STRAND=-;LEGACY_ID=COSM4015069;CDS=c.1103A>C;AA=p.K368T;CNT=1
10	62813387	COSV54346446	G	T	.	.	GENE=EGR2_ENST00000439032;STRAND=-;LEGACY_ID=COSM6237907;CDS=c.1251C>A;AA=p.T417=;CNT=1
10	62813387	COSV54346446	G	T	.	.	GENE=EGR2;STRAND=-;LEGACY_ID=COSM6237907;CDS=c.1251C>A;AA=p.T417=;CNT=1
10	62813387	COSV54346446	G	T	.	.	GENE=EGR2_ENST00000411732;STRAND=-;LEGACY_ID=COSM6237907;CDS=c.1101C>A;AA=p.T367=;CNT=1
10	62813393	COSV54347123	G	A	.	.	GENE=EGR2;STRAND=-;LEGACY_ID=COSM3439553;CDS=c.1245C>T;AA=p.R415=;CNT=1
10	62813393	COSV54347123	G	A	.	.	GENE=EGR2_ENST00000411732;STRAND=-;LEGACY_ID=COSM3439553;CDS=c.1095C>T;AA=p.R365=;CNT=1
10	62813393	COSV54347123	G	A	.	.	GENE=EGR2_ENST00000439032;STRAND=-;LEGACY_ID=COSM3439553;CDS=c.1245C>T;AA=p.R415=;CNT=1
10	62813394	COSV54347801	C	T	.	.	GENE=EGR2_ENST00000411732;STRAND=-;LEGACY_ID=COSM244214;CDS=c.1094G>A;AA=p.R365H;CNT=1
10	62813394	COSV54347801	C	T	.	.	GENE=EGR2;STRAND=-;LEGACY_ID=COSM244214;CDS=c.1244G>A;AA=p.R415H;CNT=1
10	62813394	COSV54347801	C	T	.	.	GENE=EGR2_ENST00000439032;STRAND=-;LEGACY_ID=COSM244214;CDS=c.1244G>A;AA=p.R415H;CNT=1
10	62813396	COSV54346197	C	G	.	.	GENE=EGR2;STRAND=-;LEGACY_ID=COSM6652339;CDS=c.1242G>C;AA=p.K414N;CNT=1
10	62813396	COSV54346197	C	G	.	.	GENE=EGR2_ENST00000439032;STRAND=-;LEGACY_ID=COSM6652339;CDS=c.1242G>C;AA=p.K414N;CNT=1
10	62813396	COSV54346197	C	G	.	.	GENE=EGR2_ENST00000411732;STRAND=-;LEGACY_ID=COSM6652339;CDS=c.1092G>C;AA=p.K364N;CNT=1
10	62813399	COSV54348609	C	A	.	.	GENE=EGR2;STRAND=-;LEGACY_ID=COSM4883474;CDS=c.1239G>T;AA=p.R413S;CNT=1
10	62813399	COSV54348609	C	A	.	.	GENE=EGR2_ENST00000411732;STRAND=-;LEGACY_ID=COSM4883474;CDS=c.1089G>T;AA=p.R363S;CNT=1
10	62813399	COSV54348609	C	A	.	.	GENE=EGR2_ENST00000439032;STRAND=-;LEGACY_ID=COSM4883474;CDS=c.1239G>T;AA=p.R413S;CNT=1
10	62813403	COSV54346941	T	C	.	.	GENE=EGR2_ENST00000439032;STRAND=-;LEGACY_ID=COSM7209505;CDS=c.1235A>G;AA=p.E412G;CNT=1
10	62813403	COSV54346941	T	C	.	.	GENE=EGR2;STRAND=-;LEGACY_ID=COSM7209505;CDS=c.1235A>G;AA=p.E412G;CNT=1
10	62813403	COSV54346941	T	C	.	.	GENE=EGR2_ENST00000411732;STRAND=-;LEGACY_ID=COSM7209505;CDS=c.1085A>G;AA=p.E362G;CNT=1
10	62813404	COSV54348547	C	G	.	.	GENE=EGR2;STRAND=-;LEGACY_ID=COSM4340311;CDS=c.1234G>C;AA=p.E412Q;CNT=1
10	62813404	COSV54348547	C	G	.	.	GENE=EGR2_ENST00000439032;STRAND=-;LEGACY_ID=COSM4340311;CDS=c.1234G>C;AA=p.E412Q;CNT=1
10	62813404	COSV54348547	C	G	.	.	GENE=EGR2_ENST00000411732;STRAND=-;LEGACY_ID=COSM4340311;CDS=c.1084G>C;AA=p.E362Q;CNT=1
10	62813407	COSV54347687	C	G	.	.	GENE=EGR2_ENST00000411732;STRAND=-;LEGACY_ID=COSM5574599;CDS=c.1081G>C;AA=p.D361H;CNT=2
10	62813407	COSV54347687	C	G	.	.	GENE=EGR2_ENST00000439032;STRAND=-;LEGACY_ID=COSM5574599;CDS=c.1231G>C;AA=p.D411H;CNT=2
10	62813407	COSV54347687	C	G	.	.	GENE=EGR2;STRAND=-;LEGACY_ID=COSM5574599;CDS=c.1231G>C;AA=p.D411H;CNT=2
10	62813412	COSV54346929	C	T	.	.	GENE=EGR2;STRAND=-;LEGACY_ID=COSM7111332;CDS=c.1226G>A;AA=p.R409Q;CNT=1
10	62813412	COSV54346929	C	T	.	.	GENE=EGR2_ENST00000439032;STRAND=-;LEGACY_ID=COSM7111332;CDS=c.1226G>A;AA=p.R409Q;CNT=1
10	62813412	COSV54346929	C	T	.	.	GENE=EGR2_ENST00000411732;STRAND=-;LEGACY_ID=COSM7111332;CDS=c.1076G>A;AA=p.R359Q;CNT=1
10	62813424	COSV54347108	C	T	.	.	GENE=EGR2;STRAND=-;LEGACY_ID=COSM427752;CDS=c.1214G>A;AA=p.R405Q;CNT=1
10	62813424	COSV54347108	C	T	.	.	GENE=EGR2_ENST00000439032;STRAND=-;LEGACY_ID=COSM427752;CDS=c.1214G>A;AA=p.R405Q;CNT=1
10	62813424	COSV54347108	C	T	.	.	GENE=EGR2_ENST00000411732;STRAND=-;LEGACY_ID=COSM427752;CDS=c.1064G>A;AA=p.R355Q;CNT=1
10	62813425	COSV54347309	G	A	.	.	GENE=EGR2_ENST00000411732;STRAND=-;LEGACY_ID=COSM919433;CDS=c.1063C>T;AA=p.R355*;CNT=1
10	62813425	COSV54347309	G	A	.	.	GENE=EGR2_ENST00000439032;STRAND=-;LEGACY_ID=COSM919433;CDS=c.1213C>T;AA=p.R405*;CNT=1
10	62813425	COSV54347309	G	A	.	.	GENE=EGR2;STRAND=-;LEGACY_ID=COSM919433;CDS=c.1213C>T;AA=p.R405*;CNT=1
10	62813434	COSV54346203	A	G	.	.	GENE=EGR2;STRAND=-;LEGACY_ID=COSM2158282;CDS=c.1204T>C;AA=p.Y402H;CNT=1
10	62813434	COSV54346203	A	G	.	.	GENE=EGR2_ENST00000439032;STRAND=-;LEGACY_ID=COSM2158282;CDS=c.1204T>C;AA=p.Y402H;CNT=1
10	62813434	COSV54346203	A	G	.	.	GENE=EGR2_ENST00000411732;STRAND=-;LEGACY_ID=COSM2158282;CDS=c.1054T>C;AA=p.Y352H;CNT=1
10	62813443	COSV54346491	C	T	.	.	GENE=EGR2_ENST00000439032;STRAND=-;LEGACY_ID=COSM919434;CDS=c.1195G>A;AA=p.A399T;CNT=2
10	62813443	COSV54346491	C	T	.	.	GENE=EGR2;STRAND=-;LEGACY_ID=COSM919434;CDS=c.1195G>A;AA=p.A399T;CNT=2
10	62813443	COSV54346491	C	T	.	.	GENE=EGR2_ENST00000411732;STRAND=-;LEGACY_ID=COSM919434;CDS=c.1045G>A;AA=p.A349T;CNT=2
10	62813444	COSV54347558	G	A	.	.	GENE=EGR2;STRAND=-;LEGACY_ID=COSM4393276;SNP;CDS=c.1194C>T;AA=p.F398=;CNT=1
10	62813444	COSV54347558	G	A	.	.	GENE=EGR2_ENST00000411732;STRAND=-;LEGACY_ID=COSM4393276;SNP;CDS=c.1044C>T;AA=p.F348=;CNT=1
10	62813444	COSV54347558	G	A	.	.	GENE=EGR2_ENST00000439032;STRAND=-;LEGACY_ID=COSM4393276;SNP;CDS=c.1194C>T;AA=p.F398=;CNT=1
10	62813458	COSV54346659	C	T	.	.	GENE=EGR2_ENST00000439032;STRAND=-;LEGACY_ID=COSM4015070;CDS=c.1180G>A;AA=p.G394S;CNT=1
10	62813458	COSV54346659	C	T	.	.	GENE=EGR2_ENST00000411732;STRAND=-;LEGACY_ID=COSM4015070;CDS=c.1030G>A;AA=p.G344S;CNT=1
10	62813458	COSV54346659	C	T	.	.	GENE=EGR2;STRAND=-;LEGACY_ID=COSM4015070;CDS=c.1180G>A;AA=p.G394S;CNT=1
10	62813459	COSV54346174	G	A	.	.	GENE=EGR2;STRAND=-;LEGACY_ID=COSM1348557;CDS=c.1179C>T;AA=p.T393=;CNT=2
10	62813459	COSV54346174	G	A	.	.	GENE=EGR2_ENST00000439032;STRAND=-;LEGACY_ID=COSM1348557;CDS=c.1179C>T;AA=p.T393=;CNT=2
10	62813459	COSV54346174	G	A	.	.	GENE=EGR2_ENST00000411732;STRAND=-;LEGACY_ID=COSM1348557;CDS=c.1029C>T;AA=p.T343=;CNT=2
10	62813469	COSV54347453	C	G	.	.	GENE=EGR2;STRAND=-;LEGACY_ID=COSM684745;CDS=c.1169G>C;AA=p.R390P;CNT=1
10	62813469	COSV54347453	C	G	.	.	GENE=EGR2_ENST00000411732;STRAND=-;LEGACY_ID=COSM684745;CDS=c.1019G>C;AA=p.R340P;CNT=1
10	62813469	COSV54347453	C	G	.	.	GENE=EGR2_ENST00000439032;STRAND=-;LEGACY_ID=COSM684745;CDS=c.1169G>C;AA=p.R390P;CNT=1
10	62813488	COSV54346140	G	T	.	.	GENE=EGR2_ENST00000439032;STRAND=-;LEGACY_ID=COSM145363;CDS=c.1150C>A;AA=p.H384N;CNT=9
10	62813488	COSV54346140	G	T	.	.	GENE=EGR2;STRAND=-;LEGACY_ID=COSM145363;CDS=c.1150C>A;AA=p.H384N;CNT=9
10	62813488	COSV54346140	G	T	.	.	GENE=EGR2_ENST00000411732;STRAND=-;LEGACY_ID=COSM145363;CDS=c.1000C>A;AA=p.H334N;CNT=9
10	62813496	COSV54346412	C	T	.	.	GENE=EGR2_ENST00000439032;STRAND=-;LEGACY_ID=COSM6652345;CDS=c.1142G>A;AA=p.R381H;CNT=2
10	62813496	COSV54346412	C	T	.	.	GENE=EGR2_ENST00000411732;STRAND=-;LEGACY_ID=COSM6652345;CDS=c.992G>A;AA=p.R331H;CNT=2
10	62813496	COSV54346412	C	T	.	.	GENE=EGR2;STRAND=-;LEGACY_ID=COSM6652345;CDS=c.1142G>A;AA=p.R381H;CNT=2
10	62813503	COSV54346499	A	C	.	.	GENE=EGR2_ENST00000439032;STRAND=-;LEGACY_ID=COSM1251022;CDS=c.1135T>G;AA=p.F379V;CNT=1
10	62813503	COSV54346499	A	C	.	.	GENE=EGR2;STRAND=-;LEGACY_ID=COSM1251022;CDS=c.1135T>G;AA=p.F379V;CNT=1
10	62813503	COSV54346499	A	C	.	.	GENE=EGR2_ENST00000411732;STRAND=-;LEGACY_ID=COSM1251022;CDS=c.985T>G;AA=p.F329V;CNT=1
10	62813508	COSV54346153	C	T	.	.	GENE=EGR2;STRAND=-;LEGACY_ID=COSM266448;CDS=c.1130G>A;AA=p.R377H;CNT=2
10	62813508	COSV54346153	C	T	.	.	GENE=EGR2_ENST00000439032;STRAND=-;LEGACY_ID=COSM266448;CDS=c.1130G>A;AA=p.R377H;CNT=2
10	62813508	COSV54346153	C	T	.	.	GENE=EGR2_ENST00000411732;STRAND=-;LEGACY_ID=COSM266448;CDS=c.980G>A;AA=p.R327H;CNT=2
10	62813509	COSV54347773	G	A	.	.	GENE=EGR2;STRAND=-;LEGACY_ID=COSM4680421;CDS=c.1129C>T;AA=p.R377C;CNT=3
10	62813509	COSV54347773	G	A	.	.	GENE=EGR2_ENST00000411732;STRAND=-;LEGACY_ID=COSM4680421;CDS=c.979C>T;AA=p.R327C;CNT=3
10	62813509	COSV54347773	G	A	.	.	GENE=EGR2_ENST00000439032;STRAND=-;LEGACY_ID=COSM4680421;CDS=c.1129C>T;AA=p.R377C;CNT=3
10	62813519	COSV54347607	C	T	.	.	GENE=EGR2_ENST00000439032;STRAND=-;LEGACY_ID=COSM684744;CDS=c.1119G>A;AA=p.R373=;CNT=1
10	62813519	COSV54347607	C	T	.	.	GENE=EGR2;STRAND=-;LEGACY_ID=COSM684744;CDS=c.1119G>A;AA=p.R373=;CNT=1
10	62813519	COSV54347607	C	T	.	.	GENE=EGR2_ENST00000411732;STRAND=-;LEGACY_ID=COSM684744;CDS=c.969G>A;AA=p.R323=;CNT=1
10	62813520	COSV54346185	C	T	.	.	GENE=EGR2_ENST00000411732;STRAND=-;LEGACY_ID=COSM684742;CDS=c.968G>A;AA=p.R323Q;CNT=2
10	62813520	COSV54346185	C	T	.	.	GENE=EGR2_ENST00000439032;STRAND=-;LEGACY_ID=COSM684742;CDS=c.1118G>A;AA=p.R373Q;CNT=2
10	62813520	COSV54346185	C	T	.	.	GENE=EGR2;STRAND=-;LEGACY_ID=COSM684742;CDS=c.1118G>A;AA=p.R373Q;CNT=2
10	62813533	COSV54347812	G	A	.	.	GENE=EGR2_ENST00000439032;STRAND=-;LEGACY_ID=COSM1205061;CDS=c.1105C>T;AA=p.P369S;CNT=1
10	62813533	COSV54347812	G	A	.	.	GENE=EGR2;STRAND=-;LEGACY_ID=COSM1205061;CDS=c.1105C>T;AA=p.P369S;CNT=1
10	62813533	COSV54347812	G	A	.	.	GENE=EGR2_ENST00000411732;STRAND=-;LEGACY_ID=COSM1205061;CDS=c.955C>T;AA=p.P319S;CNT=1
10	62813548	COSV54347148	G	A	.	.	GENE=EGR2;STRAND=-;LEGACY_ID=COSM5904352;CDS=c.1090C>T;AA=p.H364Y;CNT=2
10	62813548	COSV54347148	G	A	.	.	GENE=EGR2_ENST00000439032;STRAND=-;LEGACY_ID=COSM5904352;CDS=c.1090C>T;AA=p.H364Y;CNT=2
10	62813548	COSV54347148	G	A	.	.	GENE=EGR2_ENST00000411732;STRAND=-;LEGACY_ID=COSM5904352;CDS=c.940C>T;AA=p.H314Y;CNT=2
10	62813552	COSV54346126	T	G	.	.	GENE=EGR2_ENST00000411732;STRAND=-;LEGACY_ID=COSM4415767;SNP;CDS=c.936A>C;AA=p.R312=;CNT=7
10	62813552	COSV54346126	T	G	.	.	GENE=EGR2_ENST00000439032;STRAND=-;LEGACY_ID=COSM4415767;SNP;CDS=c.1086A>C;AA=p.R362=;CNT=7
10	62813552	COSV54346126	T	G	.	.	GENE=EGR2;STRAND=-;LEGACY_ID=COSM4415767;SNP;CDS=c.1086A>C;AA=p.R362=;CNT=7
10	62813571	COSV54349280	T	C	.	.	GENE=EGR2_ENST00000411732;STRAND=-;LEGACY_ID=COSM3439554;CDS=c.917A>G;AA=p.E306G;CNT=1
10	62813571	COSV54349280	T	C	.	.	GENE=EGR2_ENST00000439032;STRAND=-;LEGACY_ID=COSM3439554;CDS=c.1067A>G;AA=p.E356G;CNT=1
10	62813571	COSV54349280	T	C	.	.	GENE=EGR2;STRAND=-;LEGACY_ID=COSM3439554;CDS=c.1067A>G;AA=p.E356G;CNT=1
10	62813572	COSV54346083	C	T	.	.	GENE=EGR2_ENST00000439032;STRAND=-;LEGACY_ID=COSM145364;CDS=c.1066G>A;AA=p.E356K;CNT=10
10	62813572	COSV54346083	C	T	.	.	GENE=EGR2_ENST00000411732;STRAND=-;LEGACY_ID=COSM145364;CDS=c.916G>A;AA=p.E306K;CNT=10
10	62813572	COSV54347067	C	A	.	.	GENE=EGR2_ENST00000439032;STRAND=-;LEGACY_ID=COSM7205338;CDS=c.1066G>T;AA=p.E356*;CNT=1
10	62813572	COSV54347067	C	A	.	.	GENE=EGR2;STRAND=-;LEGACY_ID=COSM7205338;CDS=c.1066G>T;AA=p.E356*;CNT=1
10	62813572	COSV54347067	C	A	.	.	GENE=EGR2_ENST00000411732;STRAND=-;LEGACY_ID=COSM7205338;CDS=c.916G>T;AA=p.E306*;CNT=1
10	62813572	COSV54346083	C	T	.	.	GENE=EGR2;STRAND=-;LEGACY_ID=COSM145364;CDS=c.1066G>A;AA=p.E356K;CNT=10
10	62813580	COSV54348340	C	T	.	.	GENE=EGR2_ENST00000411732;STRAND=-;LEGACY_ID=COSM1205062;CDS=c.908G>A;AA=p.R303H;CNT=1
10	62813580	COSV54348340	C	T	.	.	GENE=EGR2_ENST00000439032;STRAND=-;LEGACY_ID=COSM1205062;CDS=c.1058G>A;AA=p.R353H;CNT=1
10	62813580	COSV54348340	C	T	.	.	GENE=EGR2;STRAND=-;LEGACY_ID=COSM1205062;CDS=c.1058G>A;AA=p.R353H;CNT=1
10	62813587	COSV54348454	A	G	.	.	GENE=EGR2_ENST00000411732;STRAND=-;LEGACY_ID=COSM4333286;CDS=c.901T>C;AA=p.F301L;CNT=1
10	62813587	COSV54348454	A	G	.	.	GENE=EGR2;STRAND=-;LEGACY_ID=COSM4333286;CDS=c.1051T>C;AA=p.F351L;CNT=1
10	62813587	COSV54348454	A	G	.	.	GENE=EGR2_ENST00000439032;STRAND=-;LEGACY_ID=COSM4333286;CDS=c.1051T>C;AA=p.F351L;CNT=1
10	62813590	COSV54348817	G	A	.	.	GENE=EGR2;STRAND=-;LEGACY_ID=COSM919435;CDS=c.1048C>T;AA=p.R350W;CNT=1
10	62813590	COSV54348817	G	A	.	.	GENE=EGR2_ENST00000439032;STRAND=-;LEGACY_ID=COSM919435;CDS=c.1048C>T;AA=p.R350W;CNT=1
10	62813590	COSV54348817	G	A	.	.	GENE=EGR2_ENST00000411732;STRAND=-;LEGACY_ID=COSM919435;CDS=c.898C>T;AA=p.R300W;CNT=1
10	62813593	COSV54347002	G	A	.	.	GENE=EGR2;STRAND=-;LEGACY_ID=COSM3397204;CDS=c.1045C>T;AA=p.R349W;CNT=2
10	62813593	COSV54347002	G	A	.	.	GENE=EGR2_ENST00000439032;STRAND=-;LEGACY_ID=COSM3397204;CDS=c.1045C>T;AA=p.R349W;CNT=2
10	62813593	COSV54347002	G	A	.	.	GENE=EGR2_ENST00000411732;STRAND=-;LEGACY_ID=COSM3397204;CDS=c.895C>T;AA=p.R299W;CNT=2
10	62813604	COSV54347781	T	C	.	.	GENE=EGR2;STRAND=-;LEGACY_ID=COSM4680422;CDS=c.1034A>G;AA=p.E345G;CNT=2
10	62813604	COSV54347781	T	C	.	.	GENE=EGR2_ENST00000411732;STRAND=-;LEGACY_ID=COSM4680422;CDS=c.884A>G;AA=p.E295G;CNT=2
10	62813604	COSV54347781	T	C	.	.	GENE=EGR2_ENST00000439032;STRAND=-;LEGACY_ID=COSM4680422;CDS=c.1034A>G;AA=p.E345G;CNT=2
10	62813605	COSV54348081	C	T	.	.	GENE=EGR2_ENST00000411732;STRAND=-;LEGACY_ID=COSM3439555;CDS=c.883G>A;AA=p.E295K;CNT=1
10	62813605	COSV54346023	C	G	.	.	GENE=EGR2;STRAND=-;LEGACY_ID=COSM6066701;CDS=c.1033G>C;AA=p.E345Q;CNT=1
10	62813605	COSV54348081	C	T	.	.	GENE=EGR2_ENST00000439032;STRAND=-;LEGACY_ID=COSM3439555;CDS=c.1033G>A;AA=p.E345K;CNT=1
10	62813605	COSV54348081	C	T	.	.	GENE=EGR2;STRAND=-;LEGACY_ID=COSM3439555;CDS=c.1033G>A;AA=p.E345K;CNT=1
10	62813605	COSV54346023	C	G	.	.	GENE=EGR2_ENST00000411732;STRAND=-;LEGACY_ID=COSM6066701;CDS=c.883G>C;AA=p.E295Q;CNT=1
10	62813605	COSV54346023	C	G	.	.	GENE=EGR2_ENST00000439032;STRAND=-;LEGACY_ID=COSM6066701;CDS=c.1033G>C;AA=p.E345Q;CNT=1
10	62813610	COSV54346219	G	C	.	.	GENE=EGR2;STRAND=-;LEGACY_ID=COSM5012163;CDS=c.1028C>G;AA=p.P343R;CNT=1
10	62813610	COSV54346219	G	C	.	.	GENE=EGR2_ENST00000411732;STRAND=-;LEGACY_ID=COSM5012163;CDS=c.878C>G;AA=p.P293R;CNT=1
10	62813610	COSV54346219	G	C	.	.	GENE=EGR2_ENST00000439032;STRAND=-;LEGACY_ID=COSM5012163;CDS=c.1028C>G;AA=p.P343R;CNT=1
10	62813615	COSV54346530	C	T	.	.	GENE=EGR2_ENST00000439032;STRAND=-;LEGACY_ID=COSM4519682;CDS=c.1023G>A;AA=p.P341=;CNT=3
10	62813615	COSV54346530	C	T	.	.	GENE=EGR2_ENST00000411732;STRAND=-;LEGACY_ID=COSM4519682;CDS=c.873G>A;AA=p.P291=;CNT=3
10	62813615	COSV54346530	C	T	.	.	GENE=EGR2;STRAND=-;LEGACY_ID=COSM4519682;CDS=c.1023G>A;AA=p.P341=;CNT=3
10	62813616	COSV54347046	G	A	.	.	GENE=EGR2;STRAND=-;LEGACY_ID=COSM6652338;CDS=c.1022C>T;AA=p.P341L;CNT=1
10	62813616	COSV54347046	G	A	.	.	GENE=EGR2_ENST00000411732;STRAND=-;LEGACY_ID=COSM6652338;CDS=c.872C>T;AA=p.P291L;CNT=1
10	62813616	COSV54347046	G	A	.	.	GENE=EGR2_ENST00000439032;STRAND=-;LEGACY_ID=COSM6652338;CDS=c.1022C>T;AA=p.P341L;CNT=1
10	62813630	COSV54346405	G	A	.	.	GENE=EGR2_ENST00000411732;STRAND=-;LEGACY_ID=COSM6652344;CDS=c.858C>T;AA=p.H286=;CNT=1
10	62813630	COSV54346405	G	A	.	.	GENE=EGR2_ENST00000439032;STRAND=-;LEGACY_ID=COSM6652344;CDS=c.1008C>T;AA=p.H336=;CNT=1
10	62813630	COSV54346405	G	A	.	.	GENE=EGR2;STRAND=-;LEGACY_ID=COSM6652344;CDS=c.1008C>T;AA=p.H336=;CNT=1
10	62813640	COSV54346810	G	A	.	.	GENE=EGR2_ENST00000411732;STRAND=-;LEGACY_ID=COSM6652337;CDS=c.848C>T;AA=p.T283M;CNT=1
10	62813640	COSV54346810	G	A	.	.	GENE=EGR2_ENST00000439032;STRAND=-;LEGACY_ID=COSM6652337;CDS=c.998C>T;AA=p.T333M;CNT=1
10	62813640	COSV54346810	G	A	.	.	GENE=EGR2;STRAND=-;LEGACY_ID=COSM6652337;CDS=c.998C>T;AA=p.T333M;CNT=1
10	62813646	COSV54348851	C	T	.	.	GENE=EGR2_ENST00000411732;STRAND=-;LEGACY_ID=COSM6652348;CDS=c.842G>A;AA=p.S281N;CNT=1
10	62813646	COSV54348851	C	T	.	.	GENE=EGR2_ENST00000439032;STRAND=-;LEGACY_ID=COSM6652348;CDS=c.992G>A;AA=p.S331N;CNT=1
10	62813646	COSV54348851	C	T	.	.	GENE=EGR2;STRAND=-;LEGACY_ID=COSM6652348;CDS=c.992G>A;AA=p.S331N;CNT=1
10	62813675	COSV54349079	C	T	.	.	GENE=EGR2_ENST00000411732;STRAND=-;LEGACY_ID=COSM1561269;CDS=c.813G>A;AA=p.L271=;CNT=1
10	62813675	COSV54349079	C	T	.	.	GENE=EGR2_ENST00000439032;STRAND=-;LEGACY_ID=COSM1561269;CDS=c.963G>A;AA=p.L321=;CNT=1
10	62813675	COSV54349079	C	T	.	.	GENE=EGR2;STRAND=-;LEGACY_ID=COSM1561269;CDS=c.963G>A;AA=p.L321=;CNT=1
10	62813678	COSV54347535	A	G	.	.	GENE=EGR2_ENST00000439032;STRAND=-;LEGACY_ID=COSM2158285;CDS=c.960T>C;AA=p.I320=;CNT=1
10	62813678	COSV54347535	A	G	.	.	GENE=EGR2;STRAND=-;LEGACY_ID=COSM2158285;CDS=c.960T>C;AA=p.I320=;CNT=1
10	62813678	COSV54347535	A	G	.	.	GENE=EGR2_ENST00000411732;STRAND=-;LEGACY_ID=COSM2158285;CDS=c.810T>C;AA=p.I270=;CNT=1
10	62813685	COSV54348931	C	T	.	.	GENE=EGR2_ENST00000411732;STRAND=-;LEGACY_ID=COSM2158286;CDS=c.803G>A;AA=p.R268Q;CNT=1
10	62813685	COSV54348931	C	T	.	.	GENE=EGR2;STRAND=-;LEGACY_ID=COSM2158286;CDS=c.953G>A;AA=p.R318Q;CNT=1
10	62813685	COSV54348931	C	T	.	.	GENE=EGR2_ENST00000439032;STRAND=-;LEGACY_ID=COSM2158286;CDS=c.953G>A;AA=p.R318Q;CNT=1
10	62813697	COSV54346166	T	G	.	.	GENE=EGR2_ENST00000439032;STRAND=-;LEGACY_ID=COSM3931093;CDS=c.941A>C;AA=p.H314P;CNT=1
10	62813697	COSV54346166	T	G	.	.	GENE=EGR2;STRAND=-;LEGACY_ID=COSM3931093;CDS=c.941A>C;AA=p.H314P;CNT=1
10	62813697	COSV54346166	T	G	.	.	GENE=EGR2_ENST00000411732;STRAND=-;LEGACY_ID=COSM3931093;CDS=c.791A>C;AA=p.H264P;CNT=1
10	62813699	COSV54346584	G	A	.	.	GENE=EGR2;STRAND=-;LEGACY_ID=COSM6652343;CDS=c.939C>T;AA=p.H313=;CNT=1
10	62813699	COSV54346584	G	A	.	.	GENE=EGR2_ENST00000411732;STRAND=-;LEGACY_ID=COSM6652343;CDS=c.789C>T;AA=p.H263=;CNT=1
10	62813699	COSV54346584	G	A	.	.	GENE=EGR2_ENST00000439032;STRAND=-;LEGACY_ID=COSM6652343;CDS=c.939C>T;AA=p.H313=;CNT=1
10	62813704	COSV54348572	G	C	.	.	GENE=EGR2_ENST00000439032;STRAND=-;LEGACY_ID=COSM6036469;CDS=c.934C>G;AA=p.P312A;CNT=1
10	62813704	COSV54348572	G	C	.	.	GENE=EGR2;STRAND=-;LEGACY_ID=COSM6036469;CDS=c.934C>G;AA=p.P312A;CNT=1
10	62813704	COSV54348572	G	C	.	.	GENE=EGR2_ENST00000411732;STRAND=-;LEGACY_ID=COSM6036469;CDS=c.784C>G;AA=p.P262A;CNT=1
10	62813713	COSV54346321	C	T	.	.	GENE=EGR2;STRAND=-;LEGACY_ID=COSM4015071;CDS=c.925G>A;AA=p.A309T;CNT=1
10	62813713	COSV54346321	C	T	.	.	GENE=EGR2_ENST00000439032;STRAND=-;LEGACY_ID=COSM4015071;CDS=c.925G>A;AA=p.A309T;CNT=1
10	62813713	COSV54346321	C	T	.	.	GENE=EGR2_ENST00000411732;STRAND=-;LEGACY_ID=COSM4015071;CDS=c.775G>A;AA=p.A259T;CNT=1
10	62813716	COSV54347836	C	T	.	.	GENE=EGR2_ENST00000411732;STRAND=-;LEGACY_ID=COSM5440441;CDS=c.772G>A;AA=p.A258T;CNT=1
10	62813716	COSV54347836	C	T	.	.	GENE=EGR2_ENST00000439032;STRAND=-;LEGACY_ID=COSM5440441;CDS=c.922G>A;AA=p.A308T;CNT=1
10	62813716	COSV54347836	C	T	.	.	GENE=EGR2;STRAND=-;LEGACY_ID=COSM5440441;CDS=c.922G>A;AA=p.A308T;CNT=1
10	62813725	COSV54346451	CGGC	C	.	.	GENE=EGR2_ENST00000439032;STRAND=-;LEGACY_ID=COSM1348558;CDS=c.925_927del;AA=p.A309del;CNT=5
10	62813725	COSV54346451	CGGC	C	.	.	GENE=EGR2;STRAND=-;LEGACY_ID=COSM1348558;CDS=c.925_927del;AA=p.A309del;CNT=5
10	62813725	COSV54346451	CGGC	C	.	.	GENE=EGR2_ENST00000411732;STRAND=-;LEGACY_ID=COSM1348558;CDS=c.775_777del;AA=p.A259del;CNT=5
10	62813725	COSV54347487	C	T	.	.	GENE=EGR2_ENST00000439032;STRAND=-;LEGACY_ID=COSM5031796;CDS=c.913G>A;AA=p.A305T;CNT=2
10	62813725	COSV54347487	C	T	.	.	GENE=EGR2;STRAND=-;LEGACY_ID=COSM5031796;CDS=c.913G>A;AA=p.A305T;CNT=2
10	62813725	COSV54347487	C	T	.	.	GENE=EGR2_ENST00000411732;STRAND=-;LEGACY_ID=COSM5031796;CDS=c.763G>A;AA=p.A255T;CNT=2
10	62813726	COSV54346041	G	T	.	.	GENE=EGR2_ENST00000439032;STRAND=-;LEGACY_ID=COSM1241117;CDS=c.912C>A;AA=p.A304=;CNT=14
10	62813726	COSV54346041	G	T	.	.	GENE=EGR2_ENST00000411732;STRAND=-;LEGACY_ID=COSM1241117;CDS=c.762C>A;AA=p.A254=;CNT=13
10	62813726	COSV54346041	G	T	.	.	GENE=EGR2;STRAND=-;LEGACY_ID=COSM1241117;CDS=c.912C>A;AA=p.A304=;CNT=13
10	62813728	COSV54347716	C	CGGCTGC	.	.	GENE=EGR2;STRAND=-;LEGACY_ID=COSM4615117;CDS=c.911_912insAGCCGC;AA=p.A308_A309dup;CNT=1
10	62813728	COSV54347716	C	CGGCTGC	.	.	GENE=EGR2_ENST00000411732;STRAND=-;LEGACY_ID=COSM4615117;CDS=c.761_762insAGCCGC;AA=p.A258_A259dup;CNT=1
10	62813728	COSV54347716	C	CGGCTGC	.	.	GENE=EGR2_ENST00000439032;STRAND=-;LEGACY_ID=COSM4615117;CDS=c.911_912insAGCCGC;AA=p.A308_A309dup;CNT=1
10	62813729	COSV54346191	T	G	.	.	GENE=EGR2_ENST00000439032;STRAND=-;LEGACY_ID=COSM4015072;CDS=c.909A>C;AA=p.A303=;CNT=3
10	62813729	COSV54346191	T	G	.	.	GENE=EGR2_ENST00000411732;STRAND=-;LEGACY_ID=COSM4015072;CDS=c.759A>C;AA=p.A253=;CNT=3
10	62813729	COSV54346191	T	G	.	.	GENE=EGR2;STRAND=-;LEGACY_ID=COSM4015072;CDS=c.909A>C;AA=p.A303=;CNT=3
10	62813731	COSV54346984	C	T	.	.	GENE=EGR2_ENST00000439032;STRAND=-;LEGACY_ID=COSM5837109;CDS=c.907G>A;AA=p.A303T;CNT=1
10	62813731	COSV54346984	C	T	.	.	GENE=EGR2;STRAND=-;LEGACY_ID=COSM5837109;CDS=c.907G>A;AA=p.A303T;CNT=1
10	62813731	COSV54346984	C	T	.	.	GENE=EGR2_ENST00000411732;STRAND=-;LEGACY_ID=COSM5837109;CDS=c.757G>A;AA=p.A253T;CNT=1
10	62813739	COSV54348180	GCTG	G	.	.	GENE=EGR2_ENST00000411732;STRAND=-;LEGACY_ID=COSM4680424;CDS=c.759_761del;AA=p.A259del;CNT=1
10	62813739	COSV54348180	GCTG	G	.	.	GENE=EGR2;STRAND=-;LEGACY_ID=COSM4680424;CDS=c.909_911del;AA=p.A309del;CNT=1
10	62813739	COSV54348180	GCTG	G	.	.	GENE=EGR2_ENST00000439032;STRAND=-;LEGACY_ID=COSM4680424;CDS=c.909_911del;AA=p.A309del;CNT=1
10	62813740	COSV54347208	C	CCTG	.	.	GENE=EGR2_ENST00000439032;STRAND=-;LEGACY_ID=COSM4680423;CDS=c.909_911dup;AA=p.A309dup;CNT=1
10	62813740	COSV54347208	C	CCTG	.	.	GENE=EGR2_ENST00000411732;STRAND=-;LEGACY_ID=COSM4680423;CDS=c.759_761dup;AA=p.A259dup;CNT=1
10	62813740	COSV54347208	C	CCTG	.	.	GENE=EGR2;STRAND=-;LEGACY_ID=COSM4680423;CDS=c.909_911dup;AA=p.A309dup;CNT=1
10	62813742	COSV54349197	G	C	.	.	GENE=EGR2;STRAND=-;LEGACY_ID=COSM3382948;CDS=c.896C>G;AA=p.S299*;CNT=1
10	62813742	COSV54349197	G	C	.	.	GENE=EGR2_ENST00000439032;STRAND=-;LEGACY_ID=COSM3382948;CDS=c.896C>G;AA=p.S299*;CNT=1
10	62813742	COSV54349197	G	C	.	.	GENE=EGR2_ENST00000411732;STRAND=-;LEGACY_ID=COSM3382948;CDS=c.746C>G;AA=p.S249*;CNT=1
10	62813761	COSV54347094	G	A	.	.	GENE=EGR2_ENST00000411732;STRAND=-;LEGACY_ID=COSM6194086;SNP;CDS=c.727C>T;AA=p.R243W;CNT=1
10	62813761	COSV54348586	G	T	.	.	GENE=EGR2_ENST00000411732;STRAND=-;LEGACY_ID=COSM296287;CDS=c.727C>A;AA=p.R243=;CNT=1
10	62813761	COSV54348586	G	T	.	.	GENE=EGR2_ENST00000439032;STRAND=-;LEGACY_ID=COSM296287;CDS=c.877C>A;AA=p.R293=;CNT=1
10	62813761	COSV54347094	G	A	.	.	GENE=EGR2;STRAND=-;LEGACY_ID=COSM6194086;SNP;CDS=c.877C>T;AA=p.R293W;CNT=1
10	62813761	COSV54347094	G	A	.	.	GENE=EGR2_ENST00000439032;STRAND=-;LEGACY_ID=COSM6194086;SNP;CDS=c.877C>T;AA=p.R293W;CNT=1
10	62813761	COSV54348586	G	T	.	.	GENE=EGR2;STRAND=-;LEGACY_ID=COSM296287;CDS=c.877C>A;AA=p.R293=;CNT=1
10	62813767	COSV54346094	C	T	.	.	GENE=EGR2_ENST00000411732;STRAND=-;LEGACY_ID=COSM7235140;CDS=c.721G>A;AA=p.G241R;CNT=1
10	62813767	COSV54346094	C	T	.	.	GENE=EGR2;STRAND=-;LEGACY_ID=COSM7235140;CDS=c.871G>A;AA=p.G291R;CNT=1
10	62813767	COSV54346094	C	T	.	.	GENE=EGR2_ENST00000439032;STRAND=-;LEGACY_ID=COSM7235140;CDS=c.871G>A;AA=p.G291R;CNT=1
10	62813771	COSV54347788	G	A	.	.	GENE=EGR2;STRAND=-;LEGACY_ID=COSM4680425;CDS=c.867C>T;AA=p.S289=;CNT=3
10	62813771	COSV54347788	G	A	.	.	GENE=EGR2_ENST00000411732;STRAND=-;LEGACY_ID=COSM4680425;CDS=c.717C>T;AA=p.S239=;CNT=3
10	62813771	COSV54347788	G	A	.	.	GENE=EGR2_ENST00000439032;STRAND=-;LEGACY_ID=COSM4680425;CDS=c.867C>T;AA=p.S289=;CNT=3
10	62813787	COSV54348807	C	A	.	.	GENE=EGR2;STRAND=-;LEGACY_ID=COSM122791;CDS=c.851G>T;AA=p.G284V;CNT=1
10	62813787	COSV54348807	C	A	.	.	GENE=EGR2_ENST00000411732;STRAND=-;LEGACY_ID=COSM122791;CDS=c.701G>T;AA=p.G234V;CNT=1
10	62813787	COSV54348807	C	A	.	.	GENE=EGR2_ENST00000439032;STRAND=-;LEGACY_ID=COSM122791;CDS=c.851G>T;AA=p.G284V;CNT=1
10	62813805	COSV54346459	G	A	.	.	GENE=EGR2_ENST00000411732;STRAND=-;LEGACY_ID=COSM1348559;CDS=c.683C>T;AA=p.A228V;CNT=1
10	62813805	COSV54346459	G	A	.	.	GENE=EGR2;STRAND=-;LEGACY_ID=COSM1348559;CDS=c.833C>T;AA=p.A278V;CNT=1
10	62813805	COSV54346459	G	A	.	.	GENE=EGR2_ENST00000439032;STRAND=-;LEGACY_ID=COSM1348559;CDS=c.833C>T;AA=p.A278V;CNT=1
10	62813812	COSV54346554	GG	G	.	.	GENE=EGR2_ENST00000411732;STRAND=-;LEGACY_ID=COSM2158288;CDS=c.678del;AA=p.S227Vfs*4;CNT=2
10	62813812	COSV54346554	GG	G	.	.	GENE=EGR2_ENST00000439032;STRAND=-;LEGACY_ID=COSM2158288;CDS=c.828del;AA=p.S277Vfs*4;CNT=2
10	62813812	COSV54346554	GG	G	.	.	GENE=EGR2;STRAND=-;LEGACY_ID=COSM2158288;CDS=c.828del;AA=p.S277Vfs*4;CNT=2
10	62813818	COSV54346522	CC	C	.	.	GENE=EGR2;STRAND=-;LEGACY_ID=COSM1348560;CDS=c.824del;AA=p.G275Afs*6;CNT=5
10	62813818	COSV54346522	CC	C	.	.	GENE=EGR2_ENST00000439032;STRAND=-;LEGACY_ID=COSM1348560;CDS=c.824del;AA=p.G275Afs*6;CNT=5
10	62813818	COSV54346522	CC	C	.	.	GENE=EGR2_ENST00000411732;STRAND=-;LEGACY_ID=COSM1348560;CDS=c.674del;AA=p.G225Afs*6;CNT=5
10	62813822	COSV54346353	G	A	.	.	GENE=EGR2_ENST00000411732;STRAND=-;LEGACY_ID=COSM6888856;CDS=c.666C>T;AA=p.T222=;CNT=1
10	62813822	COSV54346353	G	A	.	.	GENE=EGR2;STRAND=-;LEGACY_ID=COSM6888856;CDS=c.816C>T;AA=p.T272=;CNT=1
10	62813822	COSV54346353	G	A	.	.	GENE=EGR2_ENST00000439032;STRAND=-;LEGACY_ID=COSM6888856;CDS=c.816C>T;AA=p.T272=;CNT=1
10	62813828	COSV54348431	G	A	.	.	GENE=EGR2_ENST00000439032;STRAND=-;LEGACY_ID=COSM7146580;CDS=c.810C>T;AA=p.N270=;CNT=1
10	62813828	COSV54348431	G	A	.	.	GENE=EGR2_ENST00000411732;STRAND=-;LEGACY_ID=COSM7146580;CDS=c.660C>T;AA=p.N220=;CNT=1
10	62813828	COSV54348431	G	A	.	.	GENE=EGR2;STRAND=-;LEGACY_ID=COSM7146580;CDS=c.810C>T;AA=p.N270=;CNT=1
10	62813831	COSV54346508	A	G	.	.	GENE=EGR2;STRAND=-;LEGACY_ID=COSM6652336;CDS=c.807T>C;AA=p.R269=;CNT=1
10	62813831	COSV54346508	A	G	.	.	GENE=EGR2_ENST00000411732;STRAND=-;LEGACY_ID=COSM6652336;CDS=c.657T>C;AA=p.R219=;CNT=1
10	62813831	COSV54346508	A	G	.	.	GENE=EGR2_ENST00000439032;STRAND=-;LEGACY_ID=COSM6652336;CDS=c.807T>C;AA=p.R269=;CNT=1
10	62813832	COSV54348221	C	T	.	.	GENE=EGR2_ENST00000411732;STRAND=-;LEGACY_ID=COSM5632847;CDS=c.656G>A;AA=p.R219H;CNT=1
10	62813832	COSV54348221	C	T	.	.	GENE=EGR2_ENST00000439032;STRAND=-;LEGACY_ID=COSM5632847;CDS=c.806G>A;AA=p.R269H;CNT=1
10	62813832	COSV54348221	C	T	.	.	GENE=EGR2;STRAND=-;LEGACY_ID=COSM5632847;CDS=c.806G>A;AA=p.R269H;CNT=1
10	62813845	COSV54349217	G	A	.	.	GENE=EGR2;STRAND=-;LEGACY_ID=COSM5919857;CDS=c.793C>T;AA=p.L265F;CNT=1
10	62813845	COSV54349217	G	A	.	.	GENE=EGR2_ENST00000439032;STRAND=-;LEGACY_ID=COSM5919857;CDS=c.793C>T;AA=p.L265F;CNT=1
10	62813845	COSV54349217	G	A	.	.	GENE=EGR2_ENST00000411732;STRAND=-;LEGACY_ID=COSM5919857;CDS=c.643C>T;AA=p.L215F;CNT=1
10	62813860	COSV54348658	G	A	.	.	GENE=EGR2_ENST00000439032;STRAND=-;LEGACY_ID=COSM4015073;CDS=c.778C>T;AA=p.P260S;CNT=1
10	62813860	COSV54348658	G	A	.	.	GENE=EGR2_ENST00000411732;STRAND=-;LEGACY_ID=COSM4015073;CDS=c.628C>T;AA=p.P210S;CNT=1
10	62813860	COSV54348658	G	A	.	.	GENE=EGR2;STRAND=-;LEGACY_ID=COSM4015073;CDS=c.778C>T;AA=p.P260S;CNT=1
10	62813866	COSV54347827	C	G	.	.	GENE=EGR2;STRAND=-;LEGACY_ID=COSM4599061;CDS=c.772G>C;AA=p.V258L;CNT=1
10	62813866	COSV54347827	C	G	.	.	GENE=EGR2_ENST00000439032;STRAND=-;LEGACY_ID=COSM4599061;CDS=c.772G>C;AA=p.V258L;CNT=1
10	62813866	COSV54347827	C	G	.	.	GENE=EGR2_ENST00000411732;STRAND=-;LEGACY_ID=COSM4599061;CDS=c.622G>C;AA=p.V208L;CNT=1
10	62813869	COSV54346517	G	A	.	.	GENE=EGR2_ENST00000411732;STRAND=-;LEGACY_ID=COSM1675282;CDS=c.619C>T;AA=p.R207W;CNT=3
10	62813869	COSV54346517	G	A	.	.	GENE=EGR2;STRAND=-;LEGACY_ID=COSM1675282;CDS=c.769C>T;AA=p.R257W;CNT=3
10	62813869	COSV54346517	G	A	.	.	GENE=EGR2_ENST00000439032;STRAND=-;LEGACY_ID=COSM1675282;CDS=c.769C>T;AA=p.R257W;CNT=3
10	62813875	COSV54348536	T	G	.	.	GENE=EGR2_ENST00000439032;STRAND=-;LEGACY_ID=COSM1128025;SNP;CDS=c.763A>C;AA=p.T255P;CNT=1
10	62813875	COSV54348536	T	G	.	.	GENE=EGR2_ENST00000411732;STRAND=-;LEGACY_ID=COSM1128025;SNP;CDS=c.613A>C;AA=p.T205P;CNT=1
10	62813875	COSV54348536	T	G	.	.	GENE=EGR2;STRAND=-;LEGACY_ID=COSM1128025;SNP;CDS=c.763A>C;AA=p.T255P;CNT=1
10	62813884	COSV54346874	G	T	.	.	GENE=EGR2_ENST00000439032;STRAND=-;LEGACY_ID=COSM684741;CDS=c.754C>A;AA=p.P252T;CNT=1
10	62813884	COSV54346874	G	T	.	.	GENE=EGR2_ENST00000411732;STRAND=-;LEGACY_ID=COSM684741;CDS=c.604C>A;AA=p.P202T;CNT=1
10	62813884	COSV54346874	G	T	.	.	GENE=EGR2;STRAND=-;LEGACY_ID=COSM684741;CDS=c.754C>A;AA=p.P252T;CNT=1
10	62813885	COSV54347386	G	T	.	.	GENE=EGR2_ENST00000411732;STRAND=-;LEGACY_ID=COSM4792667;CDS=c.603C>A;AA=p.C201*;CNT=1
10	62813885	COSV54347386	G	T	.	.	GENE=EGR2_ENST00000439032;STRAND=-;LEGACY_ID=COSM4792667;CDS=c.753C>A;AA=p.C251*;CNT=1
10	62813885	COSV54347386	G	T	.	.	GENE=EGR2;STRAND=-;LEGACY_ID=COSM4792667;CDS=c.753C>A;AA=p.C251*;CNT=1
10	62813894	COSV54349296	G	C	.	.	GENE=EGR2_ENST00000439032;STRAND=-;LEGACY_ID=COSM3790874;CDS=c.744C>G;AA=p.P248=;CNT=1
10	62813894	COSV54346565	G	T	.	.	GENE=EGR2;STRAND=-;LEGACY_ID=COSM919436;CDS=c.744C>A;AA=p.P248=;CNT=1
10	62813894	COSV54349296	G	C	.	.	GENE=EGR2_ENST00000411732;STRAND=-;LEGACY_ID=COSM3790874;CDS=c.594C>G;AA=p.P198=;CNT=1
10	62813894	COSV54349296	G	C	.	.	GENE=EGR2;STRAND=-;LEGACY_ID=COSM3790874;CDS=c.744C>G;AA=p.P248=;CNT=1
10	62813894	COSV54346565	G	T	.	.	GENE=EGR2_ENST00000439032;STRAND=-;LEGACY_ID=COSM919436;CDS=c.744C>A;AA=p.P248=;CNT=1
10	62813894	COSV54346565	G	T	.	.	GENE=EGR2_ENST00000411732;STRAND=-;LEGACY_ID=COSM919436;CDS=c.594C>A;AA=p.P198=;CNT=1
10	62813907	COSV54346971	G	T	.	.	GENE=EGR2;STRAND=-;LEGACY_ID=COSM6652346;CDS=c.731C>A;AA=p.P244Q;CNT=1
10	62813907	COSV54346971	G	T	.	.	GENE=EGR2_ENST00000439032;STRAND=-;LEGACY_ID=COSM6652346;CDS=c.731C>A;AA=p.P244Q;CNT=1
10	62813907	COSV54346971	G	T	.	.	GENE=EGR2_ENST00000411732;STRAND=-;LEGACY_ID=COSM6652346;CDS=c.581C>A;AA=p.P194Q;CNT=1
10	62813908	COSV54346708	G	A	.	.	GENE=EGR2_ENST00000439032;STRAND=-;LEGACY_ID=COSM320083;CDS=c.730C>T;AA=p.P244S;CNT=1
10	62813908	COSV54346708	G	A	.	.	GENE=EGR2;STRAND=-;LEGACY_ID=COSM320083;CDS=c.730C>T;AA=p.P244S;CNT=1
10	62813908	COSV54346708	G	A	.	.	GENE=EGR2_ENST00000411732;STRAND=-;LEGACY_ID=COSM320083;CDS=c.580C>T;AA=p.P194S;CNT=1
10	62813926	COSV54349057	G	A	.	.	GENE=EGR2_ENST00000439032;STRAND=-;LEGACY_ID=COSM7272613;CDS=c.712C>T;AA=p.L238=;CNT=1
10	62813926	COSV54349057	G	A	.	.	GENE=EGR2;STRAND=-;LEGACY_ID=COSM7272613;CDS=c.712C>T;AA=p.L238=;CNT=1
10	62813926	COSV54349057	G	A	.	.	GENE=EGR2_ENST00000411732;STRAND=-;LEGACY_ID=COSM7272613;CDS=c.562C>T;AA=p.L188=;CNT=1
10	62813946	COSV54349014	G	A	.	.	GENE=EGR2_ENST00000439032;STRAND=-;LEGACY_ID=COSM919437;CDS=c.692C>T;AA=p.P231L;CNT=1
10	62813946	COSV54349014	G	A	.	.	GENE=EGR2;STRAND=-;LEGACY_ID=COSM919437;CDS=c.692C>T;AA=p.P231L;CNT=1
10	62813946	COSV54349014	G	A	.	.	GENE=EGR2_ENST00000411732;STRAND=-;LEGACY_ID=COSM919437;CDS=c.542C>T;AA=p.P181L;CNT=1
10	62813949	COSV54346841	A	C	.	.	GENE=EGR2_ENST00000439032;STRAND=-;LEGACY_ID=COSM919438;CDS=c.689T>G;AA=p.F230C;CNT=1
10	62813949	COSV54346841	A	C	.	.	GENE=EGR2_ENST00000411732;STRAND=-;LEGACY_ID=COSM919438;CDS=c.539T>G;AA=p.F180C;CNT=1
10	62813949	COSV54346841	A	C	.	.	GENE=EGR2;STRAND=-;LEGACY_ID=COSM919438;CDS=c.689T>G;AA=p.F230C;CNT=1
10	62813951	COSV54349338	G	T	.	.	GENE=EGR2_ENST00000439032;STRAND=-;LEGACY_ID=COSM5477274;CDS=c.687C>A;AA=p.F229L;CNT=1
10	62813951	COSV54349338	G	T	.	.	GENE=EGR2_ENST00000411732;STRAND=-;LEGACY_ID=COSM5477274;CDS=c.537C>A;AA=p.F179L;CNT=1
10	62813951	COSV54349338	G	T	.	.	GENE=EGR2;STRAND=-;LEGACY_ID=COSM5477274;CDS=c.687C>A;AA=p.F229L;CNT=1
10	62813963	COSV54348874	G	A	.	.	GENE=EGR2_ENST00000439032;STRAND=-;LEGACY_ID=COSM3439556;CDS=c.675C>T;AA=p.D225=;CNT=1
10	62813963	COSV54348874	G	A	.	.	GENE=EGR2;STRAND=-;LEGACY_ID=COSM3439556;CDS=c.675C>T;AA=p.D225=;CNT=1
10	62813963	COSV54348874	G	A	.	.	GENE=EGR2_ENST00000411732;STRAND=-;LEGACY_ID=COSM3439556;CDS=c.525C>T;AA=p.D175=;CNT=1
10	62813981	COSV54348261	G	C	.	.	GENE=EGR2;STRAND=-;LEGACY_ID=COSM79777;CDS=c.657C>G;AA=p.L219=;CNT=1
10	62813981	COSV54348261	G	C	.	.	GENE=EGR2_ENST00000439032;STRAND=-;LEGACY_ID=COSM79777;CDS=c.657C>G;AA=p.L219=;CNT=1
10	62813981	COSV54348261	G	C	.	.	GENE=EGR2_ENST00000411732;STRAND=-;LEGACY_ID=COSM79777;CDS=c.507C>G;AA=p.L169=;CNT=1
10	62813985	COSV54348787	C	T	.	.	GENE=EGR2;STRAND=-;LEGACY_ID=COSM6885876;CDS=c.653G>A;AA=p.G218D;CNT=1
10	62813985	COSV54348787	C	T	.	.	GENE=EGR2_ENST00000439032;STRAND=-;LEGACY_ID=COSM6885876;CDS=c.653G>A;AA=p.G218D;CNT=1
10	62813985	COSV54348787	C	T	.	.	GENE=EGR2_ENST00000411732;STRAND=-;LEGACY_ID=COSM6885876;CDS=c.503G>A;AA=p.G168D;CNT=1
10	62813997	COSV54347669	G	A	.	.	GENE=EGR2;STRAND=-;LEGACY_ID=COSM5503618;CDS=c.641C>T;AA=p.A214V;CNT=1
10	62813997	COSV54347669	G	A	.	.	GENE=EGR2_ENST00000439032;STRAND=-;LEGACY_ID=COSM5503618;CDS=c.641C>T;AA=p.A214V;CNT=1
10	62813997	COSV54347669	G	A	.	.	GENE=EGR2_ENST00000411732;STRAND=-;LEGACY_ID=COSM5503618;CDS=c.491C>T;AA=p.A164V;CNT=1
10	62814022	COSV54346108	G	A	.	.	GENE=EGR2_ENST00000439032;STRAND=-;LEGACY_ID=COSM1505934;CDS=c.616C>T;AA=p.P206S;CNT=2
10	62814022	COSV54346108	G	A	.	.	GENE=EGR2;STRAND=-;LEGACY_ID=COSM1505934;CDS=c.616C>T;AA=p.P206S;CNT=2
10	62814022	COSV54346108	G	A	.	.	GENE=EGR2_ENST00000411732;STRAND=-;LEGACY_ID=COSM1505934;CDS=c.466C>T;AA=p.P156S;CNT=2
10	62814051	COSV54348901	G	C	.	.	GENE=EGR2_ENST00000439032;STRAND=-;LEGACY_ID=COSM3358804;CDS=c.587C>G;AA=p.T196S;CNT=1
10	62814051	COSV54348901	G	C	.	.	GENE=EGR2_ENST00000411732;STRAND=-;LEGACY_ID=COSM3358804;CDS=c.437C>G;AA=p.T146S;CNT=1
10	62814051	COSV54348901	G	C	.	.	GENE=EGR2;STRAND=-;LEGACY_ID=COSM3358804;CDS=c.587C>G;AA=p.T196S;CNT=1
10	62814066	COSV54346779	G	T	.	.	GENE=EGR2_ENST00000439032;STRAND=-;LEGACY_ID=COSM919439;CDS=c.572C>A;AA=p.A191E;CNT=1
10	62814066	COSV54346779	G	T	.	.	GENE=EGR2_ENST00000411732;STRAND=-;LEGACY_ID=COSM919439;CDS=c.422C>A;AA=p.A141E;CNT=1
10	62814066	COSV54346779	G	T	.	.	GENE=EGR2;STRAND=-;LEGACY_ID=COSM919439;CDS=c.572C>A;AA=p.A191E;CNT=1
10	62814077	COSV54346666	C	T	.	.	GENE=EGR2_ENST00000439032;STRAND=-;LEGACY_ID=COSM4015074;SNP;CDS=c.561G>A;AA=p.A187=;CNT=1
10	62814077	COSV54346666	C	T	.	.	GENE=EGR2_ENST00000411732;STRAND=-;LEGACY_ID=COSM4015074;SNP;CDS=c.411G>A;AA=p.A137=;CNT=1
10	62814077	COSV54346666	C	T	.	.	GENE=EGR2;STRAND=-;LEGACY_ID=COSM4015074;SNP;CDS=c.561G>A;AA=p.A187=;CNT=1
10	62814078	COSV54348648	G	A	.	.	GENE=EGR2_ENST00000411732;STRAND=-;LEGACY_ID=COSM1348561;SNP;CDS=c.410C>T;AA=p.A137V;CNT=1
10	62814078	COSV54348648	G	A	.	.	GENE=EGR2;STRAND=-;LEGACY_ID=COSM1348561;SNP;CDS=c.560C>T;AA=p.A187V;CNT=1
10	62814078	COSV54348648	G	A	.	.	GENE=EGR2_ENST00000439032;STRAND=-;LEGACY_ID=COSM1348561;SNP;CDS=c.560C>T;AA=p.A187V;CNT=1
10	62814079	COSV54346059	C	T	.	.	GENE=EGR2_ENST00000439032;STRAND=-;LEGACY_ID=COSM1348562;CDS=c.559G>A;AA=p.A187T;CNT=1
10	62814079	COSV54346059	C	T	.	.	GENE=EGR2;STRAND=-;LEGACY_ID=COSM1348562;CDS=c.559G>A;AA=p.A187T;CNT=1
10	62814079	COSV54346059	C	T	.	.	GENE=EGR2_ENST00000411732;STRAND=-;LEGACY_ID=COSM1348562;CDS=c.409G>A;AA=p.A137T;CNT=1
10	62814100	COSV54346333	C	G	.	.	GENE=EGR2_ENST00000439032;STRAND=-;LEGACY_ID=COSM6995773;CDS=c.538G>C;AA=p.D180H;CNT=1
10	62814100	COSV54346333	C	G	.	.	GENE=EGR2;STRAND=-;LEGACY_ID=COSM6995773;CDS=c.538G>C;AA=p.D180H;CNT=1
10	62814100	COSV54346333	C	G	.	.	GENE=EGR2_ENST00000411732;STRAND=-;LEGACY_ID=COSM6995773;CDS=c.388G>C;AA=p.D130H;CNT=1
10	62814103	COSV54349139	C	T	.	.	GENE=EGR2;STRAND=-;LEGACY_ID=COSM3686813;CDS=c.535G>A;AA=p.G179R;CNT=1
10	62814103	COSV54349139	C	T	.	.	GENE=EGR2_ENST00000411732;STRAND=-;LEGACY_ID=COSM3686813;CDS=c.385G>A;AA=p.G129R;CNT=1
10	62814103	COSV54349139	C	T	.	.	GENE=EGR2_ENST00000439032;STRAND=-;LEGACY_ID=COSM3686813;CDS=c.535G>A;AA=p.G179R;CNT=1
10	62814121	COSV54346312	G	A	.	.	GENE=EGR2_ENST00000411732;STRAND=-;LEGACY_ID=COSM3439557;CDS=c.367C>T;AA=p.P123S;CNT=1
10	62814121	COSV54346312	G	A	.	.	GENE=EGR2;STRAND=-;LEGACY_ID=COSM3439557;CDS=c.517C>T;AA=p.P173S;CNT=1
10	62814121	COSV54346312	G	A	.	.	GENE=EGR2_ENST00000439032;STRAND=-;LEGACY_ID=COSM3439557;CDS=c.517C>T;AA=p.P173S;CNT=1
10	62814124	COSV54346833	G	A	.	.	GENE=EGR2_ENST00000439032;STRAND=-;LEGACY_ID=COSM260653;CDS=c.514C>T;AA=p.P172S;CNT=1
10	62814124	COSV54346833	G	A	.	.	GENE=EGR2;STRAND=-;LEGACY_ID=COSM260653;CDS=c.514C>T;AA=p.P172S;CNT=1
10	62814124	COSV54346833	G	A	.	.	GENE=EGR2_ENST00000411732;STRAND=-;LEGACY_ID=COSM260653;CDS=c.364C>T;AA=p.P122S;CNT=1
10	62814125	COSV54349236	A	AAGGAGG	.	.	GENE=EGR2;STRAND=-;LEGACY_ID=COSM4611920;CDS=c.514_519dup;AA=p.P172_P173dup;CNT=1
10	62814125	COSV54349236	A	AAGGAGG	.	.	GENE=EGR2_ENST00000411732;STRAND=-;LEGACY_ID=COSM4611920;CDS=c.364_369dup;AA=p.P122_P123dup;CNT=1
10	62814125	COSV54349236	A	AAGGAGG	.	.	GENE=EGR2_ENST00000439032;STRAND=-;LEGACY_ID=COSM4611920;CDS=c.514_519dup;AA=p.P172_P173dup;CNT=1
10	62814129	COSV54347477	G	A	.	.	GENE=EGR2_ENST00000439032;STRAND=-;LEGACY_ID=COSM4896605;CDS=c.509C>T;AA=p.P170L;CNT=1
10	62814129	COSV54347477	G	A	.	.	GENE=EGR2_ENST00000411732;STRAND=-;LEGACY_ID=COSM4896605;CDS=c.359C>T;AA=p.P120L;CNT=1
10	62814129	COSV54347477	G	A	.	.	GENE=EGR2;STRAND=-;LEGACY_ID=COSM4896605;CDS=c.509C>T;AA=p.P170L;CNT=1
10	62814131	COSV54348188	C	A	.	.	GENE=EGR2_ENST00000439032;STRAND=-;LEGACY_ID=COSM5050273;CDS=c.507G>T;AA=p.P169=;CNT=1
10	62814131	COSV54348188	C	A	.	.	GENE=EGR2;STRAND=-;LEGACY_ID=COSM5050273;CDS=c.507G>T;AA=p.P169=;CNT=1
10	62814131	COSV54348188	C	A	.	.	GENE=EGR2_ENST00000411732;STRAND=-;LEGACY_ID=COSM5050273;CDS=c.357G>T;AA=p.P119=;CNT=1
10	62814137	COSV54347542	C	T	.	.	GENE=EGR2;STRAND=-;LEGACY_ID=COSM3375503;CDS=c.501G>A;AA=p.P167=;CNT=1
10	62814137	COSV54347542	C	T	.	.	GENE=EGR2_ENST00000439032;STRAND=-;LEGACY_ID=COSM3375503;CDS=c.501G>A;AA=p.P167=;CNT=1
10	62814137	COSV54347542	C	T	.	.	GENE=EGR2_ENST00000411732;STRAND=-;LEGACY_ID=COSM3375503;CDS=c.351G>A;AA=p.P117=;CNT=1
10	62814155	COSV54347015	C	A	.	.	GENE=EGR2_ENST00000439032;STRAND=-;LEGACY_ID=COSM5558684;CDS=c.483G>T;AA=p.L161=;CNT=1
10	62814155	COSV54347015	C	A	.	.	GENE=EGR2_ENST00000411732;STRAND=-;LEGACY_ID=COSM5558684;CDS=c.333G>T;AA=p.L111=;CNT=1
10	62814155	COSV54347015	C	A	.	.	GENE=EGR2;STRAND=-;LEGACY_ID=COSM5558684;CDS=c.483G>T;AA=p.L161=;CNT=1
10	62814159	COSV54347638	T	C	.	.	GENE=EGR2_ENST00000411732;STRAND=-;LEGACY_ID=COSM3981065;CDS=c.329A>G;AA=p.D110G;CNT=3
10	62814159	COSV54347638	T	C	.	.	GENE=EGR2_ENST00000439032;STRAND=-;LEGACY_ID=COSM3981065;CDS=c.479A>G;AA=p.D160G;CNT=3
10	62814159	COSV54347638	T	C	.	.	GENE=EGR2;STRAND=-;LEGACY_ID=COSM3981065;CDS=c.479A>G;AA=p.D160G;CNT=3
10	62814160	COSV54347227	C	T	.	.	GENE=EGR2_ENST00000439032;STRAND=-;LEGACY_ID=COSM3439558;CDS=c.478G>A;AA=p.D160N;CNT=1
10	62814160	COSV54347227	C	T	.	.	GENE=EGR2;STRAND=-;LEGACY_ID=COSM3439558;CDS=c.478G>A;AA=p.D160N;CNT=1
10	62814160	COSV54347227	C	T	.	.	GENE=EGR2_ENST00000411732;STRAND=-;LEGACY_ID=COSM3439558;CDS=c.328G>A;AA=p.D110N;CNT=1
10	62814181	COSV54346628	T	C	.	.	GENE=EGR2_ENST00000439032;STRAND=-;LEGACY_ID=COSM684740;CDS=c.457A>G;AA=p.T153A;CNT=1
10	62814181	COSV54346628	T	C	.	.	GENE=EGR2;STRAND=-;LEGACY_ID=COSM684740;CDS=c.457A>G;AA=p.T153A;CNT=1
10	62814181	COSV54346628	T	C	.	.	GENE=EGR2_ENST00000411732;STRAND=-;LEGACY_ID=COSM684740;CDS=c.307A>G;AA=p.T103A;CNT=1
10	62814191	COSV54347331	C	T	.	.	GENE=EGR2_ENST00000439032;STRAND=-;LEGACY_ID=COSM1179411;CDS=c.447G>A;AA=p.L149=;CNT=1
10	62814191	COSV54347331	C	T	.	.	GENE=EGR2_ENST00000411732;STRAND=-;LEGACY_ID=COSM1179411;CDS=c.297G>A;AA=p.L99=;CNT=1
10	62814191	COSV54347331	C	T	.	.	GENE=EGR2;STRAND=-;LEGACY_ID=COSM1179411;CDS=c.447G>A;AA=p.L149=;CNT=1
10	62814195	COSV54347621	G	A	.	.	GENE=EGR2_ENST00000411732;STRAND=-;LEGACY_ID=COSM684739;CDS=c.293C>T;AA=p.P98L;CNT=1
10	62814195	COSV54347621	G	A	.	.	GENE=EGR2_ENST00000439032;STRAND=-;LEGACY_ID=COSM684739;CDS=c.443C>T;AA=p.P148L;CNT=1
10	62814195	COSV54347621	G	A	.	.	GENE=EGR2;STRAND=-;LEGACY_ID=COSM684739;CDS=c.443C>T;AA=p.P148L;CNT=1
10	62814196	COSV99065350	G	A	.	.	GENE=EGR2_ENST00000411732;STRAND=-;LEGACY_ID=COSM7365980;SNP;CDS=c.292C>T;AA=p.P98S;CNT=1
10	62814196	COSV99065350	G	A	.	.	GENE=EGR2;STRAND=-;LEGACY_ID=COSM7365980;SNP;CDS=c.442C>T;AA=p.P148S;CNT=1
10	62814196	COSV99065350	G	A	.	.	GENE=EGR2_ENST00000439032;STRAND=-;LEGACY_ID=COSM7365980;SNP;CDS=c.442C>T;AA=p.P148S;CNT=1
10	62814198	COSV54347698	C	T	.	.	GENE=EGR2_ENST00000439032;STRAND=-;LEGACY_ID=COSM5726955;CDS=c.440G>A;AA=p.G147E;CNT=1
10	62814198	COSV54347698	C	T	.	.	GENE=EGR2;STRAND=-;LEGACY_ID=COSM5726955;CDS=c.440G>A;AA=p.G147E;CNT=1
10	62814198	COSV54347698	C	T	.	.	GENE=EGR2_ENST00000411732;STRAND=-;LEGACY_ID=COSM5726955;CDS=c.290G>A;AA=p.G97E;CNT=1
10	62814217	COSV54347008	G	A	.	.	GENE=EGR2_ENST00000411732;STRAND=-;LEGACY_ID=COSM3867590;CDS=c.271C>T;AA=p.P91S;CNT=1
10	62814217	COSV54347008	G	A	.	.	GENE=EGR2_ENST00000439032;STRAND=-;LEGACY_ID=COSM3867590;CDS=c.421C>T;AA=p.P141S;CNT=1
10	62814217	COSV54347008	G	A	.	.	GENE=EGR2;STRAND=-;LEGACY_ID=COSM3867590;CDS=c.421C>T;AA=p.P141S;CNT=1
10	62814232	COSV54347574	C	T	.	.	GENE=EGR2;STRAND=-;LEGACY_ID=COSM6355992;CDS=c.406G>A;AA=p.V136I;CNT=1
10	62814232	COSV54347574	C	T	.	.	GENE=EGR2_ENST00000439032;STRAND=-;LEGACY_ID=COSM6355992;CDS=c.406G>A;AA=p.V136I;CNT=1
10	62814232	COSV54347574	C	T	.	.	GENE=EGR2_ENST00000411732;STRAND=-;LEGACY_ID=COSM6355992;CDS=c.256G>A;AA=p.V86I;CNT=1
10	62814233	COSV54346540	G	A	.	.	GENE=EGR2_ENST00000411732;STRAND=-;LEGACY_ID=COSM4680426;CDS=c.255C>T;AA=p.S85=;CNT=2
10	62814233	COSV54346540	G	A	.	.	GENE=EGR2_ENST00000439032;STRAND=-;LEGACY_ID=COSM4680426;CDS=c.405C>T;AA=p.S135=;CNT=2
10	62814233	COSV54346540	G	A	.	.	GENE=EGR2;STRAND=-;LEGACY_ID=COSM4680426;CDS=c.405C>T;AA=p.S135=;CNT=2
10	62814237	COSV54346472	G	A	.	.	GENE=EGR2_ENST00000411732;STRAND=-;LEGACY_ID=COSM5721533;CDS=c.251C>T;AA=p.S84F;CNT=4
10	62814237	COSV54346472	G	A	.	.	GENE=EGR2_ENST00000439032;STRAND=-;LEGACY_ID=COSM5721533;CDS=c.401C>T;AA=p.S134F;CNT=4
10	62814237	COSV54346472	G	A	.	.	GENE=EGR2;STRAND=-;LEGACY_ID=COSM5721533;CDS=c.401C>T;AA=p.S134F;CNT=4
10	62814265	COSV54346395	T	C	.	.	GENE=EGR2_ENST00000411732;STRAND=-;LEGACY_ID=COSM6652342;CDS=c.223A>G;AA=p.T75A;CNT=1
10	62814265	COSV54346395	T	C	.	.	GENE=EGR2;STRAND=-;LEGACY_ID=COSM6652342;CDS=c.373A>G;AA=p.T125A;CNT=1
10	62814265	COSV54346395	T	C	.	.	GENE=EGR2_ENST00000439032;STRAND=-;LEGACY_ID=COSM6652342;CDS=c.373A>G;AA=p.T125A;CNT=1
10	62814306	COSV54346288	C	G	.	.	GENE=EGR2_ENST00000439032;STRAND=-;LEGACY_ID=COSM2151712;CDS=c.332G>C;AA=p.G111A;CNT=2
10	62814306	COSV54346288	C	G	.	.	GENE=EGR2_ENST00000411732;STRAND=-;LEGACY_ID=COSM2151712;CDS=c.182G>C;AA=p.G61A;CNT=2
10	62814306	COSV54346288	C	G	.	.	GENE=EGR2;STRAND=-;LEGACY_ID=COSM2151712;CDS=c.332G>C;AA=p.G111A;CNT=2
10	62814316	COSV54346744	A	G	.	.	GENE=EGR2_ENST00000411732;STRAND=-;LEGACY_ID=COSM3415165;CDS=c.172T>C;AA=p.Y58H;CNT=1
10	62814316	COSV54346744	A	G	.	.	GENE=EGR2_ENST00000439032;STRAND=-;LEGACY_ID=COSM3415165;CDS=c.322T>C;AA=p.Y108H;CNT=1
10	62814316	COSV54346744	A	G	.	.	GENE=EGR2;STRAND=-;LEGACY_ID=COSM3415165;CDS=c.322T>C;AA=p.Y108H;CNT=1
10	62814329	COSV54346070	A	G	.	.	GENE=EGR2_ENST00000411732;STRAND=-;LEGACY_ID=COSM5948544;CDS=c.159T>C;AA=p.P53=;CNT=1
10	62814329	COSV54346070	A	G	.	.	GENE=EGR2_ENST00000439032;STRAND=-;LEGACY_ID=COSM5948544;CDS=c.309T>C;AA=p.P103=;CNT=1
10	62814329	COSV54346070	A	G	.	.	GENE=EGR2;STRAND=-;LEGACY_ID=COSM5948544;CDS=c.309T>C;AA=p.P103=;CNT=1
10	62814339	COSV54347323	G	A	.	.	GENE=EGR2_ENST00000439032;STRAND=-;LEGACY_ID=COSM1235116;CDS=c.299C>T;AA=p.P100L;CNT=1
10	62814339	COSV54347323	G	A	.	.	GENE=EGR2_ENST00000411732;STRAND=-;LEGACY_ID=COSM1235116;CDS=c.149C>T;AA=p.P50L;CNT=1
10	62814339	COSV54347323	G	A	.	.	GENE=EGR2;STRAND=-;LEGACY_ID=COSM1235116;CDS=c.299C>T;AA=p.P100L;CNT=1
10	62814349	COSV54346209	A	C	.	.	GENE=EGR2_ENST00000439032;STRAND=-;LEGACY_ID=COSM239684;CDS=c.289T>G;AA=p.S97A;CNT=1
10	62814349	COSV54346209	A	C	.	.	GENE=EGR2_ENST00000411732;STRAND=-;LEGACY_ID=COSM239684;CDS=c.139T>G;AA=p.S47A;CNT=1
10	62814349	COSV54346209	A	C	.	.	GENE=EGR2;STRAND=-;LEGACY_ID=COSM239684;CDS=c.289T>G;AA=p.S97A;CNT=1
10	62814360	COSV54348515	A	G	.	.	GENE=EGR2_ENST00000411732;STRAND=-;LEGACY_ID=COSM4015075;CDS=c.128T>C;AA=p.M43T;CNT=1
10	62814360	COSV54348515	A	G	.	.	GENE=EGR2;STRAND=-;LEGACY_ID=COSM4015075;CDS=c.278T>C;AA=p.M93T;CNT=1
10	62814360	COSV54348515	A	G	.	.	GENE=EGR2_ENST00000439032;STRAND=-;LEGACY_ID=COSM4015075;CDS=c.278T>C;AA=p.M93T;CNT=1
10	62814372	COSV54347189	G	A	.	.	GENE=EGR2_ENST00000411732;STRAND=-;LEGACY_ID=COSM684738;CDS=c.116C>T;AA=p.T39I;CNT=1
10	62814372	COSV54347189	G	A	.	.	GENE=EGR2_ENST00000439032;STRAND=-;LEGACY_ID=COSM684738;CDS=c.266C>T;AA=p.T89I;CNT=1
10	62814372	COSV54347189	G	A	.	.	GENE=EGR2;STRAND=-;LEGACY_ID=COSM684738;CDS=c.266C>T;AA=p.T89I;CNT=1
10	62814394	COSV54349004	C	T	.	.	GENE=EGR2_ENST00000439032;STRAND=-;LEGACY_ID=COSM239685;CDS=c.244G>A;AA=p.V82I;CNT=1
10	62814394	COSV54349004	C	T	.	.	GENE=EGR2;STRAND=-;LEGACY_ID=COSM239685;CDS=c.244G>A;AA=p.V82I;CNT=1
10	62814394	COSV54349004	C	T	.	.	GENE=EGR2_ENST00000411732;STRAND=-;LEGACY_ID=COSM239685;CDS=c.94G>A;AA=p.V32I;CNT=1
10	62814424	COSV54347198	C	A	.	.	GENE=EGR2;STRAND=-;LEGACY_ID=COSM1284694;CDS=c.214G>T;AA=p.D72Y;CNT=2
10	62814424	COSV54347198	C	A	.	.	GENE=EGR2_ENST00000439032;STRAND=-;LEGACY_ID=COSM1284694;CDS=c.214G>T;AA=p.D72Y;CNT=2
10	62814424	COSV54347198	C	A	.	.	GENE=EGR2_ENST00000411732;STRAND=-;LEGACY_ID=COSM1284694;CDS=c.64G>T;AA=p.D22Y;CNT=2
10	62814434	COSV54348670	C	G	.	.	GENE=EGR2;STRAND=-;LEGACY_ID=COSM4949862;CDS=c.204G>C;AA=p.K68N;CNT=1
10	62814434	COSV54348670	C	G	.	.	GENE=EGR2_ENST00000411732;STRAND=-;LEGACY_ID=COSM4949862;CDS=c.54G>C;AA=p.K18N;CNT=1
10	62814434	COSV54348670	C	G	.	.	GENE=EGR2_ENST00000439032;STRAND=-;LEGACY_ID=COSM4949862;CDS=c.204G>C;AA=p.K68N;CNT=1
10	62815780	COSV54348349	T	A	.	.	GENE=EGR2_ENST00000411732;STRAND=-;LEGACY_ID=COSN20476457;CDS=c.19+81A>T;AA=p.?;CNT=1
10	62815780	COSV54348349	T	A	.	.	GENE=EGR2;STRAND=-;LEGACY_ID=COSN20476457;CDS=c.169+81A>T;AA=p.?;CNT=1
10	62815780	COSV54348349	T	A	.	.	GENE=EGR2_ENST00000439032;STRAND=-;LEGACY_ID=COSN20476457;CDS=c.169+81A>T;AA=p.?;CNT=1
10	62815847	COSV54346244	G	T	.	.	GENE=EGR2_ENST00000439032;STRAND=-;LEGACY_ID=COSN10070969;CDS=c.169+14C>A;AA=p.?;CNT=1
10	62815847	COSV54346244	G	T	.	.	GENE=EGR2_ENST00000411732;STRAND=-;LEGACY_ID=COSN10070969;CDS=c.19+14C>A;AA=p.?;CNT=1
10	62815847	COSV54346244	G	T	.	.	GENE=EGR2;STRAND=-;LEGACY_ID=COSN10070969;CDS=c.169+14C>A;AA=p.?;CNT=1
10	62815872	COSV54346230	C	T	.	.	GENE=EGR2_ENST00000439032;STRAND=-;LEGACY_ID=COSM5837110;CDS=c.158G>A;AA=p.G53E;CNT=1
10	62815872	COSV54346230	C	T	.	.	GENE=EGR2;STRAND=-;LEGACY_ID=COSM5837110;CDS=c.158G>A;AA=p.G53E;CNT=1
10	62815872	COSV54346230	C	T	.	.	GENE=EGR2_ENST00000411732;STRAND=-;LEGACY_ID=COSM5837110;CDS=c.8G>A;AA=p.G3E;CNT=1
10	62815889	COSV54349044	G	C	.	.	GENE=EGR2_ENST00000439032;STRAND=-;LEGACY_ID=COSM4015076;CDS=c.141C>G;AA=p.P47=;CNT=1
10	62815889	COSV54349044	G	C	.	.	GENE=EGR2_ENST00000411732;STRAND=-;LEGACY_ID=COSM4015076;CDS=c.-10C>G;AA=p.?;CNT=1
10	62815889	COSV54349044	G	C	.	.	GENE=EGR2;STRAND=-;LEGACY_ID=COSM4015076;CDS=c.141C>G;AA=p.P47=;CNT=1
10	62815893	COSV54348171	C	A	.	.	GENE=EGR2;STRAND=-;LEGACY_ID=COSM1348563;SNP;CDS=c.137G>T;AA=p.G46V;CNT=1
10	62815893	COSV54348171	C	A	.	.	GENE=EGR2_ENST00000439032;STRAND=-;LEGACY_ID=COSM1348563;SNP;CDS=c.137G>T;AA=p.G46V;CNT=1
10	62815893	COSV54348171	C	A	.	.	GENE=EGR2_ENST00000411732;STRAND=-;LEGACY_ID=COSM1348563;SNP;CDS=c.-14G>T;AA=p.?;CNT=1
10	62815896	COSV54348384	C	T	.	.	GENE=EGR2;STRAND=-;LEGACY_ID=COSM1348565;CDS=c.134G>A;AA=p.G45E;CNT=1
10	62815896	COSV54348384	C	T	.	.	GENE=EGR2_ENST00000411732;STRAND=-;LEGACY_ID=COSM1348565;CDS=c.-17G>A;AA=p.?;CNT=1
10	62815896	COSV54348384	C	T	.	.	GENE=EGR2_ENST00000439032;STRAND=-;LEGACY_ID=COSM1348565;CDS=c.134G>A;AA=p.G45E;CNT=1
10	62815897	COSV54347592	C	G	.	.	GENE=EGR2_ENST00000411732;STRAND=-;LEGACY_ID=COSM77637;CDS=c.-18G>C;AA=p.?;CNT=1
10	62815897	COSV54347592	C	G	.	.	GENE=EGR2_ENST00000439032;STRAND=-;LEGACY_ID=COSM77637;CDS=c.133G>C;AA=p.G45R;CNT=1
10	62815897	COSV54347592	C	G	.	.	GENE=EGR2;STRAND=-;LEGACY_ID=COSM77637;CDS=c.133G>C;AA=p.G45R;CNT=1
10	62815898	COSV54346595	C	T	.	.	GENE=EGR2_ENST00000411732;STRAND=-;LEGACY_ID=COSM6652341;CDS=c.-19G>A;AA=p.?;CNT=1
10	62815898	COSV54346595	C	T	.	.	GENE=EGR2;STRAND=-;LEGACY_ID=COSM6652341;CDS=c.132G>A;AA=p.L44=;CNT=1
10	62815898	COSV54346595	C	T	.	.	GENE=EGR2_ENST00000439032;STRAND=-;LEGACY_ID=COSM6652341;CDS=c.132G>A;AA=p.L44=;CNT=1
10	62815910	COSV54349261	G	T	.	.	GENE=EGR2_ENST00000439032;STRAND=-;LEGACY_ID=COSM401054;CDS=c.120C>A;AA=p.P40=;CNT=1
10	62815910	COSV54349261	G	T	.	.	GENE=EGR2_ENST00000411732;STRAND=-;LEGACY_ID=COSM401054;CDS=c.-31C>A;AA=p.?;CNT=1
10	62815910	COSV54349261	G	T	.	.	GENE=EGR2;STRAND=-;LEGACY_ID=COSM401054;CDS=c.120C>A;AA=p.P40=;CNT=1
10	62815923	COSV54349128	A	G	.	.	GENE=EGR2_ENST00000411732;STRAND=-;LEGACY_ID=COSM5485391;CDS=c.-44T>C;AA=p.?;CNT=1
10	62815923	COSV54349128	A	G	.	.	GENE=EGR2;STRAND=-;LEGACY_ID=COSM5485391;CDS=c.107T>C;AA=p.V36A;CNT=1
10	62815923	COSV54349128	A	G	.	.	GENE=EGR2_ENST00000439032;STRAND=-;LEGACY_ID=COSM5485391;CDS=c.107T>C;AA=p.V36A;CNT=1
10	62815924	COSV54347405	C	A	.	.	GENE=EGR2_ENST00000411732;STRAND=-;LEGACY_ID=COSM1321271;CDS=c.-45G>T;AA=p.?;CNT=1
10	62815924	COSV54347405	C	A	.	.	GENE=EGR2;STRAND=-;LEGACY_ID=COSM1321271;CDS=c.106G>T;AA=p.V36L;CNT=1
10	62815924	COSV54347405	C	A	.	.	GENE=EGR2_ENST00000439032;STRAND=-;LEGACY_ID=COSM1321271;CDS=c.106G>T;AA=p.V36L;CNT=1
10	62815931	COSV54346339	G	A	.	.	GENE=EGR2_ENST00000439032;STRAND=-;LEGACY_ID=COSM4927325;CDS=c.99C>T;AA=p.A33=;CNT=1
10	62815931	COSV54346339	G	A	.	.	GENE=EGR2_ENST00000411732;STRAND=-;LEGACY_ID=COSM4927325;CDS=c.-52C>T;AA=p.?;CNT=1
10	62815931	COSV54346339	G	A	.	.	GENE=EGR2;STRAND=-;LEGACY_ID=COSM4927325;CDS=c.99C>T;AA=p.A33=;CNT=1
10	62815933	COSV54348748	C	T	.	.	GENE=EGR2;STRAND=-;LEGACY_ID=COSM919440;CDS=c.97G>A;AA=p.A33T;CNT=1
10	62815933	COSV54348748	C	T	.	.	GENE=EGR2_ENST00000411732;STRAND=-;LEGACY_ID=COSM919440;CDS=c.-54G>A;AA=p.?;CNT=1
10	62815933	COSV54348748	C	T	.	.	GENE=EGR2_ENST00000439032;STRAND=-;LEGACY_ID=COSM919440;CDS=c.97G>A;AA=p.A33T;CNT=1
10	62815934	COSV54346010	G	A	.	.	GENE=EGR2_ENST00000411732;STRAND=-;LEGACY_ID=COSM1637374;CDS=c.-55C>T;AA=p.?;CNT=2
10	62815934	COSV54346010	G	A	.	.	GENE=EGR2;STRAND=-;LEGACY_ID=COSM1637374;CDS=c.96C>T;AA=p.A32=;CNT=2
10	62815934	COSV54346010	G	A	.	.	GENE=EGR2_ENST00000439032;STRAND=-;LEGACY_ID=COSM1637374;CDS=c.96C>T;AA=p.A32=;CNT=2
10	62815935	COSV54348914	G	A	.	.	GENE=EGR2;STRAND=-;LEGACY_ID=COSM2158301;CDS=c.95C>T;AA=p.A32V;CNT=1
10	62815935	COSV54348914	G	A	.	.	GENE=EGR2_ENST00000439032;STRAND=-;LEGACY_ID=COSM2158301;CDS=c.95C>T;AA=p.A32V;CNT=1
10	62815935	COSV54348914	G	A	.	.	GENE=EGR2_ENST00000411732;STRAND=-;LEGACY_ID=COSM2158301;CDS=c.-56C>T;AA=p.?;CNT=1
10	62815937	COSV54348300	G	A	.	.	GENE=EGR2_ENST00000411732;STRAND=-;LEGACY_ID=COSM1745835;CDS=c.-58C>T;AA=p.?;CNT=2
10	62815937	COSV54348300	G	A	.	.	GENE=EGR2;STRAND=-;LEGACY_ID=COSM1745835;CDS=c.93C>T;AA=p.L31=;CNT=2
10	62815937	COSV54348300	G	A	.	.	GENE=EGR2_ENST00000439032;STRAND=-;LEGACY_ID=COSM1745835;CDS=c.93C>T;AA=p.L31=;CNT=2
10	62815938	COSV54346722	A	G	.	.	GENE=EGR2_ENST00000411732;STRAND=-;LEGACY_ID=COSM2158302;CDS=c.-59T>C;AA=p.?;CNT=1
10	62815938	COSV54346722	A	G	.	.	GENE=EGR2_ENST00000439032;STRAND=-;LEGACY_ID=COSM2158302;CDS=c.92T>C;AA=p.L31P;CNT=1
10	62815938	COSV54346722	A	G	.	.	GENE=EGR2;STRAND=-;LEGACY_ID=COSM2158302;CDS=c.92T>C;AA=p.L31P;CNT=1
10	62815942	COSV54347819	C	T	.	.	GENE=EGR2_ENST00000411732;STRAND=-;LEGACY_ID=COSM1251023;SNP;CDS=c.-63G>A;AA=p.?;CNT=1
10	62815942	COSV54347819	C	T	.	.	GENE=EGR2;STRAND=-;LEGACY_ID=COSM1251023;SNP;CDS=c.88G>A;AA=p.D30N;CNT=1
10	62815942	COSV54347819	C	T	.	.	GENE=EGR2_ENST00000439032;STRAND=-;LEGACY_ID=COSM1251023;SNP;CDS=c.88G>A;AA=p.D30N;CNT=1
10	62815945	COSV54349417	C	G	.	.	GENE=EGR2_ENST00000411732;STRAND=-;LEGACY_ID=COSM2158303;CDS=c.-66G>C;AA=p.?;CNT=1
10	62815945	COSV54349417	C	G	.	.	GENE=EGR2;STRAND=-;LEGACY_ID=COSM2158303;CDS=c.85G>C;AA=p.E29Q;CNT=1
10	62815945	COSV54349417	C	G	.	.	GENE=EGR2_ENST00000439032;STRAND=-;LEGACY_ID=COSM2158303;CDS=c.85G>C;AA=p.E29Q;CNT=1
10	62815950	COSV54346848	G	C	.	.	GENE=EGR2_ENST00000411732;STRAND=-;LEGACY_ID=COSM6455982;CDS=c.-71C>G;AA=p.?;CNT=1
10	62815950	COSV54346848	G	C	.	.	GENE=EGR2;STRAND=-;LEGACY_ID=COSM6455982;CDS=c.80C>G;AA=p.P27R;CNT=1
10	62815950	COSV54346961	G	A	.	.	GENE=EGR2_ENST00000411732;STRAND=-;LEGACY_ID=COSM919441;CDS=c.-71C>T;AA=p.?;CNT=1
10	62815950	COSV54346961	G	A	.	.	GENE=EGR2_ENST00000439032;STRAND=-;LEGACY_ID=COSM919441;CDS=c.80C>T;AA=p.P27L;CNT=1
10	62815950	COSV54346848	G	C	.	.	GENE=EGR2_ENST00000439032;STRAND=-;LEGACY_ID=COSM6455982;CDS=c.80C>G;AA=p.P27R;CNT=1
10	62815950	COSV54346961	G	A	.	.	GENE=EGR2;STRAND=-;LEGACY_ID=COSM919441;CDS=c.80C>T;AA=p.P27L;CNT=1
10	62815951	COSV54346856	G	T	.	.	GENE=EGR2_ENST00000411732;STRAND=-;LEGACY_ID=COSM6455983;CDS=c.-72C>A;AA=p.?;CNT=1
10	62815951	COSV54346856	G	T	.	.	GENE=EGR2;STRAND=-;LEGACY_ID=COSM6455983;CDS=c.79C>A;AA=p.P27T;CNT=1
10	62815951	COSV54346856	G	T	.	.	GENE=EGR2_ENST00000439032;STRAND=-;LEGACY_ID=COSM6455983;CDS=c.79C>A;AA=p.P27T;CNT=1
10	62815956	COSV54346768	A	G	.	.	GENE=EGR2_ENST00000411732;STRAND=-;LEGACY_ID=COSM6066700;CDS=c.-77T>C;AA=p.?;CNT=1
10	62815956	COSV54346768	A	G	.	.	GENE=EGR2;STRAND=-;LEGACY_ID=COSM6066700;CDS=c.74T>C;AA=p.I25T;CNT=1
10	62815956	COSV54346768	A	G	.	.	GENE=EGR2_ENST00000439032;STRAND=-;LEGACY_ID=COSM6066700;CDS=c.74T>C;AA=p.I25T;CNT=1
10	62815970	COSV54348598	C	T	.	.	GENE=EGR2;STRAND=-;LEGACY_ID=COSM4621866;CDS=c.60G>A;AA=p.Q20=;CNT=1
10	62815970	COSV54348598	C	T	.	.	GENE=EGR2_ENST00000411732;STRAND=-;LEGACY_ID=COSM4621866;CDS=c.-90-1G>A;AA=p.?;CNT=1
10	62815970	COSV54348598	C	T	.	.	GENE=EGR2_ENST00000439032;STRAND=-;LEGACY_ID=COSM4621866;CDS=c.60G>A;AA=p.Q20=;CNT=1
10	62815973	COSV54346120	G	A	.	.	GENE=EGR2;STRAND=-;LEGACY_ID=COSM6302526;CDS=c.57C>T;AA=p.H19=;CNT=1
10	62815973	COSV54346120	G	A	.	.	GENE=EGR2_ENST00000439032;STRAND=-;LEGACY_ID=COSM6302526;CDS=c.57C>T;AA=p.H19=;CNT=1
10	62815973	COSV54346120	G	A	.	.	GENE=EGR2_ENST00000411732;STRAND=-;LEGACY_ID=COSM6302526;CDS=c.-90-4C>T;AA=p.?;CNT=1
10	62815988	COSV54349309	G	A	.	.	GENE=EGR2_ENST00000439032;STRAND=-;LEGACY_ID=COSM3790875;CDS=c.42C>T;AA=p.L14=;CNT=1
10	62815988	COSV54349309	G	A	.	.	GENE=EGR2_ENST00000411732;STRAND=-;LEGACY_ID=COSM3790875;CDS=c.-90-19C>T;AA=p.?;CNT=1
10	62815988	COSV54349309	G	A	.	.	GENE=EGR2;STRAND=-;LEGACY_ID=COSM3790875;CDS=c.42C>T;AA=p.L14=;CNT=1
10	62815999	COSV54347662	G	A	.	.	GENE=EGR2_ENST00000439032;STRAND=-;LEGACY_ID=COSM7204624;CDS=c.31C>T;AA=p.P11S;CNT=1
10	62815999	COSV54347662	G	A	.	.	GENE=EGR2;STRAND=-;LEGACY_ID=COSM7204624;CDS=c.31C>T;AA=p.P11S;CNT=1
10	62815999	COSV54347662	G	A	.	.	GENE=EGR2_ENST00000411732;STRAND=-;LEGACY_ID=COSM7204624;CDS=c.-90-30C>T;AA=p.?;CNT=1
10	62816000	COSV54347599	G	A	.	.	GENE=EGR2_ENST00000439032;STRAND=-;LEGACY_ID=COSM1348566;CDS=c.30C>T;AA=p.I10=;CNT=1
10	62816000	COSV54347599	G	A	.	.	GENE=EGR2;STRAND=-;LEGACY_ID=COSM1348566;CDS=c.30C>T;AA=p.I10=;CNT=1
10	62816000	COSV54347599	G	A	.	.	GENE=EGR2_ENST00000411732;STRAND=-;LEGACY_ID=COSM1348566;CDS=c.-90-31C>T;AA=p.?;CNT=1
10	62816004	COSV54348489	TT	T	.	.	GENE=EGR2_ENST00000411732;STRAND=-;LEGACY_ID=COSM5016314;CDS=c.-90-33del;AA=p.?;CNT=1
10	62816004	COSV54348489	TT	T	.	.	GENE=EGR2;STRAND=-;LEGACY_ID=COSM5016314;CDS=c.28del;AA=p.I10Sfs*3;CNT=1
10	62816004	COSV54348489	TT	T	.	.	GENE=EGR2_ENST00000439032;STRAND=-;LEGACY_ID=COSM5016314;CDS=c.28del;AA=p.I10Sfs*3;CNT=1
10	62816008	COSV54347497	C	T	.	.	GENE=EGR2;STRAND=-;LEGACY_ID=COSM5837111;CDS=c.22G>A;AA=p.D8N;CNT=1
10	62816008	COSV54347497	C	T	.	.	GENE=EGR2_ENST00000411732;STRAND=-;LEGACY_ID=COSM5837111;CDS=c.-90-39G>A;AA=p.?;CNT=1
10	62816008	COSV54347497	C	T	.	.	GENE=EGR2_ENST00000439032;STRAND=-;LEGACY_ID=COSM5837111;CDS=c.22G>A;AA=p.D8N;CNT=1
10	62816010	COSV54346298	A	G	.	.	GENE=EGR2_ENST00000411732;STRAND=-;LEGACY_ID=COSM3686814;CDS=c.-90-41T>C;AA=p.?;CNT=1
10	62816010	COSV54346298	A	G	.	.	GENE=EGR2_ENST00000439032;STRAND=-;LEGACY_ID=COSM3686814;CDS=c.20T>C;AA=p.V7A;CNT=1
10	62816010	COSV54346298	A	G	.	.	GENE=EGR2;STRAND=-;LEGACY_ID=COSM3686814;CDS=c.20T>C;AA=p.V7A;CNT=1
10	62816020	COSV54348372	C	T	.	.	GENE=EGR2;STRAND=-;LEGACY_ID=COSM1745836;CDS=c.10G>A;AA=p.A4T;CNT=3
10	62816020	COSV54348372	C	T	.	.	GENE=EGR2_ENST00000411732;STRAND=-;LEGACY_ID=COSM1745836;CDS=c.-91+50G>A;AA=p.?;CNT=3
10	62816020	COSV54348372	C	T	.	.	GENE=EGR2_ENST00000439032;STRAND=-;LEGACY_ID=COSM1745836;CDS=c.10G>A;AA=p.A4T;CNT=3
10	62816097	COSV54346269	G	A	.	.	GENE=EGR2_ENST00000439032;STRAND=-;LEGACY_ID=COSN26974683;CDS=c.-40-28C>T;AA=p.?;CNT=1
10	62816097	COSV54346269	G	A	.	.	GENE=EGR2;STRAND=-;LEGACY_ID=COSN26974683;CDS=c.-68C>T;AA=p.?;CNT=1
10	62816097	COSV54346269	G	A	.	.	GENE=EGR2_ENST00000411732;STRAND=-;LEGACY_ID=COSN26974683;CDS=c.-118C>T;AA=p.?;CNT=1
10	62816122	COSV54347114	G	T	.	.	GENE=EGR2_ENST00000439032;STRAND=-;LEGACY_ID=COSN5820594;CDS=c.-40-53C>A;AA=p.?;CNT=1
10	62816122	COSV54347114	G	T	.	.	GENE=EGR2_ENST00000411732;STRAND=-;LEGACY_ID=COSN5820594;CDS=c.-143C>A;AA=p.?;CNT=1
10	62816122	COSV54347114	G	T	.	.	GENE=EGR2;STRAND=-;LEGACY_ID=COSN5820594;CDS=c.-93C>A;AA=p.?;CNT=1
10	62816180	COSV54347179	A	AA	.	.	GENE=EGR2_ENST00000439032;STRAND=-;LEGACY_ID=COSN22793485;CDS=c.-40-103dup;AA=p.?;CNT=1
10	62816180	COSV54347179	A	AA	.	.	GENE=EGR2;STRAND=-;LEGACY_ID=COSN22793485;CDS=c.-143dup;AA=p.?;CNT=1
10	62816180	COSV54347179	A	AA	.	.	GENE=EGR2_ENST00000411732;STRAND=-;LEGACY_ID=COSN22793485;CDS=c.-193dup;AA=p.?;CNT=1
10	62818462	COSV54346898	C	T	.	.	GENE=EGR2_ENST00000439032;STRAND=-;LEGACY_ID=COSN5252877;CDS=c.-41+79G>A;AA=p.?;CNT=2
10	62818516	COSV54347157	C	A	.	.	GENE=EGR2_ENST00000439032;STRAND=-;LEGACY_ID=COSN24381312;CDS=c.-41+25G>T;AA=p.?;CNT=2
10	62818547	COSV54347703	C	T	.	.	GENE=EGR2_ENST00000439032;STRAND=-;LEGACY_ID=COSN28840240;SNP;CDS=c.-47G>A;AA=p.?;CNT=1
10	62818642	COSV54348962	C	T	.	.	GENE=EGR2_ENST00000439032;STRAND=-;LEGACY_ID=COSN16554230;CDS=c.-142G>A;AA=p.?;CNT=1
10	62818843	COSV54346157	C	G	.	.	GENE=EGR2_ENST00000439032;STRAND=-;LEGACY_ID=COSN22095546;CDS=c.-147-196G>C;AA=p.?;CNT=2
11	102321779	COSV54818532	T	G	.	.	GENE=BIRC3;STRAND=+;LEGACY_ID=COSN27607642;CDS=c.-2673-58T>G;AA=p.?;CNT=1
11	102321779	COSV54818532	T	G	.	.	GENE=BIRC3_ENST00000532808;STRAND=+;LEGACY_ID=COSN27607642;CDS=c.-113-58T>G;AA=p.?;CNT=1
11	102321779	COSV54818532	T	G	.	.	GENE=BIRC3_ENST00000615299;STRAND=+;LEGACY_ID=COSN27607642;CDS=c.-113-58T>G;AA=p.?;CNT=1
11	102322718	COSV54815769	C	A	.	.	GENE=BIRC3_ENST00000532808;STRAND=+;LEGACY_ID=COSN17831191;CDS=c.-50+818C>A;AA=p.?;CNT=1
11	102322718	COSV54815769	C	A	.	.	GENE=BIRC3_ENST00000615299;STRAND=+;LEGACY_ID=COSN17831191;CDS=c.-55+823C>A;AA=p.?;CNT=1
11	102322718	COSV54815769	C	A	.	.	GENE=BIRC3;STRAND=+;LEGACY_ID=COSN17831191;CDS=c.-1792C>A;AA=p.?;CNT=1
11	102323388	COSV54814969	C	G	.	.	GENE=BIRC3;STRAND=+;LEGACY_ID=COSN15552564;CDS=c.-1122C>G;AA=p.?;CNT=2
11	102323388	COSV54814969	C	G	.	.	GENE=BIRC3_ENST00000532808;STRAND=+;LEGACY_ID=COSN15552564;CDS=c.-49-1073C>G;AA=p.?;CNT=2
11	102323388	COSV54814969	C	G	.	.	GENE=BIRC3_ENST00000615299;STRAND=+;LEGACY_ID=COSN15552564;CDS=c.-54-1068C>G;AA=p.?;CNT=2
11	102323741	COSV54820129	A	G	.	.	GENE=BIRC3_ENST00000615299;STRAND=+;LEGACY_ID=COSN1509596;CDS=c.-54-715A>G;AA=p.?;CNT=1
11	102323741	COSV54820129	A	G	.	.	GENE=BIRC3;STRAND=+;LEGACY_ID=COSN1509596;CDS=c.-769A>G;AA=p.?;CNT=1
11	102323741	COSV54820129	A	G	.	.	GENE=BIRC3_ENST00000532808;STRAND=+;LEGACY_ID=COSN1509596;CDS=c.-49-720A>G;AA=p.?;CNT=1
11	102324023	COSV54817257	A	G	.	.	GENE=BIRC3_ENST00000532808;STRAND=+;LEGACY_ID=COSN1509597;CDS=c.-49-438A>G;AA=p.?;CNT=1
11	102324023	COSV54817257	A	G	.	.	GENE=BIRC3_ENST00000615299;STRAND=+;LEGACY_ID=COSN1509597;CDS=c.-54-433A>G;AA=p.?;CNT=1
11	102324023	COSV54817257	A	G	.	.	GENE=BIRC3;STRAND=+;LEGACY_ID=COSN1509597;CDS=c.-487A>G;AA=p.?;CNT=1
11	102324498	COSV54815301	A	G	.	.	GENE=BIRC3;STRAND=+;LEGACY_ID=COSN26967869;CDS=c.-12A>G;AA=p.?;CNT=1
11	102324498	COSV54815301	A	G	.	.	GENE=BIRC3_ENST00000532808;STRAND=+;LEGACY_ID=COSN26967869;CDS=c.-12A>G;AA=p.?;CNT=1
11	102324498	COSV54815301	A	G	.	.	GENE=BIRC3_ENST00000615299;STRAND=+;LEGACY_ID=COSN26967869;CDS=c.-12A>G;AA=p.?;CNT=1
11	102324511	COSV54818938	T	A	.	.	GENE=BIRC3_ENST00000532808;STRAND=+;LEGACY_ID=COSM5045643;CDS=c.2T>A;AA=p.M1?;CNT=1
11	102324511	COSV54818938	T	A	.	.	GENE=BIRC3_ENST00000615299;STRAND=+;LEGACY_ID=COSM5045643;CDS=c.2T>A;AA=p.M1?;CNT=1
11	102324511	COSV54818938	T	A	.	.	GENE=BIRC3;STRAND=+;LEGACY_ID=COSM5045643;CDS=c.2T>A;AA=p.M1?;CNT=1
11	102324522	COSV54819235	G	A	.	.	GENE=BIRC3;STRAND=+;LEGACY_ID=COSM5371495;CDS=c.13G>A;AA=p.E5K;CNT=1
11	102324522	COSV99074339	G	C	.	.	GENE=BIRC3;STRAND=+;LEGACY_ID=COSM7400275;CDS=c.13G>C;AA=p.E5Q;CNT=1
11	102324522	COSV99074339	G	C	.	.	GENE=BIRC3_ENST00000532808;STRAND=+;LEGACY_ID=COSM7400275;CDS=c.13G>C;AA=p.E5Q;CNT=1
11	102324522	COSV99074339	G	C	.	.	GENE=BIRC3_ENST00000615299;STRAND=+;LEGACY_ID=COSM7400275;CDS=c.13G>C;AA=p.E5Q;CNT=1
11	102324522	COSV54819235	G	A	.	.	GENE=BIRC3_ENST00000615299;STRAND=+;LEGACY_ID=COSM5371495;CDS=c.13G>A;AA=p.E5K;CNT=1
11	102324522	COSV54819235	G	A	.	.	GENE=BIRC3_ENST00000532808;STRAND=+;LEGACY_ID=COSM5371495;CDS=c.13G>A;AA=p.E5K;CNT=1
11	102324529	COSV54816597	G	T	.	.	GENE=BIRC3_ENST00000532808;STRAND=+;LEGACY_ID=COSM259635;CDS=c.20G>T;AA=p.S7I;CNT=1
11	102324529	COSV54816597	G	T	.	.	GENE=BIRC3;STRAND=+;LEGACY_ID=COSM259635;CDS=c.20G>T;AA=p.S7I;CNT=1
11	102324529	COSV54816597	G	T	.	.	GENE=BIRC3_ENST00000615299;STRAND=+;LEGACY_ID=COSM259635;CDS=c.20G>T;AA=p.S7I;CNT=1
11	102324542	COSV54816516	A	C	.	.	GENE=BIRC3_ENST00000532808;STRAND=+;LEGACY_ID=COSM4388111;CDS=c.33A>C;AA=p.S11=;CNT=1
11	102324542	COSV54816516	A	C	.	.	GENE=BIRC3;STRAND=+;LEGACY_ID=COSM4388111;CDS=c.33A>C;AA=p.S11=;CNT=1
11	102324542	COSV54816516	A	C	.	.	GENE=BIRC3_ENST00000615299;STRAND=+;LEGACY_ID=COSM4388111;CDS=c.33A>C;AA=p.S11=;CNT=1
11	102324545	COSV54817529	T	G	.	.	GENE=BIRC3_ENST00000532808;STRAND=+;LEGACY_ID=COSM6925904;CDS=c.36T>G;AA=p.N12K;CNT=1
11	102324545	COSV54817529	T	G	.	.	GENE=BIRC3_ENST00000615299;STRAND=+;LEGACY_ID=COSM6925904;CDS=c.36T>G;AA=p.N12K;CNT=1
11	102324545	COSV54817529	T	G	.	.	GENE=BIRC3;STRAND=+;LEGACY_ID=COSM6925904;CDS=c.36T>G;AA=p.N12K;CNT=1
11	102324551	COSV54819325	G	A	.	.	GENE=BIRC3_ENST00000615299;STRAND=+;LEGACY_ID=COSM6961326;CDS=c.42G>A;AA=p.M14I;CNT=1
11	102324551	COSV54819325	G	A	.	.	GENE=BIRC3;STRAND=+;LEGACY_ID=COSM6961326;CDS=c.42G>A;AA=p.M14I;CNT=1
11	102324551	COSV54819325	G	A	.	.	GENE=BIRC3_ENST00000532808;STRAND=+;LEGACY_ID=COSM6961326;CDS=c.42G>A;AA=p.M14I;CNT=1
11	102324558	COSV54817714	G	A	.	.	GENE=BIRC3_ENST00000532808;STRAND=+;LEGACY_ID=COSM2108117;CDS=c.49G>A;AA=p.A17T;CNT=1
11	102324558	COSV54817714	G	A	.	.	GENE=BIRC3_ENST00000615299;STRAND=+;LEGACY_ID=COSM2108117;CDS=c.49G>A;AA=p.A17T;CNT=1
11	102324558	COSV54817714	G	A	.	.	GENE=BIRC3;STRAND=+;LEGACY_ID=COSM2108117;CDS=c.49G>A;AA=p.A17T;CNT=1
11	102324564	COSV54820154	A	G	.	.	GENE=BIRC3;STRAND=+;LEGACY_ID=COSM6928216;CDS=c.55A>G;AA=p.T19A;CNT=1
11	102324564	COSV54820154	A	G	.	.	GENE=BIRC3_ENST00000532808;STRAND=+;LEGACY_ID=COSM6928216;CDS=c.55A>G;AA=p.T19A;CNT=1
11	102324564	COSV54820154	A	G	.	.	GENE=BIRC3_ENST00000615299;STRAND=+;LEGACY_ID=COSM6928216;CDS=c.55A>G;AA=p.T19A;CNT=1
11	102324565	COSV54817448	C	T	.	.	GENE=BIRC3_ENST00000615299;STRAND=+;LEGACY_ID=COSM6611614;CDS=c.56C>T;AA=p.T19M;CNT=2
11	102324565	COSV54817448	C	T	.	.	GENE=BIRC3_ENST00000532808;STRAND=+;LEGACY_ID=COSM6611614;CDS=c.56C>T;AA=p.T19M;CNT=2
11	102324565	COSV54817448	C	T	.	.	GENE=BIRC3;STRAND=+;LEGACY_ID=COSM6611614;CDS=c.56C>T;AA=p.T19M;CNT=2
11	102324570	COSV54820993	G	A	.	.	GENE=BIRC3;STRAND=+;LEGACY_ID=COSM6970528;CDS=c.61G>A;AA=p.E21K;CNT=1
11	102324570	COSV54820993	G	A	.	.	GENE=BIRC3_ENST00000532808;STRAND=+;LEGACY_ID=COSM6970528;CDS=c.61G>A;AA=p.E21K;CNT=1
11	102324570	COSV54820993	G	A	.	.	GENE=BIRC3_ENST00000615299;STRAND=+;LEGACY_ID=COSM6970528;CDS=c.61G>A;AA=p.E21K;CNT=1
11	102324580	COSV54816059	A	T	.	.	GENE=BIRC3;STRAND=+;LEGACY_ID=COSM4990037;CDS=c.71A>T;AA=p.Y24F;CNT=1
11	102324580	COSV54816059	A	T	.	.	GENE=BIRC3_ENST00000615299;STRAND=+;LEGACY_ID=COSM4990037;CDS=c.71A>T;AA=p.Y24F;CNT=1
11	102324580	COSV54816059	A	T	.	.	GENE=BIRC3_ENST00000532808;STRAND=+;LEGACY_ID=COSM4990037;CDS=c.71A>T;AA=p.Y24F;CNT=1
11	102324582	COSV54816179	G	T	.	.	GENE=BIRC3;STRAND=+;LEGACY_ID=COSM1746003;SNP;CDS=c.73G>T;AA=p.D25Y;CNT=2
11	102324582	COSV54816179	G	T	.	.	GENE=BIRC3_ENST00000532808;STRAND=+;LEGACY_ID=COSM1746003;SNP;CDS=c.73G>T;AA=p.D25Y;CNT=2
11	102324582	COSV54816179	G	T	.	.	GENE=BIRC3_ENST00000615299;STRAND=+;LEGACY_ID=COSM1746003;SNP;CDS=c.73G>T;AA=p.D25Y;CNT=2
11	102324591	COSV54816505	T	C	.	.	GENE=BIRC3;STRAND=+;LEGACY_ID=COSM3733252;CDS=c.82T>C;AA=p.C28R;CNT=1
11	102324591	COSV54816505	T	C	.	.	GENE=BIRC3_ENST00000615299;STRAND=+;LEGACY_ID=COSM3733252;CDS=c.82T>C;AA=p.C28R;CNT=1
11	102324591	COSV54816505	T	C	.	.	GENE=BIRC3_ENST00000532808;STRAND=+;LEGACY_ID=COSM3733252;CDS=c.82T>C;AA=p.C28R;CNT=1
11	102324601	COSV54820245	A	C	.	.	GENE=BIRC3_ENST00000532808;STRAND=+;LEGACY_ID=COSM367076;CDS=c.92A>C;AA=p.Y31S;CNT=1
11	102324601	COSV54820245	A	C	.	.	GENE=BIRC3_ENST00000615299;STRAND=+;LEGACY_ID=COSM367076;CDS=c.92A>C;AA=p.Y31S;CNT=1
11	102324601	COSV54820245	A	C	.	.	GENE=BIRC3;STRAND=+;LEGACY_ID=COSM367076;CDS=c.92A>C;AA=p.Y31S;CNT=1
11	102324608	COSV54814977	G	C	.	.	GENE=BIRC3_ENST00000532808;STRAND=+;LEGACY_ID=COSM4017239;CDS=c.99G>C;AA=p.M33I;CNT=1
11	102324608	COSV54814977	G	C	.	.	GENE=BIRC3;STRAND=+;LEGACY_ID=COSM4017239;CDS=c.99G>C;AA=p.M33I;CNT=1
11	102324608	COSV54814977	G	C	.	.	GENE=BIRC3_ENST00000615299;STRAND=+;LEGACY_ID=COSM4017239;CDS=c.99G>C;AA=p.M33I;CNT=1
11	102324610	COSV54820458	C	G	.	.	GENE=BIRC3_ENST00000615299;STRAND=+;LEGACY_ID=COSM5655678;CDS=c.101C>G;AA=p.S34C;CNT=1
11	102324610	COSV54820458	C	G	.	.	GENE=BIRC3;STRAND=+;LEGACY_ID=COSM5655678;CDS=c.101C>G;AA=p.S34C;CNT=1
11	102324610	COSV54820458	C	G	.	.	GENE=BIRC3_ENST00000532808;STRAND=+;LEGACY_ID=COSM5655678;CDS=c.101C>G;AA=p.S34C;CNT=1
11	102324613	COSV54819735	C	T	.	.	GENE=BIRC3_ENST00000615299;STRAND=+;LEGACY_ID=COSM6952283;CDS=c.104C>T;AA=p.T35M;CNT=1
11	102324613	COSV54819735	C	T	.	.	GENE=BIRC3_ENST00000532808;STRAND=+;LEGACY_ID=COSM6952283;CDS=c.104C>T;AA=p.T35M;CNT=1
11	102324613	COSV54819735	C	T	.	.	GENE=BIRC3;STRAND=+;LEGACY_ID=COSM6952283;CDS=c.104C>T;AA=p.T35M;CNT=1
11	102324627	COSV54815323	C	T	.	.	GENE=BIRC3_ENST00000615299;STRAND=+;LEGACY_ID=COSM1704480;CDS=c.118C>T;AA=p.P40S;CNT=2
11	102324627	COSV54815323	C	T	.	.	GENE=BIRC3_ENST00000532808;STRAND=+;LEGACY_ID=COSM1704480;CDS=c.118C>T;AA=p.P40S;CNT=2
11	102324627	COSV54815323	C	T	.	.	GENE=BIRC3;STRAND=+;LEGACY_ID=COSM1704480;CDS=c.118C>T;AA=p.P40S;CNT=2
11	102324628	COSV54817064	C	T	.	.	GENE=BIRC3_ENST00000532808;STRAND=+;LEGACY_ID=COSM4990038;CDS=c.119C>T;AA=p.P40L;CNT=1
11	102324628	COSV54817064	C	T	.	.	GENE=BIRC3;STRAND=+;LEGACY_ID=COSM4990038;CDS=c.119C>T;AA=p.P40L;CNT=1
11	102324628	COSV54817064	C	T	.	.	GENE=BIRC3_ENST00000615299;STRAND=+;LEGACY_ID=COSM4990038;CDS=c.119C>T;AA=p.P40L;CNT=1
11	102324639	COSV54815210	C	T	.	.	GENE=BIRC3;STRAND=+;LEGACY_ID=COSM6934965;CDS=c.130C>T;AA=p.P44S;CNT=1
11	102324639	COSV54815210	C	T	.	.	GENE=BIRC3_ENST00000615299;STRAND=+;LEGACY_ID=COSM6934965;CDS=c.130C>T;AA=p.P44S;CNT=1
11	102324639	COSV54815210	C	T	.	.	GENE=BIRC3_ENST00000532808;STRAND=+;LEGACY_ID=COSM6934965;CDS=c.130C>T;AA=p.P44S;CNT=1
11	102324648	COSV54818006	G	A	.	.	GENE=BIRC3;STRAND=+;LEGACY_ID=COSM4526485;CDS=c.139G>A;AA=p.E47K;CNT=1
11	102324648	COSV54818006	G	A	.	.	GENE=BIRC3_ENST00000532808;STRAND=+;LEGACY_ID=COSM4526485;CDS=c.139G>A;AA=p.E47K;CNT=1
11	102324648	COSV54818006	G	A	.	.	GENE=BIRC3_ENST00000615299;STRAND=+;LEGACY_ID=COSM4526485;CDS=c.139G>A;AA=p.E47K;CNT=1
11	102324648	COSV54815810	G	C	.	.	GENE=BIRC3;STRAND=+;LEGACY_ID=COSM6945665;CDS=c.139G>C;AA=p.E47Q;CNT=1
11	102324648	COSV54815810	G	C	.	.	GENE=BIRC3_ENST00000615299;STRAND=+;LEGACY_ID=COSM6945665;CDS=c.139G>C;AA=p.E47Q;CNT=1
11	102324648	COSV54815810	G	C	.	.	GENE=BIRC3_ENST00000532808;STRAND=+;LEGACY_ID=COSM6945665;CDS=c.139G>C;AA=p.E47Q;CNT=1
11	102324653	COSV54818617	G	C	.	.	GENE=BIRC3_ENST00000615299;STRAND=+;LEGACY_ID=COSM5619839;CDS=c.144G>C;AA=p.R48S;CNT=1
11	102324653	COSV54818617	G	C	.	.	GENE=BIRC3_ENST00000532808;STRAND=+;LEGACY_ID=COSM5619839;CDS=c.144G>C;AA=p.R48S;CNT=1
11	102324653	COSV54818617	G	C	.	.	GENE=BIRC3;STRAND=+;LEGACY_ID=COSM5619839;CDS=c.144G>C;AA=p.R48S;CNT=1
11	102324663	COSV54815819	C	T	.	.	GENE=BIRC3_ENST00000532808;STRAND=+;LEGACY_ID=COSM6957483;CDS=c.154C>T;AA=p.R52C;CNT=1
11	102324663	COSV54815819	C	T	.	.	GENE=BIRC3;STRAND=+;LEGACY_ID=COSM6957483;CDS=c.154C>T;AA=p.R52C;CNT=1
11	102324663	COSV54815819	C	T	.	.	GENE=BIRC3_ENST00000615299;STRAND=+;LEGACY_ID=COSM6957483;CDS=c.154C>T;AA=p.R52C;CNT=1
11	102324664	COSV54818808	G	A	.	.	GENE=BIRC3_ENST00000615299;STRAND=+;LEGACY_ID=COSM6938676;CDS=c.155G>A;AA=p.R52H;CNT=1
11	102324664	COSV54818808	G	A	.	.	GENE=BIRC3;STRAND=+;LEGACY_ID=COSM6938676;CDS=c.155G>A;AA=p.R52H;CNT=1
11	102324664	COSV54818808	G	A	.	.	GENE=BIRC3_ENST00000532808;STRAND=+;LEGACY_ID=COSM6938676;CDS=c.155G>A;AA=p.R52H;CNT=1
11	102324672	COSV54817892	T	C	.	.	GENE=BIRC3;STRAND=+;LEGACY_ID=COSM1135081;CDS=c.163T>C;AA=p.F55L;CNT=1
11	102324672	COSV54817892	T	C	.	.	GENE=BIRC3_ENST00000615299;STRAND=+;LEGACY_ID=COSM1135081;CDS=c.163T>C;AA=p.F55L;CNT=1
11	102324672	COSV54817892	T	C	.	.	GENE=BIRC3_ENST00000532808;STRAND=+;LEGACY_ID=COSM1135081;CDS=c.163T>C;AA=p.F55L;CNT=1
11	102324675	COSV54820222	T	A	.	.	GENE=BIRC3_ENST00000615299;STRAND=+;LEGACY_ID=COSM1735741;CDS=c.166T>A;AA=p.Y56N;CNT=1
11	102324675	COSV54820222	T	A	.	.	GENE=BIRC3_ENST00000532808;STRAND=+;LEGACY_ID=COSM1735741;CDS=c.166T>A;AA=p.Y56N;CNT=1
11	102324675	COSV54820222	T	A	.	.	GENE=BIRC3;STRAND=+;LEGACY_ID=COSM1735741;CDS=c.166T>A;AA=p.Y56N;CNT=1
11	102324678	COSV54820349	T	C	.	.	GENE=BIRC3_ENST00000532808;STRAND=+;LEGACY_ID=COSM3397353;CDS=c.169T>C;AA=p.Y57H;CNT=1
11	102324678	COSV54820349	T	C	.	.	GENE=BIRC3;STRAND=+;LEGACY_ID=COSM3397353;CDS=c.169T>C;AA=p.Y57H;CNT=1
11	102324678	COSV54820349	T	C	.	.	GENE=BIRC3_ENST00000615299;STRAND=+;LEGACY_ID=COSM3397353;CDS=c.169T>C;AA=p.Y57H;CNT=1
11	102324685	COSV54819296	G	C	.	.	GENE=BIRC3;STRAND=+;LEGACY_ID=COSM4899955;CDS=c.176G>C;AA=p.G59A;CNT=1
11	102324685	COSV54819296	G	C	.	.	GENE=BIRC3_ENST00000615299;STRAND=+;LEGACY_ID=COSM4899955;CDS=c.176G>C;AA=p.G59A;CNT=1
11	102324685	COSV54819296	G	C	.	.	GENE=BIRC3_ENST00000532808;STRAND=+;LEGACY_ID=COSM4899955;CDS=c.176G>C;AA=p.G59A;CNT=1
11	102324726	COSV54820208	C	T	.	.	GENE=BIRC3_ENST00000615299;STRAND=+;LEGACY_ID=COSM922219;CDS=c.217C>T;AA=p.L73=;CNT=1
11	102324726	COSV54820208	C	T	.	.	GENE=BIRC3_ENST00000532808;STRAND=+;LEGACY_ID=COSM922219;CDS=c.217C>T;AA=p.L73=;CNT=1
11	102324726	COSV54820208	C	T	.	.	GENE=BIRC3;STRAND=+;LEGACY_ID=COSM922219;CDS=c.217C>T;AA=p.L73=;CNT=1
11	102324729	COSV54815098	G	A	.	.	GENE=BIRC3_ENST00000615299;STRAND=+;LEGACY_ID=COSM5837661;CDS=c.220G>A;AA=p.D74N;CNT=1
11	102324729	COSV54815098	G	A	.	.	GENE=BIRC3;STRAND=+;LEGACY_ID=COSM5837661;CDS=c.220G>A;AA=p.D74N;CNT=1
11	102324729	COSV54815098	G	A	.	.	GENE=BIRC3_ENST00000532808;STRAND=+;LEGACY_ID=COSM5837661;CDS=c.220G>A;AA=p.D74N;CNT=1
11	102324734	COSV54815170	CTG	C	.	.	GENE=BIRC3;STRAND=+;LEGACY_ID=COSM7211109;CDS=c.226_227del;AA=p.W76Efs*8;CNT=1
11	102324734	COSV54815170	CTG	C	.	.	GENE=BIRC3_ENST00000615299;STRAND=+;LEGACY_ID=COSM7211109;CDS=c.226_227del;AA=p.W76Efs*8;CNT=1
11	102324734	COSV54815170	CTG	C	.	.	GENE=BIRC3_ENST00000532808;STRAND=+;LEGACY_ID=COSM7211109;CDS=c.226_227del;AA=p.W76Efs*8;CNT=1
11	102324739	COSV54820267	A	G	.	.	GENE=BIRC3_ENST00000532808;STRAND=+;LEGACY_ID=COSM5147713;CDS=c.230A>G;AA=p.K77R;CNT=1
11	102324739	COSV54820267	A	G	.	.	GENE=BIRC3;STRAND=+;LEGACY_ID=COSM5147713;CDS=c.230A>G;AA=p.K77R;CNT=1
11	102324739	COSV54820267	A	G	.	.	GENE=BIRC3_ENST00000615299;STRAND=+;LEGACY_ID=COSM5147713;CDS=c.230A>G;AA=p.K77R;CNT=1
11	102324773	COSV54818955	G	A	.	.	GENE=BIRC3_ENST00000532808;STRAND=+;LEGACY_ID=COSM5371496;CDS=c.264G>A;AA=p.K88=;CNT=1
11	102324773	COSV54818955	G	A	.	.	GENE=BIRC3;STRAND=+;LEGACY_ID=COSM5371496;CDS=c.264G>A;AA=p.K88=;CNT=1
11	102324773	COSV54818955	G	A	.	.	GENE=BIRC3_ENST00000615299;STRAND=+;LEGACY_ID=COSM5371496;CDS=c.264G>A;AA=p.K88=;CNT=1
11	102324795	COSV54820533	G	C	.	.	GENE=BIRC3_ENST00000532808;STRAND=+;LEGACY_ID=COSM6972937;CDS=c.286G>C;AA=p.V96L;CNT=1
11	102324795	COSV54820533	G	C	.	.	GENE=BIRC3_ENST00000615299;STRAND=+;LEGACY_ID=COSM6972937;CDS=c.286G>C;AA=p.V96L;CNT=1
11	102324795	COSV54820533	G	C	.	.	GENE=BIRC3;STRAND=+;LEGACY_ID=COSM6972937;CDS=c.286G>C;AA=p.V96L;CNT=1
11	102324811	COSV54817799	C	T	.	.	GENE=BIRC3_ENST00000532808;STRAND=+;LEGACY_ID=COSM6931369;CDS=c.302C>T;AA=p.S101F;CNT=2
11	102324811	COSV54817799	C	T	.	.	GENE=BIRC3;STRAND=+;LEGACY_ID=COSM6931369;CDS=c.302C>T;AA=p.S101F;CNT=2
11	102324811	COSV54817799	C	T	.	.	GENE=BIRC3_ENST00000615299;STRAND=+;LEGACY_ID=COSM6931369;CDS=c.302C>T;AA=p.S101F;CNT=2
11	102324812	COSV54815001	C	T	.	.	GENE=BIRC3;STRAND=+;LEGACY_ID=COSM922220;CDS=c.303C>T;AA=p.S101=;CNT=3
11	102324812	COSV54815001	C	T	.	.	GENE=BIRC3_ENST00000615299;STRAND=+;LEGACY_ID=COSM922220;CDS=c.303C>T;AA=p.S101=;CNT=3
11	102324812	COSV54815001	C	T	.	.	GENE=BIRC3_ENST00000532808;STRAND=+;LEGACY_ID=COSM922220;CDS=c.303C>T;AA=p.S101=;CNT=3
11	102324813	COSV54816765	G	A	.	.	GENE=BIRC3_ENST00000615299;STRAND=+;LEGACY_ID=COSM6611615;CDS=c.304G>A;AA=p.V102I;CNT=2
11	102324813	COSV54816765	G	A	.	.	GENE=BIRC3_ENST00000532808;STRAND=+;LEGACY_ID=COSM6611615;CDS=c.304G>A;AA=p.V102I;CNT=2
11	102324813	COSV54816765	G	A	.	.	GENE=BIRC3;STRAND=+;LEGACY_ID=COSM6611615;CDS=c.304G>A;AA=p.V102I;CNT=2
11	102324823	COSV54818179	T	C	.	.	GENE=BIRC3_ENST00000532808;STRAND=+;LEGACY_ID=COSM6854538;CDS=c.314T>C;AA=p.L105S;CNT=2
11	102324823	COSV54818179	T	C	.	.	GENE=BIRC3;STRAND=+;LEGACY_ID=COSM6854538;CDS=c.314T>C;AA=p.L105S;CNT=2
11	102324823	COSV54818179	T	C	.	.	GENE=BIRC3_ENST00000615299;STRAND=+;LEGACY_ID=COSM6854538;CDS=c.314T>C;AA=p.L105S;CNT=2
11	102324823	COSV54816240	TGG	TAA	.	.	GENE=BIRC3_ENST00000532808;STRAND=+;LEGACY_ID=COSM6967696;CDS=c.315_316delinsAA;AA=p.E106K;CNT=1
11	102324823	COSV54816240	TGG	TAA	.	.	GENE=BIRC3;STRAND=+;LEGACY_ID=COSM6967696;CDS=c.315_316delinsAA;AA=p.E106K;CNT=1
11	102324823	COSV54816240	TGG	TAA	.	.	GENE=BIRC3_ENST00000615299;STRAND=+;LEGACY_ID=COSM6967696;CDS=c.315_316delinsAA;AA=p.E106K;CNT=1
11	102324852	COSV54816374	T	G	.	.	GENE=BIRC3_ENST00000532808;STRAND=+;LEGACY_ID=COSM1350355;CDS=c.343T>G;AA=p.S115A;CNT=1
11	102324852	COSV54816374	T	G	.	.	GENE=BIRC3;STRAND=+;LEGACY_ID=COSM1350355;CDS=c.343T>G;AA=p.S115A;CNT=1
11	102324852	COSV54816374	T	G	.	.	GENE=BIRC3_ENST00000615299;STRAND=+;LEGACY_ID=COSM1350355;CDS=c.343T>G;AA=p.S115A;CNT=1
11	102324861	COSV54819404	A	T	.	.	GENE=BIRC3;STRAND=+;LEGACY_ID=COSM4017240;CDS=c.352A>T;AA=p.T118S;CNT=1
11	102324861	COSV54819404	A	T	.	.	GENE=BIRC3_ENST00000615299;STRAND=+;LEGACY_ID=COSM4017240;CDS=c.352A>T;AA=p.T118S;CNT=1
11	102324861	COSV54819404	A	T	.	.	GENE=BIRC3_ENST00000532808;STRAND=+;LEGACY_ID=COSM4017240;CDS=c.352A>T;AA=p.T118S;CNT=1
11	102324866	COSV54818742	TT	T	.	.	GENE=BIRC3;STRAND=+;LEGACY_ID=COSM4614644;CDS=c.358del;AA=p.S120Pfs*27;CNT=1
11	102324866	COSV54818742	TT	T	.	.	GENE=BIRC3_ENST00000615299;STRAND=+;LEGACY_ID=COSM4614644;CDS=c.358del;AA=p.S120Pfs*27;CNT=1
11	102324866	COSV54818742	TT	T	.	.	GENE=BIRC3_ENST00000532808;STRAND=+;LEGACY_ID=COSM4614644;CDS=c.358del;AA=p.S120Pfs*27;CNT=1
11	102324868	COSV54820647	C	T	.	.	GENE=BIRC3_ENST00000615299;STRAND=+;LEGACY_ID=COSM4777527;CDS=c.359C>T;AA=p.S120F;CNT=1
11	102324868	COSV54820647	C	T	.	.	GENE=BIRC3_ENST00000532808;STRAND=+;LEGACY_ID=COSM4777527;CDS=c.359C>T;AA=p.S120F;CNT=1
11	102324868	COSV54820647	C	T	.	.	GENE=BIRC3;STRAND=+;LEGACY_ID=COSM4777527;CDS=c.359C>T;AA=p.S120F;CNT=1
11	102324878	COSV54819557	A	G	.	.	GENE=BIRC3;STRAND=+;LEGACY_ID=COSM80916;CDS=c.369A>G;AA=p.S123=;CNT=1
11	102324878	COSV54819557	A	G	.	.	GENE=BIRC3_ENST00000532808;STRAND=+;LEGACY_ID=COSM80916;CDS=c.369A>G;AA=p.S123=;CNT=1
11	102324878	COSV54819557	A	G	.	.	GENE=BIRC3_ENST00000615299;STRAND=+;LEGACY_ID=COSM80916;CDS=c.369A>G;AA=p.S123=;CNT=1
11	102324886	COSV99074338	C	T	.	.	GENE=BIRC3;STRAND=+;LEGACY_ID=COSM7400274;CDS=c.377C>T;AA=p.P126L;CNT=1
11	102324886	COSV99074338	C	T	.	.	GENE=BIRC3_ENST00000615299;STRAND=+;LEGACY_ID=COSM7400274;CDS=c.377C>T;AA=p.P126L;CNT=1
11	102324886	COSV99074338	C	T	.	.	GENE=BIRC3_ENST00000532808;STRAND=+;LEGACY_ID=COSM7400274;CDS=c.377C>T;AA=p.P126L;CNT=1
11	102324903	COSV54819316	G	A	.	.	GENE=BIRC3_ENST00000532808;STRAND=+;LEGACY_ID=COSM5039716;CDS=c.394G>A;AA=p.G132R;CNT=1
11	102324903	COSV54819316	G	A	.	.	GENE=BIRC3;STRAND=+;LEGACY_ID=COSM5039716;CDS=c.394G>A;AA=p.G132R;CNT=1
11	102324903	COSV54819316	G	A	.	.	GENE=BIRC3_ENST00000615299;STRAND=+;LEGACY_ID=COSM5039716;CDS=c.394G>A;AA=p.G132R;CNT=1
11	102324905	COSV54819007	A	C	.	.	GENE=BIRC3_ENST00000532808;STRAND=+;LEGACY_ID=COSM5495888;CDS=c.396A>C;AA=p.G132=;CNT=1
11	102324905	COSV54819007	A	C	.	.	GENE=BIRC3;STRAND=+;LEGACY_ID=COSM5495888;CDS=c.396A>C;AA=p.G132=;CNT=1
11	102324905	COSV54819007	A	C	.	.	GENE=BIRC3_ENST00000615299;STRAND=+;LEGACY_ID=COSM5495888;CDS=c.396A>C;AA=p.G132=;CNT=1
11	102324931	COSV54820575	C	A	.	.	GENE=BIRC3;STRAND=+;LEGACY_ID=COSM6935406;CDS=c.422C>A;AA=p.S141Y;CNT=1
11	102324931	COSV54820575	C	A	.	.	GENE=BIRC3_ENST00000615299;STRAND=+;LEGACY_ID=COSM6935406;CDS=c.422C>A;AA=p.S141Y;CNT=1
11	102324931	COSV54820575	C	A	.	.	GENE=BIRC3_ENST00000532808;STRAND=+;LEGACY_ID=COSM6935406;CDS=c.422C>A;AA=p.S141Y;CNT=1
11	102324934	COSV54818913	C	T	.	.	GENE=BIRC3_ENST00000615299;STRAND=+;LEGACY_ID=COSM3442660;CDS=c.425C>T;AA=p.P142L;CNT=1
11	102324934	COSV54818913	C	T	.	.	GENE=BIRC3_ENST00000532808;STRAND=+;LEGACY_ID=COSM3442660;CDS=c.425C>T;AA=p.P142L;CNT=1
11	102324934	COSV54818913	C	T	.	.	GENE=BIRC3;STRAND=+;LEGACY_ID=COSM3442660;CDS=c.425C>T;AA=p.P142L;CNT=1
11	102324937	COSV54817118	C	T	.	.	GENE=BIRC3_ENST00000532808;STRAND=+;LEGACY_ID=COSM4017241;CDS=c.428C>T;AA=p.S143L;CNT=1
11	102324937	COSV54817118	C	T	.	.	GENE=BIRC3;STRAND=+;LEGACY_ID=COSM4017241;CDS=c.428C>T;AA=p.S143L;CNT=1
11	102324937	COSV54817118	C	T	.	.	GENE=BIRC3_ENST00000615299;STRAND=+;LEGACY_ID=COSM4017241;CDS=c.428C>T;AA=p.S143L;CNT=1
11	102324942	COSV54816586	C	T	.	.	GENE=BIRC3;STRAND=+;LEGACY_ID=COSM6941100;CDS=c.433C>T;AA=p.P145S;CNT=1
11	102324942	COSV54816191	C	G	.	.	GENE=BIRC3_ENST00000532808;STRAND=+;LEGACY_ID=COSM4847220;CDS=c.433C>G;AA=p.P145A;CNT=1
11	102324942	COSV54816191	C	G	.	.	GENE=BIRC3_ENST00000615299;STRAND=+;LEGACY_ID=COSM4847220;CDS=c.433C>G;AA=p.P145A;CNT=1
11	102324942	COSV54816586	C	T	.	.	GENE=BIRC3_ENST00000532808;STRAND=+;LEGACY_ID=COSM6941100;CDS=c.433C>T;AA=p.P145S;CNT=1
11	102324942	COSV54816191	C	G	.	.	GENE=BIRC3;STRAND=+;LEGACY_ID=COSM4847220;CDS=c.433C>G;AA=p.P145A;CNT=1
11	102324942	COSV54816586	C	T	.	.	GENE=BIRC3_ENST00000615299;STRAND=+;LEGACY_ID=COSM6941100;CDS=c.433C>T;AA=p.P145S;CNT=1
11	102324955	COSV54815564	G	C	.	.	GENE=BIRC3_ENST00000532808;STRAND=+;LEGACY_ID=COSM1297565;CDS=c.446G>C;AA=p.R149T;CNT=1
11	102324955	COSV54815564	G	C	.	.	GENE=BIRC3_ENST00000615299;STRAND=+;LEGACY_ID=COSM1297565;CDS=c.446G>C;AA=p.R149T;CNT=1
11	102324955	COSV54815564	G	C	.	.	GENE=BIRC3;STRAND=+;LEGACY_ID=COSM1297565;CDS=c.446G>C;AA=p.R149T;CNT=1
11	102324980	COSV54815162	G	C	.	.	GENE=BIRC3;STRAND=+;LEGACY_ID=COSM7182959;CDS=c.471G>C;AA=p.L157F;CNT=1
11	102324980	COSV54815162	G	C	.	.	GENE=BIRC3_ENST00000615299;STRAND=+;LEGACY_ID=COSM7182959;CDS=c.471G>C;AA=p.L157F;CNT=1
11	102324980	COSV54815162	G	C	.	.	GENE=BIRC3_ENST00000532808;STRAND=+;LEGACY_ID=COSM7182959;CDS=c.471G>C;AA=p.L157F;CNT=1
11	102325014	COSV54815220	G	A	.	.	GENE=BIRC3_ENST00000532808;STRAND=+;LEGACY_ID=COSM922221;CDS=c.505G>A;AA=p.E169K;CNT=5
11	102325014	COSV54815220	G	A	.	.	GENE=BIRC3_ENST00000615299;STRAND=+;LEGACY_ID=COSM922221;CDS=c.505G>A;AA=p.E169K;CNT=5
11	102325014	COSV54815220	G	A	.	.	GENE=BIRC3;STRAND=+;LEGACY_ID=COSM922221;CDS=c.505G>A;AA=p.E169K;CNT=5
11	102325021	COSV54820020	C	T	.	.	GENE=BIRC3;STRAND=+;LEGACY_ID=COSM5371497;CDS=c.512C>T;AA=p.A171V;CNT=2
11	102325021	COSV54820020	C	T	.	.	GENE=BIRC3_ENST00000532808;STRAND=+;LEGACY_ID=COSM5371497;CDS=c.512C>T;AA=p.A171V;CNT=2
11	102325021	COSV54820020	C	T	.	.	GENE=BIRC3_ENST00000615299;STRAND=+;LEGACY_ID=COSM5371497;CDS=c.512C>T;AA=p.A171V;CNT=2
11	102325030	COSV99074340	T	G	.	.	GENE=BIRC3;STRAND=+;LEGACY_ID=COSM7357524;CDS=c.521T>G;AA=p.L174R;CNT=1
11	102325030	COSV99074340	T	G	.	.	GENE=BIRC3_ENST00000532808;STRAND=+;LEGACY_ID=COSM7357524;CDS=c.521T>G;AA=p.L174R;CNT=1
11	102325030	COSV99074340	T	G	.	.	GENE=BIRC3_ENST00000615299;STRAND=+;LEGACY_ID=COSM7357524;CDS=c.521T>G;AA=p.L174R;CNT=1
11	102325030	COSV54814919	TT	T	.	.	GENE=BIRC3;STRAND=+;LEGACY_ID=COSM6976168;CDS=c.522del;AA=p.T175Lfs*7;CNT=1
11	102325030	COSV54814919	TT	T	.	.	GENE=BIRC3_ENST00000532808;STRAND=+;LEGACY_ID=COSM6976168;CDS=c.522del;AA=p.T175Lfs*7;CNT=1
11	102325030	COSV54814919	TT	T	.	.	GENE=BIRC3_ENST00000615299;STRAND=+;LEGACY_ID=COSM6976168;CDS=c.522del;AA=p.T175Lfs*7;CNT=1
11	102325060	COSV99074337	T	C	.	.	GENE=BIRC3;STRAND=+;LEGACY_ID=COSM7342124;CDS=c.551T>C;AA=p.L184P;CNT=1
11	102325060	COSV99074337	T	C	.	.	GENE=BIRC3_ENST00000615299;STRAND=+;LEGACY_ID=COSM7342124;CDS=c.551T>C;AA=p.L184P;CNT=1
11	102325060	COSV99074337	T	C	.	.	GENE=BIRC3_ENST00000532808;STRAND=+;LEGACY_ID=COSM7342124;CDS=c.551T>C;AA=p.L184P;CNT=1
11	102325069	COSV54814934	C	A	.	.	GENE=BIRC3_ENST00000615299;STRAND=+;LEGACY_ID=COSM7232688;CDS=c.560C>A;AA=p.T187K;CNT=1
11	102325069	COSV54814934	C	A	.	.	GENE=BIRC3_ENST00000532808;STRAND=+;LEGACY_ID=COSM7232688;CDS=c.560C>A;AA=p.T187K;CNT=1
11	102325069	COSV54814934	C	A	.	.	GENE=BIRC3;STRAND=+;LEGACY_ID=COSM7232688;CDS=c.560C>A;AA=p.T187K;CNT=1
11	102325072	COSV54814910	AT	A	.	.	GENE=BIRC3;STRAND=+;LEGACY_ID=COSM4603822;CDS=c.564del;AA=p.L189Wfs*9;CNT=1
11	102325072	COSV54814910	AT	A	.	.	GENE=BIRC3_ENST00000615299;STRAND=+;LEGACY_ID=COSM4603822;CDS=c.564del;AA=p.L189Wfs*9;CNT=1
11	102325072	COSV54814910	AT	A	.	.	GENE=BIRC3_ENST00000532808;STRAND=+;LEGACY_ID=COSM4603822;CDS=c.564del;AA=p.L189Wfs*9;CNT=1
11	102325074	COSV54819524	C	G	.	.	GENE=BIRC3;STRAND=+;LEGACY_ID=COSM3808178;CDS=c.565C>G;AA=p.L189V;CNT=1
11	102325074	COSV54819524	C	G	.	.	GENE=BIRC3_ENST00000532808;STRAND=+;LEGACY_ID=COSM3808178;CDS=c.565C>G;AA=p.L189V;CNT=1
11	102325074	COSV54819524	C	G	.	.	GENE=BIRC3_ENST00000615299;STRAND=+;LEGACY_ID=COSM3808178;CDS=c.565C>G;AA=p.L189V;CNT=1
11	102325083	COSV54815783	G	A	.	.	GENE=BIRC3;STRAND=+;LEGACY_ID=COSM4552882;CDS=c.574G>A;AA=p.A192T;CNT=1
11	102325083	COSV54815783	G	A	.	.	GENE=BIRC3_ENST00000615299;STRAND=+;LEGACY_ID=COSM4552882;CDS=c.574G>A;AA=p.A192T;CNT=1
11	102325083	COSV54815783	G	A	.	.	GENE=BIRC3_ENST00000532808;STRAND=+;LEGACY_ID=COSM4552882;CDS=c.574G>A;AA=p.A192T;CNT=1
11	102325091	COSV54815687	TT	T	.	.	GENE=BIRC3_ENST00000615299;STRAND=+;LEGACY_ID=COSM7204594;CDS=c.583del;AA=p.Y195Tfs*3;CNT=1
11	102325091	COSV54815687	TT	T	.	.	GENE=BIRC3;STRAND=+;LEGACY_ID=COSM7204594;CDS=c.583del;AA=p.Y195Tfs*3;CNT=1
11	102325091	COSV54815687	TT	T	.	.	GENE=BIRC3_ENST00000532808;STRAND=+;LEGACY_ID=COSM7204594;CDS=c.583del;AA=p.Y195Tfs*3;CNT=1
11	102325110	COSV54818724	G	T	.	.	GENE=BIRC3_ENST00000615299;STRAND=+;LEGACY_ID=COSM1676385;CDS=c.601G>T;AA=p.D201Y;CNT=2
11	102325110	COSV54818724	G	T	.	.	GENE=BIRC3_ENST00000532808;STRAND=+;LEGACY_ID=COSM1676385;CDS=c.601G>T;AA=p.D201Y;CNT=2
11	102325110	COSV54818724	G	T	.	.	GENE=BIRC3;STRAND=+;LEGACY_ID=COSM1676385;CDS=c.601G>T;AA=p.D201Y;CNT=2
11	102325115	COSV54819500	A	G	.	.	GENE=BIRC3_ENST00000532808;STRAND=+;LEGACY_ID=COSM1238305;CDS=c.606A>G;AA=p.R202=;CNT=1
11	102325115	COSV54819500	A	G	.	.	GENE=BIRC3;STRAND=+;LEGACY_ID=COSM1238305;CDS=c.606A>G;AA=p.R202=;CNT=1
11	102325115	COSV54819500	A	G	.	.	GENE=BIRC3_ENST00000615299;STRAND=+;LEGACY_ID=COSM1238305;CDS=c.606A>G;AA=p.R202=;CNT=1
11	102325135	COSV54815843	G	T	.	.	GENE=BIRC3_ENST00000532808;STRAND=+;LEGACY_ID=COSM6960866;CDS=c.626G>T;AA=p.G209V;CNT=1
11	102325135	COSV54815843	G	T	.	.	GENE=BIRC3_ENST00000615299;STRAND=+;LEGACY_ID=COSM6960866;CDS=c.626G>T;AA=p.G209V;CNT=1
11	102325135	COSV54815843	G	T	.	.	GENE=BIRC3;STRAND=+;LEGACY_ID=COSM6960866;CDS=c.626G>T;AA=p.G209V;CNT=1
11	102325144	COSV54820278	T	C	.	.	GENE=BIRC3_ENST00000615299;STRAND=+;LEGACY_ID=COSM5147714;CDS=c.635T>C;AA=p.L212S;CNT=1
11	102325144	COSV54820278	T	C	.	.	GENE=BIRC3_ENST00000532808;STRAND=+;LEGACY_ID=COSM5147714;CDS=c.635T>C;AA=p.L212S;CNT=1
11	102325144	COSV54820278	T	C	.	.	GENE=BIRC3;STRAND=+;LEGACY_ID=COSM5147714;CDS=c.635T>C;AA=p.L212S;CNT=1
11	102325145	COSV54819728	G	C	.	.	GENE=BIRC3;STRAND=+;LEGACY_ID=COSM6948394;CDS=c.636G>C;AA=p.L212F;CNT=1
11	102325145	COSV54819728	G	C	.	.	GENE=BIRC3_ENST00000615299;STRAND=+;LEGACY_ID=COSM6948394;CDS=c.636G>C;AA=p.L212F;CNT=1
11	102325145	COSV54819728	G	C	.	.	GENE=BIRC3_ENST00000532808;STRAND=+;LEGACY_ID=COSM6948394;CDS=c.636G>C;AA=p.L212F;CNT=1
11	102325155	COSV54815537	G	A	.	.	GENE=BIRC3;STRAND=+;LEGACY_ID=COSM6942648;CDS=c.646G>A;AA=p.E216K;CNT=1
11	102325155	COSV54815537	G	A	.	.	GENE=BIRC3_ENST00000532808;STRAND=+;LEGACY_ID=COSM6942648;CDS=c.646G>A;AA=p.E216K;CNT=1
11	102325155	COSV54815537	G	A	.	.	GENE=BIRC3_ENST00000615299;STRAND=+;LEGACY_ID=COSM6942648;CDS=c.646G>A;AA=p.E216K;CNT=1
11	102325159	COSV54819569	C	T	.	.	GENE=BIRC3;STRAND=+;LEGACY_ID=COSM1731948;CDS=c.650C>T;AA=p.P217L;CNT=1
11	102325159	COSV54819569	C	T	.	.	GENE=BIRC3_ENST00000532808;STRAND=+;LEGACY_ID=COSM1731948;CDS=c.650C>T;AA=p.P217L;CNT=1
11	102325159	COSV54819569	C	T	.	.	GENE=BIRC3_ENST00000615299;STRAND=+;LEGACY_ID=COSM1731948;CDS=c.650C>T;AA=p.P217L;CNT=1
11	102325194	COSV54816675	T	G	.	.	GENE=BIRC3;STRAND=+;LEGACY_ID=COSM3764270;CDS=c.685T>G;AA=p.F229V;CNT=1
11	102325194	COSV54816675	T	G	.	.	GENE=BIRC3_ENST00000532808;STRAND=+;LEGACY_ID=COSM3764270;CDS=c.685T>G;AA=p.F229V;CNT=1
11	102325194	COSV54816675	T	G	.	.	GENE=BIRC3_ENST00000615299;STRAND=+;LEGACY_ID=COSM3764270;CDS=c.685T>G;AA=p.F229V;CNT=1
11	102325206	COSV54817137	C	A	.	.	GENE=BIRC3_ENST00000615299;STRAND=+;LEGACY_ID=COSM4505595;CDS=c.697C>A;AA=p.P233T;CNT=1
11	102325206	COSV54817137	C	A	.	.	GENE=BIRC3;STRAND=+;LEGACY_ID=COSM4505595;CDS=c.697C>A;AA=p.P233T;CNT=1
11	102325206	COSV54817137	C	A	.	.	GENE=BIRC3_ENST00000532808;STRAND=+;LEGACY_ID=COSM4505595;CDS=c.697C>A;AA=p.P233T;CNT=1
11	102325218	COSV54815831	A	C	.	.	GENE=BIRC3_ENST00000532808;STRAND=+;LEGACY_ID=COSM6957484;CDS=c.709A>C;AA=p.N237H;CNT=1
11	102325218	COSV54815831	A	C	.	.	GENE=BIRC3_ENST00000615299;STRAND=+;LEGACY_ID=COSM6957484;CDS=c.709A>C;AA=p.N237H;CNT=1
11	102325218	COSV54815831	A	C	.	.	GENE=BIRC3;STRAND=+;LEGACY_ID=COSM6957484;CDS=c.709A>C;AA=p.N237H;CNT=1
11	102325219	COSV54820256	A	T	.	.	GENE=BIRC3;STRAND=+;LEGACY_ID=COSM1684943;CDS=c.710A>T;AA=p.N237I;CNT=1
11	102325219	COSV54820256	A	T	.	.	GENE=BIRC3_ENST00000532808;STRAND=+;LEGACY_ID=COSM1684943;CDS=c.710A>T;AA=p.N237I;CNT=1
11	102325219	COSV54820256	A	T	.	.	GENE=BIRC3_ENST00000615299;STRAND=+;LEGACY_ID=COSM1684943;CDS=c.710A>T;AA=p.N237I;CNT=1
11	102325220	COSV54820096	T	G	.	.	GENE=BIRC3_ENST00000532808;STRAND=+;LEGACY_ID=COSM6936869;CDS=c.711T>G;AA=p.N237K;CNT=1
11	102325220	COSV54820096	T	G	.	.	GENE=BIRC3;STRAND=+;LEGACY_ID=COSM6936869;CDS=c.711T>G;AA=p.N237K;CNT=1
11	102325220	COSV54820096	T	G	.	.	GENE=BIRC3_ENST00000615299;STRAND=+;LEGACY_ID=COSM6936869;CDS=c.711T>G;AA=p.N237K;CNT=1
11	102325221	COSV54818324	C	T	.	.	GENE=BIRC3_ENST00000532808;STRAND=+;LEGACY_ID=COSM5601096;CDS=c.712C>T;AA=p.Q238*;CNT=1
11	102325221	COSV54818324	C	T	.	.	GENE=BIRC3;STRAND=+;LEGACY_ID=COSM5601096;CDS=c.712C>T;AA=p.Q238*;CNT=1
11	102325221	COSV54818324	C	T	.	.	GENE=BIRC3_ENST00000615299;STRAND=+;LEGACY_ID=COSM5601096;CDS=c.712C>T;AA=p.Q238*;CNT=1
11	102325242	COSV54815041	T	A	.	.	GENE=BIRC3_ENST00000532808;STRAND=+;LEGACY_ID=COSM4665728;CDS=c.733T>A;AA=p.Y245N;CNT=2
11	102325242	COSV54815041	T	A	.	.	GENE=BIRC3;STRAND=+;LEGACY_ID=COSM4665728;CDS=c.733T>A;AA=p.Y245N;CNT=2
11	102325242	COSV54815041	T	A	.	.	GENE=BIRC3_ENST00000615299;STRAND=+;LEGACY_ID=COSM4665728;CDS=c.733T>A;AA=p.Y245N;CNT=2
11	102325252	COSV54817296	C	G	.	.	GENE=BIRC3_ENST00000532808;STRAND=+;LEGACY_ID=COSM73837;SNP;CDS=c.743C>G;AA=p.S248C;CNT=1
11	102325252	COSV54817296	C	G	.	.	GENE=BIRC3;STRAND=+;LEGACY_ID=COSM73837;SNP;CDS=c.743C>G;AA=p.S248C;CNT=1
11	102325252	COSV54817296	C	G	.	.	GENE=BIRC3_ENST00000615299;STRAND=+;LEGACY_ID=COSM73837;SNP;CDS=c.743C>G;AA=p.S248C;CNT=1
11	102325263	COSV54815253	A	C	.	.	GENE=BIRC3_ENST00000532808;STRAND=+;LEGACY_ID=COSM6005782;CDS=c.754A>C;AA=p.M252L;CNT=1
11	102325263	COSV54815253	A	C	.	.	GENE=BIRC3_ENST00000615299;STRAND=+;LEGACY_ID=COSM6005782;CDS=c.754A>C;AA=p.M252L;CNT=1
11	102325263	COSV54815253	A	C	.	.	GENE=BIRC3;STRAND=+;LEGACY_ID=COSM6005782;CDS=c.754A>C;AA=p.M252L;CNT=1
11	102325280	COSV54818401	C	T	.	.	GENE=BIRC3_ENST00000615299;STRAND=+;LEGACY_ID=COSM3442661;CDS=c.771C>T;AA=p.A257=;CNT=1
11	102325280	COSV54818401	C	T	.	.	GENE=BIRC3_ENST00000532808;STRAND=+;LEGACY_ID=COSM3442661;CDS=c.771C>T;AA=p.A257=;CNT=1
11	102325280	COSV54818658	C	A	.	.	GENE=BIRC3_ENST00000615299;STRAND=+;LEGACY_ID=COSM7328890;CDS=c.771C>A;AA=p.A257=;CNT=1
11	102325280	COSV54818658	C	A	.	.	GENE=BIRC3_ENST00000532808;STRAND=+;LEGACY_ID=COSM7328890;CDS=c.771C>A;AA=p.A257=;CNT=1
11	102325280	COSV54818401	C	T	.	.	GENE=BIRC3;STRAND=+;LEGACY_ID=COSM3442661;CDS=c.771C>T;AA=p.A257=;CNT=1
11	102325280	COSV54818658	C	A	.	.	GENE=BIRC3;STRAND=+;LEGACY_ID=COSM7328890;CDS=c.771C>A;AA=p.A257=;CNT=1
11	102325281	COSV54815503	C	T	.	.	GENE=BIRC3;STRAND=+;LEGACY_ID=COSM4017242;CDS=c.772C>T;AA=p.R258C;CNT=2
11	102325281	COSV54815503	C	T	.	.	GENE=BIRC3_ENST00000615299;STRAND=+;LEGACY_ID=COSM4017242;CDS=c.772C>T;AA=p.R258C;CNT=2
11	102325281	COSV54815503	C	T	.	.	GENE=BIRC3_ENST00000532808;STRAND=+;LEGACY_ID=COSM4017242;CDS=c.772C>T;AA=p.R258C;CNT=2
11	102325341	COSV54814949	A	C	.	.	GENE=BIRC3;STRAND=+;LEGACY_ID=COSM279163;CDS=c.832A>C;AA=p.S278R;CNT=1
11	102325341	COSV54814949	A	C	.	.	GENE=BIRC3_ENST00000615299;STRAND=+;LEGACY_ID=COSM279163;CDS=c.832A>C;AA=p.S278R;CNT=1
11	102325341	COSV54814949	A	C	.	.	GENE=BIRC3_ENST00000532808;STRAND=+;LEGACY_ID=COSM279163;CDS=c.832A>C;AA=p.S278R;CNT=1
11	102325342	COSV54820037	G	A	.	.	GENE=BIRC3_ENST00000615299;STRAND=+;LEGACY_ID=COSM4560191;CDS=c.833G>A;AA=p.S278N;CNT=1
11	102325342	COSV54820037	G	A	.	.	GENE=BIRC3;STRAND=+;LEGACY_ID=COSM4560191;CDS=c.833G>A;AA=p.S278N;CNT=1
11	102325342	COSV54820037	G	A	.	.	GENE=BIRC3_ENST00000532808;STRAND=+;LEGACY_ID=COSM4560191;CDS=c.833G>A;AA=p.S278N;CNT=1
11	102325345	COSV54816932	C	T	.	.	GENE=BIRC3_ENST00000532808;STRAND=+;LEGACY_ID=COSM6611620;CDS=c.836C>T;AA=p.A279V;CNT=2
11	102325345	COSV54816932	C	T	.	.	GENE=BIRC3;STRAND=+;LEGACY_ID=COSM6611620;CDS=c.836C>T;AA=p.A279V;CNT=2
11	102325345	COSV54816932	C	T	.	.	GENE=BIRC3_ENST00000615299;STRAND=+;LEGACY_ID=COSM6611620;CDS=c.836C>T;AA=p.A279V;CNT=2
11	102325347	COSV54815235	G	T	.	.	GENE=BIRC3_ENST00000532808;STRAND=+;LEGACY_ID=COSM5689352;CDS=c.838G>T;AA=p.G280C;CNT=1
11	102325347	COSV54821001	G	A	.	.	GENE=BIRC3_ENST00000615299;STRAND=+;LEGACY_ID=COSM6970529;CDS=c.838G>A;AA=p.G280S;CNT=1
11	102325347	COSV54821001	G	A	.	.	GENE=BIRC3;STRAND=+;LEGACY_ID=COSM6970529;CDS=c.838G>A;AA=p.G280S;CNT=1
11	102325347	COSV54821001	G	A	.	.	GENE=BIRC3_ENST00000532808;STRAND=+;LEGACY_ID=COSM6970529;CDS=c.838G>A;AA=p.G280S;CNT=1
11	102325347	COSV54815235	G	T	.	.	GENE=BIRC3;STRAND=+;LEGACY_ID=COSM5689352;CDS=c.838G>T;AA=p.G280C;CNT=1
11	102325347	COSV54815235	G	T	.	.	GENE=BIRC3_ENST00000615299;STRAND=+;LEGACY_ID=COSM5689352;CDS=c.838G>T;AA=p.G280C;CNT=1
11	102325378	COSV54816303	TGCT	T	.	.	GENE=BIRC3_ENST00000615299;STRAND=+;LEGACY_ID=COSN23242010;CDS=c.853+17_853+19del;AA=p.?;CNT=1
11	102325378	COSV54816303	TGCT	T	.	.	GENE=BIRC3_ENST00000532808;STRAND=+;LEGACY_ID=COSN23242010;CDS=c.853+17_853+19del;AA=p.?;CNT=1
11	102325378	COSV54816303	TGCT	T	.	.	GENE=BIRC3;STRAND=+;LEGACY_ID=COSN23242010;CDS=c.853+17_853+19del;AA=p.?;CNT=1
11	102325392	COSV54820121	A	T	.	.	GENE=BIRC3;STRAND=+;LEGACY_ID=COSN18337109;CDS=c.853+30A>T;AA=p.?;CNT=1
11	102325392	COSV54820121	A	T	.	.	GENE=BIRC3_ENST00000532808;STRAND=+;LEGACY_ID=COSN18337109;CDS=c.853+30A>T;AA=p.?;CNT=1
11	102325392	COSV54820121	A	T	.	.	GENE=BIRC3_ENST00000615299;STRAND=+;LEGACY_ID=COSN18337109;CDS=c.853+30A>T;AA=p.?;CNT=1
11	102325406	COSV54817344	T	C	.	.	GENE=BIRC3;STRAND=+;LEGACY_ID=COSN28866400;CDS=c.853+44T>C;AA=p.?;CNT=1
11	102325406	COSV54817344	T	C	.	.	GENE=BIRC3_ENST00000532808;STRAND=+;LEGACY_ID=COSN28866400;CDS=c.853+44T>C;AA=p.?;CNT=1
11	102325406	COSV54817344	T	C	.	.	GENE=BIRC3_ENST00000615299;STRAND=+;LEGACY_ID=COSN28866400;CDS=c.853+44T>C;AA=p.?;CNT=1
11	102325474	COSV54819909	G	A	.	.	GENE=BIRC3_ENST00000532808;STRAND=+;LEGACY_ID=COSM6519513;CDS=c.862G>A;AA=p.D288N;CNT=1
11	102325474	COSV54819909	G	A	.	.	GENE=BIRC3_ENST00000615299;STRAND=+;LEGACY_ID=COSM6519513;CDS=c.862G>A;AA=p.D288N;CNT=1
11	102325474	COSV54819909	G	A	.	.	GENE=BIRC3;STRAND=+;LEGACY_ID=COSM6519513;CDS=c.862G>A;AA=p.D288N;CNT=1
11	102325485	COSV54819284	A	C	.	.	GENE=BIRC3_ENST00000615299;STRAND=+;LEGACY_ID=COSM4189024;CDS=c.873A>C;AA=p.K291N;CNT=1
11	102325485	COSV54819284	A	C	.	.	GENE=BIRC3_ENST00000532808;STRAND=+;LEGACY_ID=COSM4189024;CDS=c.873A>C;AA=p.K291N;CNT=1
11	102325485	COSV54819284	A	C	.	.	GENE=BIRC3;STRAND=+;LEGACY_ID=COSM4189024;CDS=c.873A>C;AA=p.K291N;CNT=1
11	102325501	COSV54815663	G	A	.	.	GENE=BIRC3_ENST00000615299;STRAND=+;LEGACY_ID=COSM4017243;CDS=c.889G>A;AA=p.G297S;CNT=1
11	102325501	COSV54815663	G	A	.	.	GENE=BIRC3_ENST00000532808;STRAND=+;LEGACY_ID=COSM4017243;CDS=c.889G>A;AA=p.G297S;CNT=1
11	102325501	COSV54815663	G	A	.	.	GENE=BIRC3;STRAND=+;LEGACY_ID=COSM4017243;CDS=c.889G>A;AA=p.G297S;CNT=1
11	102325502	COSV54820937	G	A	.	.	GENE=BIRC3;STRAND=+;LEGACY_ID=COSM21789;CDS=c.890G>A;AA=p.G297D;CNT=1
11	102325502	COSV54820937	G	A	.	.	GENE=BIRC3_ENST00000532808;STRAND=+;LEGACY_ID=COSM21789;CDS=c.890G>A;AA=p.G297D;CNT=1
11	102325502	COSV54820937	G	A	.	.	GENE=BIRC3_ENST00000615299;STRAND=+;LEGACY_ID=COSM21789;CDS=c.890G>A;AA=p.G297D;CNT=1
11	102325509	COSV54818142	C	T	.	.	GENE=BIRC3;STRAND=+;LEGACY_ID=COSM7178828;CDS=c.897C>T;AA=p.L299=;CNT=1
11	102325509	COSV54818142	C	T	.	.	GENE=BIRC3_ENST00000615299;STRAND=+;LEGACY_ID=COSM7178828;CDS=c.897C>T;AA=p.L299=;CNT=1
11	102325509	COSV54818142	C	T	.	.	GENE=BIRC3_ENST00000532808;STRAND=+;LEGACY_ID=COSM7178828;CDS=c.897C>T;AA=p.L299=;CNT=1
11	102325523	COSV54815051	CTG	C	.	.	GENE=BIRC3;STRAND=+;LEGACY_ID=COSM4665729;CDS=c.912_913del;AA=p.G305Rfs*2;CNT=2
11	102325523	COSV54815051	CTG	C	.	.	GENE=BIRC3_ENST00000615299;STRAND=+;LEGACY_ID=COSM4665729;CDS=c.912_913del;AA=p.G305Rfs*2;CNT=2
11	102325523	COSV54815051	CTG	C	.	.	GENE=BIRC3_ENST00000532808;STRAND=+;LEGACY_ID=COSM4665729;CDS=c.912_913del;AA=p.G305Rfs*2;CNT=2
11	102325525	COSV54819362	GGAG	GAAA	.	.	GENE=BIRC3_ENST00000532808;STRAND=+;LEGACY_ID=COSM6954879;CDS=c.914_916delinsAAA;AA=p.G305_D306delinsEN;CNT=1
11	102325525	COSV54819362	GGAG	GAAA	.	.	GENE=BIRC3_ENST00000615299;STRAND=+;LEGACY_ID=COSM6954879;CDS=c.914_916delinsAAA;AA=p.G305_D306delinsEN;CNT=1
11	102325525	COSV54819362	GGAG	GAAA	.	.	GENE=BIRC3;STRAND=+;LEGACY_ID=COSM6954879;CDS=c.914_916delinsAAA;AA=p.G305_D306delinsEN;CNT=1
11	102325526	COSV54816980	G	T	.	.	GENE=BIRC3_ENST00000615299;STRAND=+;LEGACY_ID=COSM369835;CDS=c.914G>T;AA=p.G305V;CNT=1
11	102325526	COSV54816980	G	T	.	.	GENE=BIRC3;STRAND=+;LEGACY_ID=COSM369835;CDS=c.914G>T;AA=p.G305V;CNT=1
11	102325526	COSV54816980	G	T	.	.	GENE=BIRC3_ENST00000532808;STRAND=+;LEGACY_ID=COSM369835;CDS=c.914G>T;AA=p.G305V;CNT=1
11	102330875	COSV54817771	A	G	.	.	GENE=BIRC3_ENST00000532808;STRAND=+;LEGACY_ID=COSN16427160;CDS=c.1082-124A>G;AA=p.?;CNT=1
11	102330875	COSV54817771	A	G	.	.	GENE=BIRC3;STRAND=+;LEGACY_ID=COSN16427160;CDS=c.1082-124A>G;AA=p.?;CNT=1
11	102330875	COSV54817771	A	G	.	.	GENE=BIRC3_ENST00000615299;STRAND=+;LEGACY_ID=COSN16427160;CDS=c.1082-124A>G;AA=p.?;CNT=1
11	102330967	COSV54819087	C	A	.	.	GENE=BIRC3;STRAND=+;LEGACY_ID=COSN26644198;CDS=c.1082-32C>A;AA=p.?;CNT=1
11	102330967	COSV54819087	C	A	.	.	GENE=BIRC3_ENST00000532808;STRAND=+;LEGACY_ID=COSN26644198;CDS=c.1082-32C>A;AA=p.?;CNT=1
11	102330967	COSV54819087	C	A	.	.	GENE=BIRC3_ENST00000615299;STRAND=+;LEGACY_ID=COSN26644198;CDS=c.1082-32C>A;AA=p.?;CNT=1
11	102330988	COSV54819514	G	A	.	.	GENE=BIRC3_ENST00000532808;STRAND=+;LEGACY_ID=COSN8728794;CDS=c.1082-11G>A;AA=p.?;CNT=2
11	102330988	COSV54819514	G	A	.	.	GENE=BIRC3;STRAND=+;LEGACY_ID=COSN8728794;CDS=c.1082-11G>A;AA=p.?;CNT=2
11	102330988	COSV54819514	G	A	.	.	GENE=BIRC3_ENST00000615299;STRAND=+;LEGACY_ID=COSN8728794;CDS=c.1082-11G>A;AA=p.?;CNT=2
11	102331001	COSV54815092	AT	A	.	.	GENE=BIRC3;STRAND=+;LEGACY_ID=COSM4167206;CDS=c.1085del;AA=p.I362Tfs*15;CNT=1
11	102331001	COSV54815092	AT	A	.	.	GENE=BIRC3_ENST00000532808;STRAND=+;LEGACY_ID=COSM4167206;CDS=c.1085del;AA=p.I362Tfs*15;CNT=1
11	102331001	COSV54815092	AT	A	.	.	GENE=BIRC3_ENST00000615299;STRAND=+;LEGACY_ID=COSM4167206;CDS=c.1085del;AA=p.I362Tfs*15;CNT=1
11	102331010	COSV54817005	G	A	.	.	GENE=BIRC3_ENST00000615299;STRAND=+;LEGACY_ID=COSM3868270;CDS=c.1093G>A;AA=p.E365K;CNT=1
11	102331010	COSV54817005	G	A	.	.	GENE=BIRC3_ENST00000532808;STRAND=+;LEGACY_ID=COSM3868270;CDS=c.1093G>A;AA=p.E365K;CNT=1
11	102331010	COSV54817005	G	A	.	.	GENE=BIRC3;STRAND=+;LEGACY_ID=COSM3868270;CDS=c.1093G>A;AA=p.E365K;CNT=1
11	102331018	COSV54816794	AGAAGACCATTCAGAAGATGCAATCATGATGAA	A	.	.	GENE=BIRC3;STRAND=+;LEGACY_ID=COSM1735726;CDS=c.1102_1133del;AA=p.E368Yfs*5;CNT=2
11	102331018	COSV54816794	AGAAGACCATTCAGAAGATGCAATCATGATGAA	A	.	.	GENE=BIRC3_ENST00000532808;STRAND=+;LEGACY_ID=COSM1735726;CDS=c.1102_1133del;AA=p.E368Yfs*5;CNT=2
11	102331018	COSV54816794	AGAAGACCATTCAGAAGATGCAATCATGATGAA	A	.	.	GENE=BIRC3_ENST00000615299;STRAND=+;LEGACY_ID=COSM1735726;CDS=c.1102_1133del;AA=p.E368Yfs*5;CNT=2
11	102331019	COSV54818367	G	A	.	.	GENE=BIRC3;STRAND=+;LEGACY_ID=COSM685797;CDS=c.1102G>A;AA=p.E368K;CNT=1
11	102331019	COSV54818367	G	A	.	.	GENE=BIRC3_ENST00000615299;STRAND=+;LEGACY_ID=COSM685797;CDS=c.1102G>A;AA=p.E368K;CNT=1
11	102331019	COSV54818367	G	A	.	.	GENE=BIRC3_ENST00000532808;STRAND=+;LEGACY_ID=COSM685797;CDS=c.1102G>A;AA=p.E368K;CNT=1
11	102331021	COSV54820546	A	G	.	.	GENE=BIRC3;STRAND=+;LEGACY_ID=COSM3442663;CDS=c.1104A>G;AA=p.E368=;CNT=1
11	102331021	COSV54820546	A	G	.	.	GENE=BIRC3_ENST00000615299;STRAND=+;LEGACY_ID=COSM3442663;CDS=c.1104A>G;AA=p.E368=;CNT=1
11	102331021	COSV54820546	A	G	.	.	GENE=BIRC3_ENST00000532808;STRAND=+;LEGACY_ID=COSM3442663;CDS=c.1104A>G;AA=p.E368=;CNT=1
11	102331035	COSV54818874	A	G	.	.	GENE=BIRC3;STRAND=+;LEGACY_ID=COSM6310192;CDS=c.1118A>G;AA=p.D373G;CNT=1
11	102331035	COSV54818874	A	G	.	.	GENE=BIRC3_ENST00000615299;STRAND=+;LEGACY_ID=COSM6310192;CDS=c.1118A>G;AA=p.D373G;CNT=1
11	102331035	COSV54818874	A	G	.	.	GENE=BIRC3_ENST00000532808;STRAND=+;LEGACY_ID=COSM6310192;CDS=c.1118A>G;AA=p.D373G;CNT=1
11	102331042	COSV54816906	C	T	.	.	GENE=BIRC3;STRAND=+;LEGACY_ID=COSM4459438;CDS=c.1125C>T;AA=p.I375=;CNT=1
11	102331042	COSV54816906	C	T	.	.	GENE=BIRC3_ENST00000615299;STRAND=+;LEGACY_ID=COSM4459438;CDS=c.1125C>T;AA=p.I375=;CNT=1
11	102331042	COSV54816906	C	T	.	.	GENE=BIRC3_ENST00000532808;STRAND=+;LEGACY_ID=COSM4459438;CDS=c.1125C>T;AA=p.I375=;CNT=1
11	102331047	COSV54815546	T	G	.	.	GENE=BIRC3_ENST00000615299;STRAND=+;LEGACY_ID=COSM6968933;CDS=c.1130T>G;AA=p.M377R;CNT=1
11	102331047	COSV54815546	T	G	.	.	GENE=BIRC3_ENST00000532808;STRAND=+;LEGACY_ID=COSM6968933;CDS=c.1130T>G;AA=p.M377R;CNT=1
11	102331047	COSV54815546	T	G	.	.	GENE=BIRC3;STRAND=+;LEGACY_ID=COSM6968933;CDS=c.1130T>G;AA=p.M377R;CNT=1
11	102331071	COSV54818550	C	T	.	.	GENE=BIRC3_ENST00000532808;STRAND=+;LEGACY_ID=COSM6937852;CDS=c.1154C>T;AA=p.A385V;CNT=1
11	102331071	COSV54818550	C	T	.	.	GENE=BIRC3;STRAND=+;LEGACY_ID=COSM6937852;CDS=c.1154C>T;AA=p.A385V;CNT=1
11	102331071	COSV54818550	C	T	.	.	GENE=BIRC3_ENST00000615299;STRAND=+;LEGACY_ID=COSM6937852;CDS=c.1154C>T;AA=p.A385V;CNT=1
11	102331073	COSV54817462	G	A	.	.	GENE=BIRC3;STRAND=+;LEGACY_ID=COSM7214469;SNP;CDS=c.1156G>A;AA=p.V386M;CNT=1
11	102331073	COSV54817462	G	A	.	.	GENE=BIRC3_ENST00000532808;STRAND=+;LEGACY_ID=COSM7214469;SNP;CDS=c.1156G>A;AA=p.V386M;CNT=1
11	102331073	COSV54817462	G	A	.	.	GENE=BIRC3_ENST00000615299;STRAND=+;LEGACY_ID=COSM7214469;SNP;CDS=c.1156G>A;AA=p.V386M;CNT=1
11	102331074	COSV54815187	T	C	.	.	GENE=BIRC3_ENST00000532808;STRAND=+;LEGACY_ID=COSM5900200;CDS=c.1157T>C;AA=p.V386A;CNT=1
11	102331074	COSV54815187	T	C	.	.	GENE=BIRC3;STRAND=+;LEGACY_ID=COSM5900200;CDS=c.1157T>C;AA=p.V386A;CNT=1
11	102331074	COSV54815187	T	C	.	.	GENE=BIRC3_ENST00000615299;STRAND=+;LEGACY_ID=COSM5900200;CDS=c.1157T>C;AA=p.V386A;CNT=1
11	102331076	COSV54818355	G	A	.	.	GENE=BIRC3_ENST00000532808;STRAND=+;LEGACY_ID=COSM6966144;CDS=c.1159G>A;AA=p.E387K;CNT=1
11	102331076	COSV54818355	G	A	.	.	GENE=BIRC3_ENST00000615299;STRAND=+;LEGACY_ID=COSM6966144;CDS=c.1159G>A;AA=p.E387K;CNT=1
11	102331076	COSV54818355	G	A	.	.	GENE=BIRC3;STRAND=+;LEGACY_ID=COSM6966144;CDS=c.1159G>A;AA=p.E387K;CNT=1
11	102331079	COSV54814896	A	G	.	.	GENE=BIRC3_ENST00000615299;STRAND=+;LEGACY_ID=COSM1731643;CDS=c.1162A>G;AA=p.M388V;CNT=2
11	102331079	COSV54814896	A	G	.	.	GENE=BIRC3_ENST00000532808;STRAND=+;LEGACY_ID=COSM1731643;CDS=c.1162A>G;AA=p.M388V;CNT=2
11	102331079	COSV54814896	A	G	.	.	GENE=BIRC3;STRAND=+;LEGACY_ID=COSM1731643;CDS=c.1162A>G;AA=p.M388V;CNT=2
11	102331115	COSV54820198	C	T	.	.	GENE=BIRC3_ENST00000615299;STRAND=+;LEGACY_ID=COSM6067024;CDS=c.1198C>T;AA=p.Q400*;CNT=1
11	102331115	COSV54820198	C	T	.	.	GENE=BIRC3_ENST00000532808;STRAND=+;LEGACY_ID=COSM6067024;CDS=c.1198C>T;AA=p.Q400*;CNT=1
11	102331115	COSV54820198	C	T	.	.	GENE=BIRC3;STRAND=+;LEGACY_ID=COSM6067024;CDS=c.1198C>T;AA=p.Q400*;CNT=1
11	102331117	COSV54815448	G	A	.	.	GENE=BIRC3_ENST00000532808;STRAND=+;LEGACY_ID=COSM3998183;SNP;CDS=c.1200G>A;AA=p.Q400=;CNT=4
11	102331117	COSV54815448	G	A	.	.	GENE=BIRC3;STRAND=+;LEGACY_ID=COSM3998183;SNP;CDS=c.1200G>A;AA=p.Q400=;CNT=4
11	102331117	COSV54815448	G	A	.	.	GENE=BIRC3_ENST00000615299;STRAND=+;LEGACY_ID=COSM3998183;SNP;CDS=c.1200G>A;AA=p.Q400=;CNT=4
11	102331119	COSV54816805	G	A	.	.	GENE=BIRC3;STRAND=+;LEGACY_ID=COSM5020754;SNP;CDS=c.1202G>A;AA=p.R401K;CNT=1
11	102331119	COSV54816805	G	A	.	.	GENE=BIRC3_ENST00000615299;STRAND=+;LEGACY_ID=COSM5020754;SNP;CDS=c.1202G>A;AA=p.R401K;CNT=1
11	102331119	COSV54816805	G	A	.	.	GENE=BIRC3_ENST00000532808;STRAND=+;LEGACY_ID=COSM5020754;SNP;CDS=c.1202G>A;AA=p.R401K;CNT=1
11	102331141	COSV54819110	G	T	.	.	GENE=BIRC3_ENST00000615299;STRAND=+;LEGACY_ID=COSM6974730;CDS=c.1224G>T;AA=p.E408D;CNT=1
11	102331141	COSV54819110	G	T	.	.	GENE=BIRC3;STRAND=+;LEGACY_ID=COSM6974730;CDS=c.1224G>T;AA=p.E408D;CNT=1
11	102331141	COSV54819110	G	T	.	.	GENE=BIRC3_ENST00000532808;STRAND=+;LEGACY_ID=COSM6974730;CDS=c.1224G>T;AA=p.E408D;CNT=1
11	102331172	COSV54818377	G	C	.	.	GENE=BIRC3;STRAND=+;LEGACY_ID=COSM685796;CDS=c.1255G>C;AA=p.D419H;CNT=1
11	102331172	COSV54818377	G	C	.	.	GENE=BIRC3_ENST00000615299;STRAND=+;LEGACY_ID=COSM685796;CDS=c.1255G>C;AA=p.D419H;CNT=1
11	102331172	COSV54818377	G	C	.	.	GENE=BIRC3_ENST00000532808;STRAND=+;LEGACY_ID=COSM685796;CDS=c.1255G>C;AA=p.D419H;CNT=1
11	102331185	COSV54819878	C	CCAGA	.	.	GENE=BIRC3_ENST00000615299;STRAND=+;LEGACY_ID=COSM1735753;CDS=c.1268_1271dup;AA=p.E424Dfs*4;CNT=1
11	102331185	COSV54819878	C	CCAGA	.	.	GENE=BIRC3_ENST00000532808;STRAND=+;LEGACY_ID=COSM1735753;CDS=c.1268_1271dup;AA=p.E424Dfs*4;CNT=1
11	102331185	COSV54819878	C	CCAGA	.	.	GENE=BIRC3;STRAND=+;LEGACY_ID=COSM1735753;CDS=c.1268_1271dup;AA=p.E424Dfs*4;CNT=1
11	102331187	COSV54817091	G	T	.	.	GENE=BIRC3;STRAND=+;LEGACY_ID=COSM1735725;CDS=c.1270G>T;AA=p.E424*;CNT=3
11	102331187	COSV54817091	G	T	.	.	GENE=BIRC3_ENST00000615299;STRAND=+;LEGACY_ID=COSM1735725;CDS=c.1270G>T;AA=p.E424*;CNT=3
11	102331187	COSV54817091	G	T	.	.	GENE=BIRC3_ENST00000532808;STRAND=+;LEGACY_ID=COSM1735725;CDS=c.1270G>T;AA=p.E424*;CNT=3
11	102331190	COSV54820809	G	C	.	.	GENE=BIRC3;STRAND=+;LEGACY_ID=COSM6946014;CDS=c.1273G>C;AA=p.D425H;CNT=1
11	102331190	COSV54820809	G	C	.	.	GENE=BIRC3_ENST00000615299;STRAND=+;LEGACY_ID=COSM6946014;CDS=c.1273G>C;AA=p.D425H;CNT=1
11	102331190	COSV54820809	G	C	.	.	GENE=BIRC3_ENST00000532808;STRAND=+;LEGACY_ID=COSM6946014;CDS=c.1273G>C;AA=p.D425H;CNT=1
11	102331196	COSV54815133	A	AA	.	.	GENE=BIRC3_ENST00000615299;STRAND=+;LEGACY_ID=COSM1735727;CDS=c.1279dup;AA=p.I427Nfs*11;CNT=2
11	102331196	COSV54815133	A	AA	.	.	GENE=BIRC3;STRAND=+;LEGACY_ID=COSM1735727;CDS=c.1279dup;AA=p.I427Nfs*11;CNT=2
11	102331196	COSV54815133	A	AA	.	.	GENE=BIRC3_ENST00000532808;STRAND=+;LEGACY_ID=COSM1735727;CDS=c.1279dup;AA=p.I427Nfs*11;CNT=2
11	102331197	COSV54815334	TAAGGGAAGAG	T	.	.	GENE=BIRC3_ENST00000532808;STRAND=+;LEGACY_ID=COSM1737952;CDS=c.1281_1290del;AA=p.I427Mfs*17;CNT=2
11	102331197	COSV54815334	TAAGGGAAGAG	T	.	.	GENE=BIRC3_ENST00000615299;STRAND=+;LEGACY_ID=COSM1737952;CDS=c.1281_1290del;AA=p.I427Mfs*17;CNT=2
11	102331197	COSV54815334	TAAGGGAAGAG	T	.	.	GENE=BIRC3;STRAND=+;LEGACY_ID=COSM1737952;CDS=c.1281_1290del;AA=p.I427Mfs*17;CNT=2
11	102331198	COSV54816893	AA	A	.	.	GENE=BIRC3_ENST00000532808;STRAND=+;LEGACY_ID=COSM1737950;CDS=c.1282del;AA=p.R428Gfs*19;CNT=2
11	102331198	COSV54816893	AA	A	.	.	GENE=BIRC3_ENST00000615299;STRAND=+;LEGACY_ID=COSM1737950;CDS=c.1282del;AA=p.R428Gfs*19;CNT=2
11	102331198	COSV54816893	AA	A	.	.	GENE=BIRC3;STRAND=+;LEGACY_ID=COSM1737950;CDS=c.1282del;AA=p.R428Gfs*19;CNT=2
11	102331199	COSV54819784	AGGGA	A	.	.	GENE=BIRC3;STRAND=+;LEGACY_ID=COSM4745908;CDS=c.1283_1286del;AA=p.R428Kfs*18;CNT=1
11	102331199	COSV54819784	AGGGA	A	.	.	GENE=BIRC3_ENST00000615299;STRAND=+;LEGACY_ID=COSM4745908;CDS=c.1283_1286del;AA=p.R428Kfs*18;CNT=1
11	102331199	COSV54819784	AGGGA	A	.	.	GENE=BIRC3_ENST00000532808;STRAND=+;LEGACY_ID=COSM4745908;CDS=c.1283_1286del;AA=p.R428Kfs*18;CNT=1
11	102331200	COSV54816079	GGGAAG	G	.	.	GENE=BIRC3_ENST00000532808;STRAND=+;LEGACY_ID=COSM1735758;CDS=c.1284_1288del;AA=p.E429Gfs*7;CNT=5
11	102331200	COSV54816079	GGGAAG	G	.	.	GENE=BIRC3_ENST00000615299;STRAND=+;LEGACY_ID=COSM1735758;CDS=c.1284_1288del;AA=p.E429Gfs*7;CNT=5
11	102331200	COSV54816079	GGGAAG	G	.	.	GENE=BIRC3;STRAND=+;LEGACY_ID=COSM1735758;CDS=c.1284_1288del;AA=p.E429Gfs*7;CNT=5
11	102331202	COSV54816428	G	GG	.	.	GENE=BIRC3;STRAND=+;LEGACY_ID=COSM4745899;CDS=c.1285dup;AA=p.E429Gfs*9;CNT=1
11	102331202	COSV54816428	G	GG	.	.	GENE=BIRC3_ENST00000615299;STRAND=+;LEGACY_ID=COSM4745899;CDS=c.1285dup;AA=p.E429Gfs*9;CNT=1
11	102331202	COSV54816428	G	GG	.	.	GENE=BIRC3_ENST00000532808;STRAND=+;LEGACY_ID=COSM4745899;CDS=c.1285dup;AA=p.E429Gfs*9;CNT=1
11	102331202	COSV54818191	G	A	.	.	GENE=BIRC3;STRAND=+;LEGACY_ID=COSM6958433;CDS=c.1285G>A;AA=p.E429K;CNT=1
11	102331202	COSV54818191	G	A	.	.	GENE=BIRC3_ENST00000532808;STRAND=+;LEGACY_ID=COSM6958433;CDS=c.1285G>A;AA=p.E429K;CNT=1
11	102331202	COSV54818191	G	A	.	.	GENE=BIRC3_ENST00000615299;STRAND=+;LEGACY_ID=COSM6958433;CDS=c.1285G>A;AA=p.E429K;CNT=1
11	102331205	COSV54819546	G	T	.	.	GENE=BIRC3;STRAND=+;LEGACY_ID=COSM6946273;CDS=c.1288G>T;AA=p.E430*;CNT=1
11	102331205	COSV54815727	G	GG	.	.	GENE=BIRC3;STRAND=+;LEGACY_ID=COSM4944044;CDS=c.1288dup;AA=p.E430Gfs*8;CNT=1
11	102331205	COSV54815727	G	GG	.	.	GENE=BIRC3_ENST00000615299;STRAND=+;LEGACY_ID=COSM4944044;CDS=c.1288dup;AA=p.E430Gfs*8;CNT=1
11	102331205	COSV54815727	G	GG	.	.	GENE=BIRC3_ENST00000532808;STRAND=+;LEGACY_ID=COSM4944044;CDS=c.1288dup;AA=p.E430Gfs*8;CNT=1
11	102331205	COSV54819546	G	T	.	.	GENE=BIRC3_ENST00000532808;STRAND=+;LEGACY_ID=COSM6946273;CDS=c.1288G>T;AA=p.E430*;CNT=1
11	102331205	COSV54819546	G	T	.	.	GENE=BIRC3_ENST00000615299;STRAND=+;LEGACY_ID=COSM6946273;CDS=c.1288G>T;AA=p.E430*;CNT=1
11	102331211	COSV54816708	AGAGA	A	.	.	GENE=BIRC3;STRAND=+;LEGACY_ID=COSM4770731;CDS=c.1295_1298del;AA=p.R432Kfs*14;CNT=2
11	102331211	COSV54816708	AGAGA	A	.	.	GENE=BIRC3_ENST00000615299;STRAND=+;LEGACY_ID=COSM4770731;CDS=c.1295_1298del;AA=p.R432Kfs*14;CNT=2
11	102331211	COSV54816708	AGAGA	A	.	.	GENE=BIRC3_ENST00000532808;STRAND=+;LEGACY_ID=COSM4770731;CDS=c.1295_1298del;AA=p.R432Kfs*14;CNT=2
11	102331212	COSV54820110	G	GG	.	.	GENE=BIRC3_ENST00000532808;STRAND=+;LEGACY_ID=COSM4167212;CDS=c.1295dup;AA=p.E433Rfs*5;CNT=1
11	102331212	COSV54820110	G	GG	.	.	GENE=BIRC3_ENST00000615299;STRAND=+;LEGACY_ID=COSM4167212;CDS=c.1295dup;AA=p.E433Rfs*5;CNT=1
11	102331212	COSV54820110	G	GG	.	.	GENE=BIRC3;STRAND=+;LEGACY_ID=COSM4167212;CDS=c.1295dup;AA=p.E433Rfs*5;CNT=1
11	102331213	COSV54816644	A	AT	.	.	GENE=BIRC3_ENST00000532808;STRAND=+;LEGACY_ID=COSM5419186;CDS=c.1296_1297insT;AA=p.E433*;CNT=1
11	102331213	COSV54816644	A	AT	.	.	GENE=BIRC3_ENST00000615299;STRAND=+;LEGACY_ID=COSM5419186;CDS=c.1296_1297insT;AA=p.E433*;CNT=1
11	102331213	COSV54816644	A	AT	.	.	GENE=BIRC3;STRAND=+;LEGACY_ID=COSM5419186;CDS=c.1296_1297insT;AA=p.E433*;CNT=1
11	102331215	COSV54819288	AAA	A	.	.	GENE=BIRC3_ENST00000615299;STRAND=+;LEGACY_ID=COSM4997500;CDS=c.1299_1300del;AA=p.R434Sfs*3;CNT=1
11	102331215	COSV54819288	AAA	A	.	.	GENE=BIRC3_ENST00000532808;STRAND=+;LEGACY_ID=COSM4997500;CDS=c.1299_1300del;AA=p.R434Sfs*3;CNT=1
11	102331215	COSV54819288	AAA	A	.	.	GENE=BIRC3;STRAND=+;LEGACY_ID=COSM4997500;CDS=c.1299_1300del;AA=p.R434Sfs*3;CNT=1
11	102331215	COSV54820879	A	T	.	.	GENE=BIRC3;STRAND=+;LEGACY_ID=COSM6985030;CDS=c.1298A>T;AA=p.E433V;CNT=1
11	102331215	COSV54820879	A	T	.	.	GENE=BIRC3_ENST00000532808;STRAND=+;LEGACY_ID=COSM6985030;CDS=c.1298A>T;AA=p.E433V;CNT=1
11	102331215	COSV54820879	A	T	.	.	GENE=BIRC3_ENST00000615299;STRAND=+;LEGACY_ID=COSM6985030;CDS=c.1298A>T;AA=p.E433V;CNT=1
11	102331220	COSV54816830	G	A	.	.	GENE=BIRC3_ENST00000615299;STRAND=+;LEGACY_ID=COSM6611619;CDS=c.1303G>A;AA=p.A435T;CNT=1
11	102331220	COSV54816830	G	A	.	.	GENE=BIRC3_ENST00000532808;STRAND=+;LEGACY_ID=COSM6611619;CDS=c.1303G>A;AA=p.A435T;CNT=1
11	102331220	COSV54816830	G	A	.	.	GENE=BIRC3;STRAND=+;LEGACY_ID=COSM6611619;CDS=c.1303G>A;AA=p.A435T;CNT=1
11	102331220	COSV54815630	G	GG	.	.	GENE=BIRC3_ENST00000615299;STRAND=+;LEGACY_ID=COSM1735750;CDS=c.1303dup;AA=p.A435Gfs*3;CNT=1
11	102331220	COSV54815630	G	GG	.	.	GENE=BIRC3;STRAND=+;LEGACY_ID=COSM1735750;CDS=c.1303dup;AA=p.A435Gfs*3;CNT=1
11	102331220	COSV54815630	G	GG	.	.	GENE=BIRC3_ENST00000532808;STRAND=+;LEGACY_ID=COSM1735750;CDS=c.1303dup;AA=p.A435Gfs*3;CNT=1
11	102331223	COSV54815743	AC	A	.	.	GENE=BIRC3_ENST00000532808;STRAND=+;LEGACY_ID=COSM1735752;CDS=c.1307del;AA=p.T436Mfs*11;CNT=1
11	102331223	COSV54815743	AC	A	.	.	GENE=BIRC3_ENST00000615299;STRAND=+;LEGACY_ID=COSM1735752;CDS=c.1307del;AA=p.T436Mfs*11;CNT=1
11	102331223	COSV54815743	AC	A	.	.	GENE=BIRC3;STRAND=+;LEGACY_ID=COSM1735752;CDS=c.1307del;AA=p.T436Mfs*11;CNT=1
11	102331232	COSV54815883	AAA	A	.	.	GENE=BIRC3_ENST00000532808;STRAND=+;LEGACY_ID=COSM1737954;CDS=c.1316_1317del;AA=p.K439Rfs*4;CNT=1
11	102331232	COSV54815883	AAA	A	.	.	GENE=BIRC3_ENST00000615299;STRAND=+;LEGACY_ID=COSM1737954;CDS=c.1316_1317del;AA=p.K439Rfs*4;CNT=1
11	102331232	COSV54815883	AAA	A	.	.	GENE=BIRC3;STRAND=+;LEGACY_ID=COSM1737954;CDS=c.1316_1317del;AA=p.K439Rfs*4;CNT=1
11	102331234	COSV54817945	AGA	A	.	.	GENE=BIRC3_ENST00000532808;STRAND=+;LEGACY_ID=COSM1735755;CDS=c.1318_1319del;AA=p.E440Ifs*3;CNT=1
11	102331234	COSV54817945	AGA	A	.	.	GENE=BIRC3;STRAND=+;LEGACY_ID=COSM1735755;CDS=c.1318_1319del;AA=p.E440Ifs*3;CNT=1
11	102331234	COSV54817945	AGA	A	.	.	GENE=BIRC3_ENST00000615299;STRAND=+;LEGACY_ID=COSM1735755;CDS=c.1318_1319del;AA=p.E440Ifs*3;CNT=1
11	102331234	COSV54818713	AGA	ATCCTTATTTCATATAGG	.	.	GENE=BIRC3_ENST00000615299;STRAND=+;LEGACY_ID=COSM6977971;CDS=c.1318_1319delinsTCCTTATTTCATATAGG;AA=p.E440delinsSLFHIG;CNT=1
11	102331234	COSV54818713	AGA	ATCCTTATTTCATATAGG	.	.	GENE=BIRC3_ENST00000532808;STRAND=+;LEGACY_ID=COSM6977971;CDS=c.1318_1319delinsTCCTTATTTCATATAGG;AA=p.E440delinsSLFHIG;CNT=1
11	102331234	COSV54818713	AGA	ATCCTTATTTCATATAGG	.	.	GENE=BIRC3;STRAND=+;LEGACY_ID=COSM6977971;CDS=c.1318_1319delinsTCCTTATTTCATATAGG;AA=p.E440delinsSLFHIG;CNT=1
11	102331235	COSV54816396	G	T	.	.	GENE=BIRC3_ENST00000532808;STRAND=+;LEGACY_ID=COSM1735745;CDS=c.1318G>T;AA=p.E440*;CNT=2
11	102331235	COSV54816396	G	T	.	.	GENE=BIRC3_ENST00000615299;STRAND=+;LEGACY_ID=COSM1735745;CDS=c.1318G>T;AA=p.E440*;CNT=2
11	102331235	COSV54816396	G	T	.	.	GENE=BIRC3;STRAND=+;LEGACY_ID=COSM1735745;CDS=c.1318G>T;AA=p.E440*;CNT=2
11	102331237	COSV54819883	ATCAA	A	.	.	GENE=BIRC3;STRAND=+;LEGACY_ID=COSM1735749;CDS=c.1321_1324del;AA=p.S441Mfs*5;CNT=1
11	102331237	COSV54819883	ATCAA	A	.	.	GENE=BIRC3_ENST00000532808;STRAND=+;LEGACY_ID=COSM1735749;CDS=c.1321_1324del;AA=p.S441Mfs*5;CNT=1
11	102331237	COSV54819883	ATCAA	A	.	.	GENE=BIRC3_ENST00000615299;STRAND=+;LEGACY_ID=COSM1735749;CDS=c.1321_1324del;AA=p.S441Mfs*5;CNT=1
11	102331239	COSV54815023	C	G	.	.	GENE=BIRC3;STRAND=+;LEGACY_ID=COSM1735739;CDS=c.1322C>G;AA=p.S441*;CNT=3
11	102331239	COSV54815023	C	G	.	.	GENE=BIRC3_ENST00000615299;STRAND=+;LEGACY_ID=COSM1735739;CDS=c.1322C>G;AA=p.S441*;CNT=3
11	102331239	COSV54815023	C	G	.	.	GENE=BIRC3_ENST00000532808;STRAND=+;LEGACY_ID=COSM1735739;CDS=c.1322C>G;AA=p.S441*;CNT=3
11	102331243	COSV54815118	T	C	.	.	GENE=BIRC3_ENST00000615299;STRAND=+;LEGACY_ID=COSM922223;CDS=c.1324+2T>C;AA=p.?;CNT=1
11	102331243	COSV54815118	T	C	.	.	GENE=BIRC3_ENST00000532808;STRAND=+;LEGACY_ID=COSM922223;CDS=c.1324+2T>C;AA=p.?;CNT=1
11	102331243	COSV54815118	T	C	.	.	GENE=BIRC3;STRAND=+;LEGACY_ID=COSM922223;CDS=c.1324+2T>C;AA=p.?;CNT=1
11	102331352	COSV54815608	G	T	.	.	GENE=BIRC3;STRAND=+;LEGACY_ID=COSN20985609;CDS=c.1324+111G>T;AA=p.?;CNT=1
11	102331352	COSV54815608	G	T	.	.	GENE=BIRC3_ENST00000615299;STRAND=+;LEGACY_ID=COSN20985609;CDS=c.1324+111G>T;AA=p.?;CNT=1
11	102331352	COSV54815608	G	T	.	.	GENE=BIRC3_ENST00000532808;STRAND=+;LEGACY_ID=COSN20985609;CDS=c.1324+111G>T;AA=p.?;CNT=1
11	102336699	COSV54820074	A	T	.	.	GENE=BIRC3_ENST00000615299;STRAND=+;LEGACY_ID=COSN5255795;CDS=c.1580-61A>T;AA=p.?;CNT=1
11	102336699	COSV54820074	A	T	.	.	GENE=BIRC3_ENST00000532808;STRAND=+;LEGACY_ID=COSN5255795;CDS=c.1580-61A>T;AA=p.?;CNT=1
11	102336699	COSV54820074	A	T	.	.	GENE=BIRC3;STRAND=+;LEGACY_ID=COSN5255795;CDS=c.1580-61A>T;AA=p.?;CNT=1
11	102336736	COSV54816386	A	G	.	.	GENE=BIRC3_ENST00000615299;STRAND=+;LEGACY_ID=COSN18112107;CDS=c.1580-24A>G;AA=p.?;CNT=1
11	102336736	COSV54816386	A	G	.	.	GENE=BIRC3_ENST00000532808;STRAND=+;LEGACY_ID=COSN18112107;CDS=c.1580-24A>G;AA=p.?;CNT=1
11	102336736	COSV54816386	A	G	.	.	GENE=BIRC3;STRAND=+;LEGACY_ID=COSN18112107;CDS=c.1580-24A>G;AA=p.?;CNT=1
11	102336759	COSV54816947	G	A	.	.	GENE=BIRC3_ENST00000532808;STRAND=+;LEGACY_ID=COSM2108153;CDS=c.1580-1G>A;AA=p.?;CNT=1
11	102336759	COSV54816947	G	A	.	.	GENE=BIRC3_ENST00000615299;STRAND=+;LEGACY_ID=COSM2108153;CDS=c.1580-1G>A;AA=p.?;CNT=1
11	102336759	COSV54816947	G	A	.	.	GENE=BIRC3;STRAND=+;LEGACY_ID=COSM2108153;CDS=c.1580-1G>A;AA=p.?;CNT=1
11	102336766	COSV54818499	A	T	.	.	GENE=BIRC3_ENST00000532808;STRAND=+;LEGACY_ID=COSM4777528;CDS=c.1586A>T;AA=p.Q529L;CNT=1
11	102336766	COSV54818499	A	T	.	.	GENE=BIRC3;STRAND=+;LEGACY_ID=COSM4777528;CDS=c.1586A>T;AA=p.Q529L;CNT=1
11	102336766	COSV54818499	A	T	.	.	GENE=BIRC3_ENST00000615299;STRAND=+;LEGACY_ID=COSM4777528;CDS=c.1586A>T;AA=p.Q529L;CNT=1
11	102336773	COSV54818484	AAAATA	A	.	.	GENE=BIRC3;STRAND=+;LEGACY_ID=COSM4167208;CDS=c.1594_1598del;AA=p.K532Yfs*25;CNT=1
11	102336773	COSV54818484	AAAATA	A	.	.	GENE=BIRC3_ENST00000532808;STRAND=+;LEGACY_ID=COSM4167208;CDS=c.1594_1598del;AA=p.K532Yfs*25;CNT=1
11	102336773	COSV54818484	AAAATA	A	.	.	GENE=BIRC3_ENST00000615299;STRAND=+;LEGACY_ID=COSM4167208;CDS=c.1594_1598del;AA=p.K532Yfs*25;CNT=1
11	102336775	COSV54818345	AATATATTC	A	.	.	GENE=BIRC3;STRAND=+;LEGACY_ID=COSM6956695;CDS=c.1596_1603del;AA=p.K532Nfs*24;CNT=1
11	102336775	COSV54818345	AATATATTC	A	.	.	GENE=BIRC3_ENST00000615299;STRAND=+;LEGACY_ID=COSM6956695;CDS=c.1596_1603del;AA=p.K532Nfs*24;CNT=1
11	102336775	COSV54818345	AATATATTC	A	.	.	GENE=BIRC3_ENST00000532808;STRAND=+;LEGACY_ID=COSM6956695;CDS=c.1596_1603del;AA=p.K532Nfs*24;CNT=1
11	102336777	COSV54817226	TATATTCCCACAGAAGATG	TGTGGGAAT	.	.	GENE=BIRC3;STRAND=+;LEGACY_ID=COSM4167207;CDS=c.1598_1615delinsGTGGGAAT;AA=p.Y533Cfs*32;CNT=1
11	102336777	COSV54817226	TATATTCCCACAGAAGATG	TGTGGGAAT	.	.	GENE=BIRC3_ENST00000532808;STRAND=+;LEGACY_ID=COSM4167207;CDS=c.1598_1615delinsGTGGGAAT;AA=p.Y533Cfs*32;CNT=1
11	102336777	COSV54817226	TATATTCCCACAGAAGATG	TGTGGGAAT	.	.	GENE=BIRC3_ENST00000615299;STRAND=+;LEGACY_ID=COSM4167207;CDS=c.1598_1615delinsGTGGGAAT;AA=p.Y533Cfs*32;CNT=1
11	102336779	COSV54816271	T	G	.	.	GENE=BIRC3_ENST00000615299;STRAND=+;LEGACY_ID=COSM1735742;CDS=c.1599T>G;AA=p.Y533*;CNT=1
11	102336779	COSV54816271	T	G	.	.	GENE=BIRC3_ENST00000532808;STRAND=+;LEGACY_ID=COSM1735742;CDS=c.1599T>G;AA=p.Y533*;CNT=1
11	102336779	COSV54816271	T	G	.	.	GENE=BIRC3;STRAND=+;LEGACY_ID=COSM1735742;CDS=c.1599T>G;AA=p.Y533*;CNT=1
11	102336784	COSV54815460	C	T	.	.	GENE=BIRC3;STRAND=+;LEGACY_ID=COSM6926839;CDS=c.1604C>T;AA=p.P535L;CNT=1
11	102336784	COSV54815460	C	T	.	.	GENE=BIRC3_ENST00000532808;STRAND=+;LEGACY_ID=COSM6926839;CDS=c.1604C>T;AA=p.P535L;CNT=1
11	102336784	COSV54815460	C	T	.	.	GENE=BIRC3_ENST00000615299;STRAND=+;LEGACY_ID=COSM6926839;CDS=c.1604C>T;AA=p.P535L;CNT=1
11	102336787	COSV54818673	C	G	.	.	GENE=BIRC3_ENST00000615299;STRAND=+;LEGACY_ID=COSM69820;CDS=c.1607C>G;AA=p.T536R;CNT=1
11	102336787	COSV54818673	C	G	.	.	GENE=BIRC3;STRAND=+;LEGACY_ID=COSM69820;CDS=c.1607C>G;AA=p.T536R;CNT=1
11	102336787	COSV54818673	C	G	.	.	GENE=BIRC3_ENST00000532808;STRAND=+;LEGACY_ID=COSM69820;CDS=c.1607C>G;AA=p.T536R;CNT=1
11	102336788	COSV54819895	AG	A	.	.	GENE=BIRC3_ENST00000532808;STRAND=+;LEGACY_ID=COSM1737951;CDS=c.1609del;AA=p.E537Kfs*31;CNT=1
[truncated: 97,878 more rows]

## Sheet: Overlap with COSMIC non coding
SuppTable06: variants in non coding regions described by COSMIC v90 and localized in regions analysed by Haloplex SureDesign - reference GRCH38
CHR	START/STOP	IDENTIFIER	REF.	ALT.
1	114713801	COSV54759154	T	C	.	.	GENE=CSDE1_ENST00000534699;STRAND=-;LEGACY_ID=COSM5546656;CNT=1
1	114713801	COSV54759154	T	C	.	.	GENE=CSDE1;STRAND=-;LEGACY_ID=COSM5546656;CNT=1
1	114713801	COSV54759154	T	C	.	.	GENE=CSDE1_ENST00000369530;STRAND=-;LEGACY_ID=COSM5546656;CNT=1
1	114713801	COSV54759154	T	C	.	.	GENE=CSDE1_ENST00000339438;STRAND=-;LEGACY_ID=COSM5546656;CNT=1
1	114713801	COSV54759154	T	C	.	.	GENE=CSDE1_ENST00000483407;STRAND=-;LEGACY_ID=COSM5546656;CNT=1
1	114713801	COSV54759154	T	C	.	.	GENE=CSDE1_ENST00000438362;STRAND=-;LEGACY_ID=COSM5546656;CNT=1
1	114713801	COSV54759154	T	C	.	.	GENE=CSDE1_ENST00000358528;STRAND=-;LEGACY_ID=COSM5546656;CNT=1
1	114713801	COSV54759154	T	C	.	.	GENE=CSDE1_ENST00000261443;STRAND=-;LEGACY_ID=COSM5546656;CNT=1
1	114713801	COSV54759154	T	C	.	.	GENE=CSDE1_ENST00000530886;STRAND=-;LEGACY_ID=COSM5546656;CNT=1
1	114713816	COSV54741072	C	T	.	.	GENE=CSDE1_ENST00000369530;STRAND=-;LEGACY_ID=COSM43346;CNT=3
1	114713816	COSV54741072	C	T	.	.	GENE=CSDE1_ENST00000438362;STRAND=-;LEGACY_ID=COSM43346;CNT=3
1	114713816	COSV54741072	C	T	.	.	GENE=CSDE1_ENST00000358528;STRAND=-;LEGACY_ID=COSM43346;CNT=3
1	114713816	COSV54741072	C	T	.	.	GENE=CSDE1_ENST00000339438;STRAND=-;LEGACY_ID=COSM43346;CNT=3
1	114713816	COSV54741072	C	T	.	.	GENE=CSDE1_ENST00000534699;STRAND=-;LEGACY_ID=COSM43346;CNT=3
1	114713816	COSV54741072	C	T	.	.	GENE=CSDE1_ENST00000483407;STRAND=-;LEGACY_ID=COSM43346;CNT=3
1	114713816	COSV54741072	C	T	.	.	GENE=CSDE1;STRAND=-;LEGACY_ID=COSM43346;CNT=3
1	114713816	COSV54741072	C	T	.	.	GENE=CSDE1_ENST00000530886;STRAND=-;LEGACY_ID=COSM43346;CNT=3
1	114713816	COSV54741072	C	T	.	.	GENE=CSDE1_ENST00000261443;STRAND=-;LEGACY_ID=COSM43346;CNT=3
1	114713818	COSV54750645	G	A	.	.	GENE=CSDE1_ENST00000261443;STRAND=-;LEGACY_ID=COSM2177457;CNT=3
1	114713818	COSV54750645	G	A	.	.	GENE=CSDE1_ENST00000358528;STRAND=-;LEGACY_ID=COSM2177457;CNT=3
1	114713818	COSV54750645	G	A	.	.	GENE=CSDE1_ENST00000483407;STRAND=-;LEGACY_ID=COSM2177457;CNT=3
1	114713818	COSV54750645	G	A	.	.	GENE=CSDE1_ENST00000339438;STRAND=-;LEGACY_ID=COSM2177457;CNT=3
1	114713818	COSV54750645	G	A	.	.	GENE=CSDE1_ENST00000534699;STRAND=-;LEGACY_ID=COSM2177457;CNT=3
1	114713818	COSV54750645	G	A	.	.	GENE=CSDE1_ENST00000530886;STRAND=-;LEGACY_ID=COSM2177457;CNT=3
1	114713818	COSV54750645	G	A	.	.	GENE=CSDE1_ENST00000438362;STRAND=-;LEGACY_ID=COSM2177457;CNT=3
1	114713818	COSV54750645	G	A	.	.	GENE=CSDE1;STRAND=-;LEGACY_ID=COSM2177457;CNT=3
1	114713818	COSV54750645	G	A	.	.	GENE=CSDE1_ENST00000369530;STRAND=-;LEGACY_ID=COSM2177457;CNT=3
1	114713830	COSV54743878	C	T	.	.	GENE=CSDE1_ENST00000534699;STRAND=-;LEGACY_ID=COSM1320112;CNT=1
1	114713830	COSV54743878	C	T	.	.	GENE=CSDE1_ENST00000530886;STRAND=-;LEGACY_ID=COSM1320112;CNT=1
1	114713830	COSV54743878	C	T	.	.	GENE=CSDE1;STRAND=-;LEGACY_ID=COSM1320112;CNT=1
1	114713830	COSV54743878	C	T	.	.	GENE=CSDE1_ENST00000339438;STRAND=-;LEGACY_ID=COSM1320112;CNT=1
1	114713830	COSV54743878	C	T	.	.	GENE=CSDE1_ENST00000369530;STRAND=-;LEGACY_ID=COSM1320112;CNT=1
1	114713830	COSV54743878	C	T	.	.	GENE=CSDE1_ENST00000261443;STRAND=-;LEGACY_ID=COSM1320112;CNT=1
1	114713830	COSV54743878	C	T	.	.	GENE=CSDE1_ENST00000358528;STRAND=-;LEGACY_ID=COSM1320112;CNT=1
1	114713830	COSV54755851	CT	C	.	.	GENE=CSDE1_ENST00000369530;STRAND=-;LEGACY_ID=COSM5044302;CNT=1
1	114713830	COSV54755851	CT	C	.	.	GENE=CSDE1;STRAND=-;LEGACY_ID=COSM5044302;CNT=1
1	114713830	COSV54755851	CT	C	.	.	GENE=CSDE1_ENST00000358528;STRAND=-;LEGACY_ID=COSM5044302;CNT=1
1	114713830	COSV54755851	CT	C	.	.	GENE=CSDE1_ENST00000261443;STRAND=-;LEGACY_ID=COSM5044302;CNT=1
1	114713830	COSV54755851	CT	C	.	.	GENE=CSDE1_ENST00000438362;STRAND=-;LEGACY_ID=COSM5044302;CNT=1
1	114713830	COSV54755851	CT	C	.	.	GENE=CSDE1_ENST00000530886;STRAND=-;LEGACY_ID=COSM5044302;CNT=1
1	114713830	COSV54755851	CT	C	.	.	GENE=CSDE1_ENST00000339438;STRAND=-;LEGACY_ID=COSM5044302;CNT=1
1	114713830	COSV54755851	CT	C	.	.	GENE=CSDE1_ENST00000534699;STRAND=-;LEGACY_ID=COSM5044302;CNT=1
1	114713830	COSV54755851	CT	C	.	.	GENE=CSDE1_ENST00000483407;STRAND=-;LEGACY_ID=COSM5044302;CNT=1
1	114713830	COSV54743878	C	T	.	.	GENE=CSDE1_ENST00000438362;STRAND=-;LEGACY_ID=COSM1320112;CNT=1
1	114713830	COSV54743878	C	T	.	.	GENE=CSDE1_ENST00000483407;STRAND=-;LEGACY_ID=COSM1320112;CNT=1
1	114713831	COSV54755855	T	A	.	.	GENE=CSDE1_ENST00000438362;STRAND=-;LEGACY_ID=COSM5044301;CNT=1
1	114713831	COSV54755855	T	A	.	.	GENE=CSDE1_ENST00000339438;STRAND=-;LEGACY_ID=COSM5044301;CNT=1
1	114713831	COSV54755855	T	A	.	.	GENE=CSDE1;STRAND=-;LEGACY_ID=COSM5044301;CNT=1
1	114713831	COSV54755855	T	A	.	.	GENE=CSDE1_ENST00000358528;STRAND=-;LEGACY_ID=COSM5044301;CNT=1
1	114713831	COSV54755855	T	A	.	.	GENE=CSDE1_ENST00000530886;STRAND=-;LEGACY_ID=COSM5044301;CNT=1
1	114713831	COSV54755855	T	A	.	.	GENE=CSDE1_ENST00000534699;STRAND=-;LEGACY_ID=COSM5044301;CNT=1
1	114713831	COSV54755855	T	A	.	.	GENE=CSDE1_ENST00000369530;STRAND=-;LEGACY_ID=COSM5044301;CNT=1
1	114713831	COSV54755855	T	A	.	.	GENE=CSDE1_ENST00000483407;STRAND=-;LEGACY_ID=COSM5044301;CNT=1
1	114713831	COSV54755855	T	A	.	.	GENE=CSDE1_ENST00000261443;STRAND=-;LEGACY_ID=COSM5044301;CNT=1
1	114713836	COSV54738995	T	C	.	.	GENE=CSDE1_ENST00000369530;STRAND=-;LEGACY_ID=COSM6022914;CNT=2
1	114713836	COSV54738995	T	C	.	.	GENE=CSDE1_ENST00000483407;STRAND=-;LEGACY_ID=COSM6022914;CNT=2
1	114713836	COSV54738995	T	C	.	.	GENE=CSDE1_ENST00000339438;STRAND=-;LEGACY_ID=COSM6022914;CNT=2
1	114713836	COSV54738995	T	C	.	.	GENE=CSDE1_ENST00000530886;STRAND=-;LEGACY_ID=COSM6022914;CNT=2
1	114713836	COSV54738995	T	C	.	.	GENE=CSDE1_ENST00000534699;STRAND=-;LEGACY_ID=COSM6022914;CNT=2
1	114713836	COSV54738995	T	C	.	.	GENE=CSDE1_ENST00000261443;STRAND=-;LEGACY_ID=COSM6022914;CNT=2
1	114713836	COSV54738995	T	C	.	.	GENE=CSDE1_ENST00000438362;STRAND=-;LEGACY_ID=COSM6022914;CNT=2
1	114713836	COSV54738995	T	C	.	.	GENE=CSDE1_ENST00000358528;STRAND=-;LEGACY_ID=COSM6022914;CNT=2
1	114713836	COSV54738995	T	C	.	.	GENE=CSDE1;STRAND=-;LEGACY_ID=COSM6022914;CNT=2
1	114713855	COSV54745970	G	T	.	.	GENE=CSDE1_ENST00000483407;STRAND=-;LEGACY_ID=COSM97063;CNT=2
1	114713855	COSV54745970	G	T	.	.	GENE=CSDE1;STRAND=-;LEGACY_ID=COSM97063;CNT=2
1	114713855	COSV54745970	G	T	.	.	GENE=CSDE1_ENST00000534699;STRAND=-;LEGACY_ID=COSM97063;CNT=2
1	114713855	COSV54745970	G	T	.	.	GENE=CSDE1_ENST00000369530;STRAND=-;LEGACY_ID=COSM97063;CNT=2
1	114713855	COSV54745970	G	T	.	.	GENE=CSDE1_ENST00000358528;STRAND=-;LEGACY_ID=COSM97063;CNT=2
1	114713855	COSV54745970	G	T	.	.	GENE=CSDE1_ENST00000339438;STRAND=-;LEGACY_ID=COSM97063;CNT=2
1	114713855	COSV54745970	G	T	.	.	GENE=CSDE1_ENST00000261443;STRAND=-;LEGACY_ID=COSM97063;CNT=2
1	114713855	COSV54745970	G	T	.	.	GENE=CSDE1_ENST00000530886;STRAND=-;LEGACY_ID=COSM97063;CNT=2
1	114713855	COSV54745970	G	T	.	.	GENE=CSDE1_ENST00000438362;STRAND=-;LEGACY_ID=COSM97063;CNT=2
1	114713857	COSV54747024	A	AAAGCCTTCGCCTGTCCTCATGTATTGG	.	.	GENE=CSDE1_ENST00000369530;STRAND=-;LEGACY_ID=COSM12658;CNT=1
1	114713857	COSV54747024	A	AAAGCCTTCGCCTGTCCTCATGTATTGG	.	.	GENE=CSDE1_ENST00000483407;STRAND=-;LEGACY_ID=COSM12658;CNT=1
1	114713857	COSV54747024	A	AAAGCCTTCGCCTGTCCTCATGTATTGG	.	.	GENE=CSDE1_ENST00000530886;STRAND=-;LEGACY_ID=COSM12658;CNT=1
1	114713857	COSV54747024	A	AAAGCCTTCGCCTGTCCTCATGTATTGG	.	.	GENE=CSDE1_ENST00000534699;STRAND=-;LEGACY_ID=COSM12658;CNT=1
1	114713857	COSV54747024	A	AAAGCCTTCGCCTGTCCTCATGTATTGG	.	.	GENE=CSDE1;STRAND=-;LEGACY_ID=COSM12658;CNT=1
1	114713857	COSV54747024	A	AAAGCCTTCGCCTGTCCTCATGTATTGG	.	.	GENE=CSDE1_ENST00000261443;STRAND=-;LEGACY_ID=COSM12658;CNT=1
1	114713857	COSV54747024	A	AAAGCCTTCGCCTGTCCTCATGTATTGG	.	.	GENE=CSDE1_ENST00000438362;STRAND=-;LEGACY_ID=COSM12658;CNT=1
1	114713857	COSV54747024	A	AAAGCCTTCGCCTGTCCTCATGTATTGG	.	.	GENE=CSDE1_ENST00000339438;STRAND=-;LEGACY_ID=COSM12658;CNT=1
1	114713857	COSV54747024	A	AAAGCCTTCGCCTGTCCTCATGTATTGG	.	.	GENE=CSDE1_ENST00000358528;STRAND=-;LEGACY_ID=COSM12658;CNT=1
1	114713864	COSV54752206	C	T	.	.	GENE=CSDE1_ENST00000530886;STRAND=-;LEGACY_ID=COSM7335259;CNT=1
1	114713864	COSV54752206	C	T	.	.	GENE=CSDE1_ENST00000339438;STRAND=-;LEGACY_ID=COSM7335259;CNT=1
1	114713864	COSV54752206	C	T	.	.	GENE=CSDE1_ENST00000534699;STRAND=-;LEGACY_ID=COSM7335259;CNT=1
1	114713864	COSV54752206	C	T	.	.	GENE=CSDE1_ENST00000483407;STRAND=-;LEGACY_ID=COSM7335259;CNT=1
1	114713864	COSV54752206	C	T	.	.	GENE=CSDE1_ENST00000261443;STRAND=-;LEGACY_ID=COSM7335259;CNT=1
1	114713864	COSV54752206	C	T	.	.	GENE=CSDE1_ENST00000358528;STRAND=-;LEGACY_ID=COSM7335259;CNT=1
1	114713864	COSV54752206	C	T	.	.	GENE=CSDE1_ENST00000438362;STRAND=-;LEGACY_ID=COSM7335259;CNT=1
1	114713864	COSV54752206	C	T	.	.	GENE=CSDE1;STRAND=-;LEGACY_ID=COSM7335259;CNT=1
1	114713864	COSV54752206	C	T	.	.	GENE=CSDE1_ENST00000369530;STRAND=-;LEGACY_ID=COSM7335259;CNT=1
1	114713865	COSV54737042	G	A	.	.	GENE=CSDE1_ENST00000483407;STRAND=-;LEGACY_ID=COSM894240;SNP;CNT=5
1	114713865	COSV54737042	G	A	.	.	GENE=CSDE1_ENST00000358528;STRAND=-;LEGACY_ID=COSM894240;SNP;CNT=5
1	114713865	COSV54737042	G	A	.	.	GENE=CSDE1;STRAND=-;LEGACY_ID=COSM894240;SNP;CNT=5
1	114713865	COSV54737042	G	A	.	.	GENE=CSDE1_ENST00000369530;STRAND=-;LEGACY_ID=COSM894240;SNP;CNT=5
1	114713865	COSV54737042	G	A	.	.	GENE=CSDE1_ENST00000534699;STRAND=-;LEGACY_ID=COSM894240;SNP;CNT=5
1	114713865	COSV54737042	G	A	.	.	GENE=CSDE1_ENST00000530886;STRAND=-;LEGACY_ID=COSM894240;SNP;CNT=5
1	114713865	COSV54737042	G	A	.	.	GENE=CSDE1_ENST00000438362;STRAND=-;LEGACY_ID=COSM894240;SNP;CNT=5
1	114713865	COSV54737042	G	A	.	.	GENE=CSDE1_ENST00000339438;STRAND=-;LEGACY_ID=COSM894240;SNP;CNT=5
1	114713865	COSV54737042	G	A	.	.	GENE=CSDE1_ENST00000261443;STRAND=-;LEGACY_ID=COSM894240;SNP;CNT=5
1	114713870	COSV54740128	T	A	.	.	GENE=CSDE1_ENST00000369530;STRAND=-;LEGACY_ID=COSM3984116;CNT=1
1	114713870	COSV54740128	T	A	.	.	GENE=CSDE1_ENST00000358528;STRAND=-;LEGACY_ID=COSM3984116;CNT=1
1	114713870	COSV54740128	T	A	.	.	GENE=CSDE1_ENST00000261443;STRAND=-;LEGACY_ID=COSM3984116;CNT=1
1	114713870	COSV54740128	T	A	.	.	GENE=CSDE1_ENST00000483407;STRAND=-;LEGACY_ID=COSM3984116;CNT=1
1	114713870	COSV54740128	T	A	.	.	GENE=CSDE1;STRAND=-;LEGACY_ID=COSM3984116;CNT=1
1	114713870	COSV54740128	T	A	.	.	GENE=CSDE1_ENST00000339438;STRAND=-;LEGACY_ID=COSM3984116;CNT=1
1	114713870	COSV54740128	T	A	.	.	GENE=CSDE1_ENST00000530886;STRAND=-;LEGACY_ID=COSM3984116;CNT=1
1	114713870	COSV54740128	T	A	.	.	GENE=CSDE1_ENST00000534699;STRAND=-;LEGACY_ID=COSM3984116;CNT=1
1	114713870	COSV54740128	T	A	.	.	GENE=CSDE1_ENST00000438362;STRAND=-;LEGACY_ID=COSM3984116;CNT=1
1	114713874	COSV54762820	C	T	.	.	GENE=CSDE1_ENST00000358528;STRAND=-;LEGACY_ID=COSM4825419;CNT=1
1	114713874	COSV54762820	C	T	.	.	GENE=CSDE1_ENST00000369530;STRAND=-;LEGACY_ID=COSM4825419;CNT=1
1	114713874	COSV54762820	C	T	.	.	GENE=CSDE1_ENST00000339438;STRAND=-;LEGACY_ID=COSM4825419;CNT=1
1	114713874	COSV54762820	C	T	.	.	GENE=CSDE1_ENST00000438362;STRAND=-;LEGACY_ID=COSM4825419;CNT=1
1	114713874	COSV54762820	C	T	.	.	GENE=CSDE1_ENST00000530886;STRAND=-;LEGACY_ID=COSM4825419;CNT=1
1	114713874	COSV54762820	C	T	.	.	GENE=CSDE1_ENST00000483407;STRAND=-;LEGACY_ID=COSM4825419;CNT=1
1	114713874	COSV54762820	C	T	.	.	GENE=CSDE1_ENST00000534699;STRAND=-;LEGACY_ID=COSM4825419;CNT=1
1	114713874	COSV54762820	C	T	.	.	GENE=CSDE1_ENST00000261443;STRAND=-;LEGACY_ID=COSM4825419;CNT=1
1	114713874	COSV54762820	C	T	.	.	GENE=CSDE1;STRAND=-;LEGACY_ID=COSM4825419;CNT=1
1	114713878	COSV54761069	T	C	.	.	GENE=CSDE1_ENST00000369530;STRAND=-;LEGACY_ID=COSM5044299;CNT=1
1	114713878	COSV54761069	T	C	.	.	GENE=CSDE1_ENST00000261443;STRAND=-;LEGACY_ID=COSM5044299;CNT=1
1	114713878	COSV54761069	T	C	.	.	GENE=CSDE1_ENST00000358528;STRAND=-;LEGACY_ID=COSM5044299;CNT=1
1	114713878	COSV54761069	T	C	.	.	GENE=CSDE1;STRAND=-;LEGACY_ID=COSM5044299;CNT=1
1	114713878	COSV54761069	T	C	.	.	GENE=CSDE1_ENST00000438362;STRAND=-;LEGACY_ID=COSM5044299;CNT=1
1	114713878	COSV54761069	T	C	.	.	GENE=CSDE1_ENST00000534699;STRAND=-;LEGACY_ID=COSM5044299;CNT=1
1	114713878	COSV54761069	T	C	.	.	GENE=CSDE1_ENST00000483407;STRAND=-;LEGACY_ID=COSM5044299;CNT=1
1	114713878	COSV54761069	T	C	.	.	GENE=CSDE1_ENST00000530886;STRAND=-;LEGACY_ID=COSM5044299;CNT=1
1	114713878	COSV54761069	T	C	.	.	GENE=CSDE1_ENST00000339438;STRAND=-;LEGACY_ID=COSM5044299;CNT=1
1	114713880	COSV54742725	T	A	.	.	GENE=CSDE1;STRAND=-;LEGACY_ID=COSM5413587;CNT=1
1	114713880	COSV54742725	T	A	.	.	GENE=CSDE1_ENST00000438362;STRAND=-;LEGACY_ID=COSM5413587;CNT=1
1	114713880	COSV54742725	T	A	.	.	GENE=CSDE1_ENST00000483407;STRAND=-;LEGACY_ID=COSM5413587;CNT=1
1	114713880	COSV54742725	T	A	.	.	GENE=CSDE1_ENST00000339438;STRAND=-;LEGACY_ID=COSM5413587;CNT=1
1	114713880	COSV54742725	T	A	.	.	GENE=CSDE1_ENST00000530886;STRAND=-;LEGACY_ID=COSM5413587;CNT=1
1	114713880	COSV54742725	T	A	.	.	GENE=CSDE1_ENST00000369530;STRAND=-;LEGACY_ID=COSM5413587;CNT=1
1	114713880	COSV54742725	T	A	.	.	GENE=CSDE1_ENST00000358528;STRAND=-;LEGACY_ID=COSM5413587;CNT=1
1	114713880	COSV54742725	T	A	.	.	GENE=CSDE1_ENST00000534699;STRAND=-;LEGACY_ID=COSM5413587;CNT=1
1	114713880	COSV54742725	T	A	.	.	GENE=CSDE1_ENST00000261443;STRAND=-;LEGACY_ID=COSM5413587;CNT=1
1	114713881	COSV54737172	TGGTCTCT	T	.	.	GENE=CSDE1_ENST00000483407;STRAND=-;LEGACY_ID=COSM5760809;CNT=1
1	114713881	COSV54737172	TGGTCTCT	T	.	.	GENE=CSDE1_ENST00000438362;STRAND=-;LEGACY_ID=COSM5760809;CNT=1
1	114713881	COSV54737172	TGGTCTCT	T	.	.	GENE=CSDE1_ENST00000339438;STRAND=-;LEGACY_ID=COSM5760809;CNT=1
1	114713881	COSV54737172	TGGTCTCT	T	.	.	GENE=CSDE1;STRAND=-;LEGACY_ID=COSM5760809;CNT=1
1	114713881	COSV54737172	TGGTCTCT	T	.	.	GENE=CSDE1_ENST00000261443;STRAND=-;LEGACY_ID=COSM5760809;CNT=1
1	114713881	COSV54737172	TGGTCTCT	T	.	.	GENE=CSDE1_ENST00000358528;STRAND=-;LEGACY_ID=COSM5760809;CNT=1
1	114713881	COSV54737172	TGGTCTCT	T	.	.	GENE=CSDE1_ENST00000369530;STRAND=-;LEGACY_ID=COSM5760809;CNT=1
1	114713881	COSV54737172	TGGTCTCT	T	.	.	GENE=CSDE1_ENST00000534699;STRAND=-;LEGACY_ID=COSM5760809;CNT=1
1	114713881	COSV54737172	TGGTCTCT	T	.	.	GENE=CSDE1_ENST00000530886;STRAND=-;LEGACY_ID=COSM5760809;CNT=1
1	114713882	COSV54744612	G	A	.	.	GENE=CSDE1_ENST00000358528;STRAND=-;LEGACY_ID=COSM6939460;CNT=1
1	114713882	COSV54744612	G	A	.	.	GENE=CSDE1_ENST00000534699;STRAND=-;LEGACY_ID=COSM6939460;CNT=1
1	114713882	COSV54744612	G	A	.	.	GENE=CSDE1;STRAND=-;LEGACY_ID=COSM6939460;CNT=1
1	114713882	COSV54744612	G	A	.	.	GENE=CSDE1_ENST00000438362;STRAND=-;LEGACY_ID=COSM6939460;CNT=1
1	114713882	COSV54744612	G	A	.	.	GENE=CSDE1_ENST00000483407;STRAND=-;LEGACY_ID=COSM6939460;CNT=1
1	114713882	COSV54744612	G	A	.	.	GENE=CSDE1_ENST00000339438;STRAND=-;LEGACY_ID=COSM6939460;CNT=1
1	114713882	COSV54744612	G	A	.	.	GENE=CSDE1_ENST00000369530;STRAND=-;LEGACY_ID=COSM6939460;CNT=1
1	114713882	COSV54744612	G	A	.	.	GENE=CSDE1_ENST00000261443;STRAND=-;LEGACY_ID=COSM6939460;CNT=1
1	114713882	COSV54744612	G	A	.	.	GENE=CSDE1_ENST00000530886;STRAND=-;LEGACY_ID=COSM6939460;CNT=1
1	114713886	COSV54762404	T	A	.	.	GENE=CSDE1_ENST00000534699;STRAND=-;LEGACY_ID=COSM5049781;CNT=1
1	114713886	COSV54762404	T	A	.	.	GENE=CSDE1_ENST00000261443;STRAND=-;LEGACY_ID=COSM5049781;CNT=1
1	114713886	COSV54762404	T	A	.	.	GENE=CSDE1_ENST00000358528;STRAND=-;LEGACY_ID=COSM5049781;CNT=1
1	114713886	COSV54762404	T	A	.	.	GENE=CSDE1_ENST00000483407;STRAND=-;LEGACY_ID=COSM5049781;CNT=1
1	114713886	COSV54762404	T	A	.	.	GENE=CSDE1_ENST00000339438;STRAND=-;LEGACY_ID=COSM5049781;CNT=1
1	114713886	COSV54762404	T	A	.	.	GENE=CSDE1;STRAND=-;LEGACY_ID=COSM5049781;CNT=1
1	114713886	COSV54762404	T	A	.	.	GENE=CSDE1_ENST00000438362;STRAND=-;LEGACY_ID=COSM5049781;CNT=1
1	114713886	COSV54762404	T	A	.	.	GENE=CSDE1_ENST00000530886;STRAND=-;LEGACY_ID=COSM5049781;CNT=1
1	114713886	COSV54762404	T	A	.	.	GENE=CSDE1_ENST00000369530;STRAND=-;LEGACY_ID=COSM5049781;CNT=1
1	114713887	COSV54737073	C	G	.	.	GENE=CSDE1_ENST00000483407;STRAND=-;LEGACY_ID=COSM43344;CNT=5
1	114713887	COSV54737073	C	G	.	.	GENE=CSDE1;STRAND=-;LEGACY_ID=COSM43344;CNT=5
1	114713887	COSV54737073	C	G	.	.	GENE=CSDE1_ENST00000530886;STRAND=-;LEGACY_ID=COSM43344;CNT=5
1	114713887	COSV54737073	C	G	.	.	GENE=CSDE1_ENST00000438362;STRAND=-;LEGACY_ID=COSM43344;CNT=5
1	114713887	COSV54737073	C	G	.	.	GENE=CSDE1_ENST00000358528;STRAND=-;LEGACY_ID=COSM43344;CNT=5
1	114713887	COSV54737073	C	G	.	.	GENE=CSDE1_ENST00000534699;STRAND=-;LEGACY_ID=COSM43344;CNT=5
1	114713887	COSV54737073	C	G	.	.	GENE=CSDE1_ENST00000369530;STRAND=-;LEGACY_ID=COSM43344;CNT=5
1	114713887	COSV54737073	C	G	.	.	GENE=CSDE1_ENST00000339438;STRAND=-;LEGACY_ID=COSM43344;CNT=5
1	114713887	COSV54737073	C	G	.	.	GENE=CSDE1_ENST00000261443;STRAND=-;LEGACY_ID=COSM43344;CNT=5
1	114713889	COSV54765374	C	T	.	.	GENE=CSDE1_ENST00000261443;STRAND=-;LEGACY_ID=COSM6908670;CNT=1
1	114713889	COSV54765374	C	T	.	.	GENE=CSDE1_ENST00000339438;STRAND=-;LEGACY_ID=COSM6908670;CNT=1
1	114713889	COSV54765374	C	T	.	.	GENE=CSDE1_ENST00000483407;STRAND=-;LEGACY_ID=COSM6908670;CNT=1
1	114713889	COSV54765374	C	T	.	.	GENE=CSDE1_ENST00000534699;STRAND=-;LEGACY_ID=COSM6908670;CNT=1
1	114713889	COSV54765374	C	T	.	.	GENE=CSDE1_ENST00000438362;STRAND=-;LEGACY_ID=COSM6908670;CNT=1
1	114713889	COSV54765374	C	T	.	.	GENE=CSDE1_ENST00000530886;STRAND=-;LEGACY_ID=COSM6908670;CNT=1
1	114713889	COSV54765374	C	T	.	.	GENE=CSDE1_ENST00000358528;STRAND=-;LEGACY_ID=COSM6908670;CNT=1
1	114713889	COSV54765374	C	T	.	.	GENE=CSDE1;STRAND=-;LEGACY_ID=COSM6908670;CNT=1
1	114713889	COSV54765374	C	T	.	.	GENE=CSDE1_ENST00000369530;STRAND=-;LEGACY_ID=COSM6908670;CNT=1
1	114713892	COSV54737176	GGC	G	.	.	GENE=CSDE1_ENST00000261443;STRAND=-;LEGACY_ID=COSM5760827;CNT=1
1	114713892	COSV54737176	GGC	G	.	.	GENE=CSDE1_ENST00000339438;STRAND=-;LEGACY_ID=COSM5760827;CNT=1
1	114713892	COSV54737176	GGC	G	.	.	GENE=CSDE1_ENST00000483407;STRAND=-;LEGACY_ID=COSM5760827;CNT=1
1	114713892	COSV54737176	GGC	G	.	.	GENE=CSDE1_ENST00000534699;STRAND=-;LEGACY_ID=COSM5760827;CNT=1
1	114713892	COSV54737176	GGC	G	.	.	GENE=CSDE1_ENST00000369530;STRAND=-;LEGACY_ID=COSM5760827;CNT=1
1	114713892	COSV54737176	GGC	G	.	.	GENE=CSDE1_ENST00000438362;STRAND=-;LEGACY_ID=COSM5760827;CNT=1
1	114713892	COSV54737176	GGC	G	.	.	GENE=CSDE1_ENST00000530886;STRAND=-;LEGACY_ID=COSM5760827;CNT=1
1	114713892	COSV54737176	GGC	G	.	.	GENE=CSDE1;STRAND=-;LEGACY_ID=COSM5760827;CNT=1
1	114713892	COSV54737176	GGC	G	.	.	GENE=CSDE1_ENST00000358528;STRAND=-;LEGACY_ID=COSM5760827;CNT=1
1	114713894	COSV54746722	CAC	CTTGCTGTA	.	.	GENE=CSDE1_ENST00000438362;STRAND=-;LEGACY_ID=COSM5878735;CNT=1
1	114713894	COSV54746722	CAC	CTTGCTGTA	.	.	GENE=CSDE1_ENST00000530886;STRAND=-;LEGACY_ID=COSM5878735;CNT=1
1	114713894	COSV54736754	C	T	.	.	GENE=CSDE1_ENST00000534699;STRAND=-;LEGACY_ID=COSM4708073;CNT=3
1	114713894	COSV54736754	C	T	.	.	GENE=CSDE1_ENST00000483407;STRAND=-;LEGACY_ID=COSM4708073;CNT=3
1	114713894	COSV54746722	CAC	CTTGCTGTA	.	.	GENE=CSDE1_ENST00000339438;STRAND=-;LEGACY_ID=COSM5878735;CNT=1
1	114713894	COSV54746722	CAC	CTTGCTGTA	.	.	GENE=CSDE1_ENST00000369530;STRAND=-;LEGACY_ID=COSM5878735;CNT=1
1	114713894	COSV54746722	CAC	CTTGCTGTA	.	.	GENE=CSDE1_ENST00000358528;STRAND=-;LEGACY_ID=COSM5878735;CNT=1
1	114713894	COSV54746722	CAC	CTTGCTGTA	.	.	GENE=CSDE1_ENST00000534699;STRAND=-;LEGACY_ID=COSM5878735;CNT=1
1	114713894	COSV54746722	CAC	CTTGCTGTA	.	.	GENE=CSDE1_ENST00000261443;STRAND=-;LEGACY_ID=COSM5878735;CNT=1
1	114713894	COSV54746722	CAC	CTTGCTGTA	.	.	GENE=CSDE1;STRAND=-;LEGACY_ID=COSM5878735;CNT=1
1	114713894	COSV54746722	CAC	CTTGCTGTA	.	.	GENE=CSDE1_ENST00000483407;STRAND=-;LEGACY_ID=COSM5878735;CNT=1
1	114713894	COSV54736754	C	T	.	.	GENE=CSDE1_ENST00000358528;STRAND=-;LEGACY_ID=COSM4708073;CNT=3
1	114713894	COSV54736754	C	T	.	.	GENE=CSDE1_ENST00000261443;STRAND=-;LEGACY_ID=COSM4708073;CNT=3
1	114713894	COSV54736754	C	T	.	.	GENE=CSDE1_ENST00000438362;STRAND=-;LEGACY_ID=COSM4708073;CNT=3
1	114713894	COSV54736754	C	T	.	.	GENE=CSDE1_ENST00000339438;STRAND=-;LEGACY_ID=COSM4708073;CNT=3
1	114713894	COSV54736754	C	T	.	.	GENE=CSDE1;STRAND=-;LEGACY_ID=COSM4708073;CNT=3
1	114713894	COSV54736754	C	T	.	.	GENE=CSDE1_ENST00000369530;STRAND=-;LEGACY_ID=COSM4708073;CNT=3
1	114713894	COSV54736754	C	T	.	.	GENE=CSDE1_ENST00000530886;STRAND=-;LEGACY_ID=COSM4708073;CNT=3
1	114713896	COSV54748497	C	T	.	.	GENE=CSDE1;STRAND=-;LEGACY_ID=COSM6005468;CNT=1
1	114713896	COSV54748497	C	T	.	.	GENE=CSDE1_ENST00000483407;STRAND=-;LEGACY_ID=COSM6005468;CNT=1
1	114713896	COSV54748497	C	T	.	.	GENE=CSDE1_ENST00000534699;STRAND=-;LEGACY_ID=COSM6005468;CNT=1
1	114713896	COSV54748497	C	T	.	.	GENE=CSDE1_ENST00000339438;STRAND=-;LEGACY_ID=COSM6005468;CNT=1
1	114713896	COSV54748497	C	T	.	.	GENE=CSDE1_ENST00000438362;STRAND=-;LEGACY_ID=COSM6005468;CNT=1
1	114713896	COSV54748497	C	T	.	.	GENE=CSDE1_ENST00000358528;STRAND=-;LEGACY_ID=COSM6005468;CNT=1
1	114713896	COSV54748497	C	T	.	.	GENE=CSDE1_ENST00000261443;STRAND=-;LEGACY_ID=COSM6005468;CNT=1
1	114713896	COSV54748497	C	T	.	.	GENE=CSDE1_ENST00000369530;STRAND=-;LEGACY_ID=COSM6005468;CNT=1
1	114713896	COSV54748497	C	T	.	.	GENE=CSDE1_ENST00000530886;STRAND=-;LEGACY_ID=COSM6005468;CNT=1
1	114713897	COSV54740884	T	A	.	.	GENE=CSDE1_ENST00000483407;STRAND=-;LEGACY_ID=COSM589;CNT=3
1	114713897	COSV54740884	T	A	.	.	GENE=CSDE1_ENST00000261443;STRAND=-;LEGACY_ID=COSM589;CNT=3
1	114713897	COSV54740884	T	A	.	.	GENE=CSDE1_ENST00000339438;STRAND=-;LEGACY_ID=COSM589;CNT=3
1	114713897	COSV54740884	T	A	.	.	GENE=CSDE1_ENST00000438362;STRAND=-;LEGACY_ID=COSM589;CNT=3
1	114713897	COSV54740884	T	A	.	.	GENE=CSDE1;STRAND=-;LEGACY_ID=COSM589;CNT=3
1	114713897	COSV54740884	T	A	.	.	GENE=CSDE1_ENST00000530886;STRAND=-;LEGACY_ID=COSM589;CNT=3
1	114713897	COSV54740884	T	A	.	.	GENE=CSDE1_ENST00000534699;STRAND=-;LEGACY_ID=COSM589;CNT=3
1	114713897	COSV54740884	T	A	.	.	GENE=CSDE1_ENST00000358528;STRAND=-;LEGACY_ID=COSM589;CNT=3
1	114713897	COSV54740884	T	A	.	.	GENE=CSDE1_ENST00000369530;STRAND=-;LEGACY_ID=COSM589;CNT=3
1	114713899	COSV54739008	T	C	.	.	GENE=CSDE1_ENST00000261443;STRAND=-;LEGACY_ID=COSM7002194;CNT=2
1	114713899	COSV54739008	T	C	.	.	GENE=CSDE1_ENST00000438362;STRAND=-;LEGACY_ID=COSM7002194;CNT=2
1	114713899	COSV54739008	T	C	.	.	GENE=CSDE1_ENST00000530886;STRAND=-;LEGACY_ID=COSM7002194;CNT=2
1	114713899	COSV54739008	T	C	.	.	GENE=CSDE1_ENST00000369530;STRAND=-;LEGACY_ID=COSM7002194;CNT=2
1	114713899	COSV54739008	T	C	.	.	GENE=CSDE1_ENST00000483407;STRAND=-;LEGACY_ID=COSM7002194;CNT=2
1	114713899	COSV54739008	T	C	.	.	GENE=CSDE1_ENST00000358528;STRAND=-;LEGACY_ID=COSM7002194;CNT=2
1	114713899	COSV54739008	T	C	.	.	GENE=CSDE1_ENST00000339438;STRAND=-;LEGACY_ID=COSM7002194;CNT=2
1	114713899	COSV54739008	T	C	.	.	GENE=CSDE1_ENST00000534699;STRAND=-;LEGACY_ID=COSM7002194;CNT=2
1	114713899	COSV54739008	T	C	.	.	GENE=CSDE1;STRAND=-;LEGACY_ID=COSM7002194;CNT=2
1	114713900	COSV54744579	A	C	.	.	GENE=CSDE1_ENST00000530886;STRAND=-;LEGACY_ID=COSM1666991;CNT=2
1	114713900	COSV54741679	A	AGGCCAGGCCCGGCACTGA	.	.	GENE=CSDE1;STRAND=-;LEGACY_ID=COSM5986501;CNT=1
1	114713900	COSV54744579	A	C	.	.	GENE=CSDE1_ENST00000438362;STRAND=-;LEGACY_ID=COSM1666991;CNT=2
1	114713900	COSV54741679	A	AGGCCAGGCCCGGCACTGA	.	.	GENE=CSDE1_ENST00000369530;STRAND=-;LEGACY_ID=COSM5986501;CNT=1
1	114713900	COSV54741679	A	AGGCCAGGCCCGGCACTGA	.	.	GENE=CSDE1_ENST00000358528;STRAND=-;LEGACY_ID=COSM5986501;CNT=1
1	114713900	COSV54741679	A	AGGCCAGGCCCGGCACTGA	.	.	GENE=CSDE1_ENST00000483407;STRAND=-;LEGACY_ID=COSM5986501;CNT=1
1	114713900	COSV54741679	A	AGGCCAGGCCCGGCACTGA	.	.	GENE=CSDE1_ENST00000534699;STRAND=-;LEGACY_ID=COSM5986501;CNT=1
1	114713900	COSV54741679	A	AGGCCAGGCCCGGCACTGA	.	.	GENE=CSDE1_ENST00000339438;STRAND=-;LEGACY_ID=COSM5986501;CNT=1
1	114713900	COSV54741679	A	AGGCCAGGCCCGGCACTGA	.	.	GENE=CSDE1_ENST00000261443;STRAND=-;LEGACY_ID=COSM5986501;CNT=1
1	114713900	COSV54741679	A	AGGCCAGGCCCGGCACTGA	.	.	GENE=CSDE1_ENST00000530886;STRAND=-;LEGACY_ID=COSM5986501;CNT=1
1	114713900	COSV54741679	A	AGGCCAGGCCCGGCACTGA	.	.	GENE=CSDE1_ENST00000438362;STRAND=-;LEGACY_ID=COSM5986501;CNT=1
1	114713900	COSV54744579	A	C	.	.	GENE=CSDE1_ENST00000358528;STRAND=-;LEGACY_ID=COSM1666991;CNT=2
1	114713900	COSV54745979	A	T	.	.	GENE=CSDE1_ENST00000438362;STRAND=-;LEGACY_ID=COSM588;CNT=3
1	114713900	COSV54745979	A	T	.	.	GENE=CSDE1_ENST00000261443;STRAND=-;LEGACY_ID=COSM588;CNT=3
1	114713900	COSV54744579	A	C	.	.	GENE=CSDE1_ENST00000261443;STRAND=-;LEGACY_ID=COSM1666991;CNT=2
1	114713900	COSV54745979	A	T	.	.	GENE=CSDE1_ENST00000483407;STRAND=-;LEGACY_ID=COSM588;CNT=3
1	114713900	COSV54744579	A	C	.	.	GENE=CSDE1_ENST00000369530;STRAND=-;LEGACY_ID=COSM1666991;CNT=2
1	114713900	COSV54745979	A	T	.	.	GENE=CSDE1_ENST00000534699;STRAND=-;LEGACY_ID=COSM588;CNT=3
1	114713900	COSV54745979	A	T	.	.	GENE=CSDE1_ENST00000530886;STRAND=-;LEGACY_ID=COSM588;CNT=3
1	114713900	COSV54745979	A	T	.	.	GENE=CSDE1_ENST00000369530;STRAND=-;LEGACY_ID=COSM588;CNT=3
1	114713900	COSV54744579	A	C	.	.	GENE=CSDE1;STRAND=-;LEGACY_ID=COSM1666991;CNT=2
1	114713900	COSV54744579	A	C	.	.	GENE=CSDE1_ENST00000483407;STRAND=-;LEGACY_ID=COSM1666991;CNT=2
1	114713900	COSV54744579	A	C	.	.	GENE=CSDE1_ENST00000339438;STRAND=-;LEGACY_ID=COSM1666991;CNT=2
1	114713900	COSV54745979	A	T	.	.	GENE=CSDE1;STRAND=-;LEGACY_ID=COSM588;CNT=3
1	114713900	COSV54745979	A	T	.	.	GENE=CSDE1_ENST00000358528;STRAND=-;LEGACY_ID=COSM588;CNT=3
1	114713900	COSV54745979	A	T	.	.	GENE=CSDE1_ENST00000339438;STRAND=-;LEGACY_ID=COSM588;CNT=3
1	114713900	COSV54744579	A	C	.	.	GENE=CSDE1_ENST00000534699;STRAND=-;LEGACY_ID=COSM1666991;CNT=2
1	114713902	COSV54743191	T	C	.	.	GENE=CSDE1_ENST00000369530;STRAND=-;LEGACY_ID=COSM6006448;CNT=1
1	114713902	COSV54743191	T	C	.	.	GENE=CSDE1_ENST00000530886;STRAND=-;LEGACY_ID=COSM6006448;CNT=1
1	114713902	COSV54743191	T	C	.	.	GENE=CSDE1_ENST00000438362;STRAND=-;LEGACY_ID=COSM6006448;CNT=1
1	114713902	COSV54743191	T	C	.	.	GENE=CSDE1;STRAND=-;LEGACY_ID=COSM6006448;CNT=1
1	114713902	COSV54743191	T	C	.	.	GENE=CSDE1_ENST00000483407;STRAND=-;LEGACY_ID=COSM6006448;CNT=1
1	114713902	COSV54743191	T	C	.	.	GENE=CSDE1_ENST00000261443;STRAND=-;LEGACY_ID=COSM6006448;CNT=1
1	114713902	COSV54743191	T	C	.	.	GENE=CSDE1_ENST00000534699;STRAND=-;LEGACY_ID=COSM6006448;CNT=1
1	114713902	COSV54743191	T	C	.	.	GENE=CSDE1_ENST00000339438;STRAND=-;LEGACY_ID=COSM6006448;CNT=1
1	114713902	COSV54743191	T	C	.	.	GENE=CSDE1_ENST00000358528;STRAND=-;LEGACY_ID=COSM6006448;CNT=1
1	114713903	COSV54744403	C	T	.	.	GENE=CSDE1_ENST00000261443;STRAND=-;LEGACY_ID=COSM4385830;CNT=2
1	114713903	COSV54758768	C	A	.	.	GENE=CSDE1_ENST00000358528;STRAND=-;LEGACY_ID=COSM97064;CNT=1
1	114713903	COSV54744403	C	T	.	.	GENE=CSDE1;STRAND=-;LEGACY_ID=COSM4385830;CNT=2
1	114713903	COSV54758768	C	A	.	.	GENE=CSDE1;STRAND=-;LEGACY_ID=COSM97064;CNT=1
1	114713903	COSV54758768	C	A	.	.	GENE=CSDE1_ENST00000534699;STRAND=-;LEGACY_ID=COSM97064;CNT=1
1	114713903	COSV54758768	C	A	.	.	GENE=CSDE1_ENST00000438362;STRAND=-;LEGACY_ID=COSM97064;CNT=1
1	114713903	COSV54758768	C	A	.	.	GENE=CSDE1_ENST00000261443;STRAND=-;LEGACY_ID=COSM97064;CNT=1
1	114713903	COSV54744403	C	T	.	.	GENE=CSDE1_ENST00000339438;STRAND=-;LEGACY_ID=COSM4385830;CNT=2
1	114713903	COSV54758768	C	A	.	.	GENE=CSDE1_ENST00000339438;STRAND=-;LEGACY_ID=COSM97064;CNT=1
1	114713903	COSV54758768	C	A	.	.	GENE=CSDE1_ENST00000483407;STRAND=-;LEGACY_ID=COSM97064;CNT=1
1	114713903	COSV54744403	C	T	.	.	GENE=CSDE1_ENST00000483407;STRAND=-;LEGACY_ID=COSM4385830;CNT=2
1	114713903	COSV54744403	C	T	.	.	GENE=CSDE1_ENST00000534699;STRAND=-;LEGACY_ID=COSM4385830;CNT=2
1	114713903	COSV54744403	C	T	.	.	GENE=CSDE1_ENST00000369530;STRAND=-;LEGACY_ID=COSM4385830;CNT=2
1	114713903	COSV54744403	C	T	.	.	GENE=CSDE1_ENST00000530886;STRAND=-;LEGACY_ID=COSM4385830;CNT=2
1	114713903	COSV54758768	C	A	.	.	GENE=CSDE1_ENST00000530886;STRAND=-;LEGACY_ID=COSM97064;CNT=1
1	114713903	COSV54744403	C	T	.	.	GENE=CSDE1_ENST00000358528;STRAND=-;LEGACY_ID=COSM4385830;CNT=2
1	114713903	COSV54744403	C	T	.	.	GENE=CSDE1_ENST00000438362;STRAND=-;LEGACY_ID=COSM4385830;CNT=2
1	114713903	COSV54758768	C	A	.	.	GENE=CSDE1_ENST00000369530;STRAND=-;LEGACY_ID=COSM97064;CNT=1
1	114713904	COSV54742789	T	C	.	.	GENE=CSDE1_ENST00000483407;STRAND=-;LEGACY_ID=COSM7291261;CNT=1
1	114713904	COSV54742789	T	C	.	.	GENE=CSDE1_ENST00000530886;STRAND=-;LEGACY_ID=COSM7291261;CNT=1
1	114713904	COSV54742789	T	C	.	.	GENE=CSDE1_ENST00000261443;STRAND=-;LEGACY_ID=COSM7291261;CNT=1
1	114713904	COSV54742789	T	C	.	.	GENE=CSDE1;STRAND=-;LEGACY_ID=COSM7291261;CNT=1
1	114713904	COSV54742789	T	C	.	.	GENE=CSDE1_ENST00000358528;STRAND=-;LEGACY_ID=COSM7291261;CNT=1
1	114713904	COSV54742789	T	C	.	.	GENE=CSDE1_ENST00000339438;STRAND=-;LEGACY_ID=COSM7291261;CNT=1
1	114713904	COSV54742789	T	C	.	.	GENE=CSDE1_ENST00000534699;STRAND=-;LEGACY_ID=COSM7291261;CNT=1
1	114713904	COSV54742789	T	C	.	.	GENE=CSDE1_ENST00000369530;STRAND=-;LEGACY_ID=COSM7291261;CNT=1
1	114713904	COSV54742789	T	C	.	.	GENE=CSDE1_ENST00000438362;STRAND=-;LEGACY_ID=COSM7291261;CNT=1
1	114713906	COSV54742468	C	G	.	.	GENE=CSDE1;STRAND=-;LEGACY_ID=COSM3724522;CNT=5
1	114713906	COSV54742392	C	T	.	.	GENE=CSDE1_ENST00000358528;STRAND=-;LEGACY_ID=COSM6438070;CNT=1
1	114713906	COSV54742392	C	T	.	.	GENE=CSDE1_ENST00000339438;STRAND=-;LEGACY_ID=COSM6438070;CNT=1
1	114713906	COSV54742468	C	G	.	.	GENE=CSDE1_ENST00000369530;STRAND=-;LEGACY_ID=COSM3724522;CNT=5
1	114713906	COSV54742392	C	T	.	.	GENE=CSDE1;STRAND=-;LEGACY_ID=COSM6438070;CNT=1
1	114713906	COSV54742468	C	G	.	.	GENE=CSDE1_ENST00000530886;STRAND=-;LEGACY_ID=COSM3724522;CNT=5
1	114713906	COSV54742468	C	G	.	.	GENE=CSDE1_ENST00000483407;STRAND=-;LEGACY_ID=COSM3724522;CNT=5
1	114713906	COSV54742468	C	G	.	.	GENE=CSDE1_ENST00000534699;STRAND=-;LEGACY_ID=COSM3724522;CNT=5
1	114713906	COSV54742468	C	G	.	.	GENE=CSDE1_ENST00000339438;STRAND=-;LEGACY_ID=COSM3724522;CNT=5
1	114713906	COSV54742392	C	T	.	.	GENE=CSDE1_ENST00000483407;STRAND=-;LEGACY_ID=COSM6438070;CNT=1
1	114713906	COSV54742392	C	T	.	.	GENE=CSDE1_ENST00000261443;STRAND=-;LEGACY_ID=COSM6438070;CNT=1
1	114713906	COSV54742468	C	G	.	.	GENE=CSDE1_ENST00000438362;STRAND=-;LEGACY_ID=COSM3724522;CNT=5
1	114713906	COSV54742392	C	T	.	.	GENE=CSDE1_ENST00000369530;STRAND=-;LEGACY_ID=COSM6438070;CNT=1
1	114713906	COSV54742392	C	T	.	.	GENE=CSDE1_ENST00000530886;STRAND=-;LEGACY_ID=COSM6438070;CNT=1
1	114713906	COSV54742468	C	G	.	.	GENE=CSDE1_ENST00000358528;STRAND=-;LEGACY_ID=COSM3724522;CNT=5
1	114713906	COSV54742392	C	T	.	.	GENE=CSDE1_ENST00000534699;STRAND=-;LEGACY_ID=COSM6438070;CNT=1
1	114713906	COSV54742468	C	G	.	.	GENE=CSDE1_ENST00000261443;STRAND=-;LEGACY_ID=COSM3724522;CNT=5
1	114713906	COSV54742392	C	T	.	.	GENE=CSDE1_ENST00000438362;STRAND=-;LEGACY_ID=COSM6438070;CNT=1
1	114713907	COSV54744813	T	C	.	.	GENE=CSDE1_ENST00000534699;STRAND=-;LEGACY_ID=COSM587;CNT=6
1	114713907	COSV54736991	T	A	.	.	GENE=CSDE1_ENST00000483407;STRAND=-;LEGACY_ID=COSM585;CNT=117
1	114713907	COSV54744813	T	C	.	.	GENE=CSDE1_ENST00000339438;STRAND=-;LEGACY_ID=COSM587;CNT=6
1	114713907	COSV54744813	T	C	.	.	GENE=CSDE1_ENST00000483407;STRAND=-;LEGACY_ID=COSM587;CNT=6
1	114713907	COSV54736320	T	G	.	.	GENE=CSDE1_ENST00000339438;STRAND=-;LEGACY_ID=COSM586;CNT=88
1	114713907	COSV54736991	T	A	.	.	GENE=CSDE1_ENST00000438362;STRAND=-;LEGACY_ID=COSM585;CNT=117
1	114713907	COSV54736320	T	G	.	.	GENE=CSDE1_ENST00000530886;STRAND=-;LEGACY_ID=COSM586;CNT=88
1	114713907	COSV54736320	T	G	.	.	GENE=CSDE1_ENST00000261443;STRAND=-;LEGACY_ID=COSM586;CNT=88
1	114713907	COSV54736320	T	G	.	.	GENE=CSDE1_ENST00000358528;STRAND=-;LEGACY_ID=COSM586;CNT=88
1	114713907	COSV54744813	T	C	.	.	GENE=CSDE1_ENST00000358528;STRAND=-;LEGACY_ID=COSM587;CNT=6
1	114713907	COSV54736991	T	A	.	.	GENE=CSDE1;STRAND=-;LEGACY_ID=COSM585;CNT=117
1	114713907	COSV54744813	T	C	.	.	GENE=CSDE1_ENST00000438362;STRAND=-;LEGACY_ID=COSM587;CNT=6
1	114713907	COSV54744813	T	C	.	.	GENE=CSDE1;STRAND=-;LEGACY_ID=COSM587;CNT=6
1	114713907	COSV54736991	T	A	.	.	GENE=CSDE1_ENST00000358528;STRAND=-;LEGACY_ID=COSM585;CNT=117
1	114713907	COSV54736320	T	G	.	.	GENE=CSDE1_ENST00000438362;STRAND=-;LEGACY_ID=COSM586;CNT=88
1	114713907	COSV54736991	T	A	.	.	GENE=CSDE1_ENST00000530886;STRAND=-;LEGACY_ID=COSM585;CNT=117
1	114713907	COSV54736991	T	A	.	.	GENE=CSDE1_ENST00000339438;STRAND=-;LEGACY_ID=COSM585;CNT=117
1	114713907	COSV54736320	T	G	.	.	GENE=CSDE1;STRAND=-;LEGACY_ID=COSM586;CNT=88
1	114713907	COSV54736991	T	A	.	.	GENE=CSDE1_ENST00000369530;STRAND=-;LEGACY_ID=COSM585;CNT=117
1	114713907	COSV54744813	T	C	.	.	GENE=CSDE1_ENST00000530886;STRAND=-;LEGACY_ID=COSM587;CNT=6
1	114713907	COSV54736320	T	G	.	.	GENE=CSDE1_ENST00000483407;STRAND=-;LEGACY_ID=COSM586;CNT=88
1	114713907	COSV54744813	T	C	.	.	GENE=CSDE1_ENST00000261443;STRAND=-;LEGACY_ID=COSM587;CNT=6
1	114713907	COSV54736320	T	G	.	.	GENE=CSDE1_ENST00000369530;STRAND=-;LEGACY_ID=COSM586;CNT=88
1	114713907	COSV54736991	T	A	.	.	GENE=CSDE1_ENST00000534699;STRAND=-;LEGACY_ID=COSM585;CNT=117
1	114713907	COSV54736320	T	G	.	.	GENE=CSDE1_ENST00000534699;STRAND=-;LEGACY_ID=COSM586;CNT=88
1	114713907	COSV54744813	T	C	.	.	GENE=CSDE1_ENST00000369530;STRAND=-;LEGACY_ID=COSM587;CNT=6
1	114713907	COSV54736991	T	A	.	.	GENE=CSDE1_ENST00000261443;STRAND=-;LEGACY_ID=COSM585;CNT=117
1	114713907	COSV54747786	TT	T	.	.	GENE=CSDE1_ENST00000530886;STRAND=-;LEGACY_ID=COSM5044298;CNT=3
1	114713907	COSV54747786	TT	T	.	.	GENE=CSDE1;STRAND=-;LEGACY_ID=COSM5044298;CNT=3
1	114713907	COSV54747786	TT	T	.	.	GENE=CSDE1_ENST00000261443;STRAND=-;LEGACY_ID=COSM5044298;CNT=3
1	114713907	COSV54747786	TT	T	.	.	GENE=CSDE1_ENST00000438362;STRAND=-;LEGACY_ID=COSM5044298;CNT=3
1	114713907	COSV54747786	TT	T	.	.	GENE=CSDE1_ENST00000369530;STRAND=-;LEGACY_ID=COSM5044298;CNT=3
1	114713907	COSV54747786	TT	T	.	.	GENE=CSDE1_ENST00000339438;STRAND=-;LEGACY_ID=COSM5044298;CNT=3
1	114713907	COSV54747786	TT	T	.	.	GENE=CSDE1_ENST00000483407;STRAND=-;LEGACY_ID=COSM5044298;CNT=3
1	114713907	COSV54747786	TT	T	.	.	GENE=CSDE1_ENST00000358528;STRAND=-;LEGACY_ID=COSM5044298;CNT=3
1	114713907	COSV54747786	TT	T	.	.	GENE=CSDE1_ENST00000534699;STRAND=-;LEGACY_ID=COSM5044298;CNT=3
1	114713908	COSV54736624	T	A	.	.	GENE=CSDE1_ENST00000339438;STRAND=-;LEGACY_ID=COSM583;CNT=321
1	114713908	COSV54738969	T	G	.	.	GENE=CSDE1_ENST00000261443;STRAND=-;LEGACY_ID=COSM582;CNT=42
1	114713908	COSV54736340	T	C	.	.	GENE=CSDE1_ENST00000339438;STRAND=-;LEGACY_ID=COSM584;CNT=1683
1	114713908	COSV54738969	T	G	.	.	GENE=CSDE1_ENST00000369530;STRAND=-;LEGACY_ID=COSM582;CNT=42
1	114713908	COSV54736624	T	A	.	.	GENE=CSDE1_ENST00000261443;STRAND=-;LEGACY_ID=COSM583;CNT=321
1	114713908	COSV54736340	T	C	.	.	GENE=CSDE1_ENST00000369530;STRAND=-;LEGACY_ID=COSM584;CNT=1683
1	114713908	COSV54736340	T	C	.	.	GENE=CSDE1_ENST00000530886;STRAND=-;LEGACY_ID=COSM584;CNT=1683
1	114713908	COSV54736624	T	A	.	.	GENE=CSDE1_ENST00000438362;STRAND=-;LEGACY_ID=COSM583;CNT=321
1	114713908	COSV54736340	T	C	.	.	GENE=CSDE1_ENST00000358528;STRAND=-;LEGACY_ID=COSM584;CNT=1683
1	114713908	COSV54736340	T	C	.	.	GENE=CSDE1_ENST00000483407;STRAND=-;LEGACY_ID=COSM584;CNT=1683
1	114713908	COSV54738969	T	G	.	.	GENE=CSDE1;STRAND=-;LEGACY_ID=COSM582;CNT=42
1	114713908	COSV54736624	T	A	.	.	GENE=CSDE1;STRAND=-;LEGACY_ID=COSM583;CNT=321
1	114713908	COSV54736340	T	C	.	.	GENE=CSDE1_ENST00000438362;STRAND=-;LEGACY_ID=COSM584;CNT=1683
1	114713908	COSV54736624	T	A	.	.	GENE=CSDE1_ENST00000483407;STRAND=-;LEGACY_ID=COSM583;CNT=321
1	114713908	COSV54736624	T	A	.	.	GENE=CSDE1_ENST00000530886;STRAND=-;LEGACY_ID=COSM583;CNT=321
1	114713908	COSV54736624	T	A	.	.	GENE=CSDE1_ENST00000534699;STRAND=-;LEGACY_ID=COSM583;CNT=321
1	114713908	COSV54738969	T	G	.	.	GENE=CSDE1_ENST00000483407;STRAND=-;LEGACY_ID=COSM582;CNT=42
1	114713908	COSV54738969	T	G	.	.	GENE=CSDE1_ENST00000339438;STRAND=-;LEGACY_ID=COSM582;CNT=42
1	114713908	COSV54738969	T	G	.	.	GENE=CSDE1_ENST00000534699;STRAND=-;LEGACY_ID=COSM582;CNT=42
1	114713908	COSV54736624	T	A	.	.	GENE=CSDE1_ENST00000358528;STRAND=-;LEGACY_ID=COSM583;CNT=321
1	114713908	COSV54738969	T	G	.	.	GENE=CSDE1_ENST00000530886;STRAND=-;LEGACY_ID=COSM582;CNT=42
1	114713908	COSV54736340	T	C	.	.	GENE=CSDE1_ENST00000261443;STRAND=-;LEGACY_ID=COSM584;CNT=1683
1	114713908	COSV54738969	T	G	.	.	GENE=CSDE1_ENST00000438362;STRAND=-;LEGACY_ID=COSM582;CNT=42
1	114713908	COSV54736340	T	C	.	.	GENE=CSDE1_ENST00000534699;STRAND=-;LEGACY_ID=COSM584;CNT=1683
1	114713908	COSV54736624	T	A	.	.	GENE=CSDE1_ENST00000369530;STRAND=-;LEGACY_ID=COSM583;CNT=321
1	114713908	COSV54736340	T	C	.	.	GENE=CSDE1;STRAND=-;LEGACY_ID=COSM584;CNT=1683
1	114713908	COSV54738969	T	G	.	.	GENE=CSDE1_ENST00000358528;STRAND=-;LEGACY_ID=COSM582;CNT=42
1	114713909	COSV54752117	G	A	.	.	GENE=CSDE1_ENST00000369530;STRAND=-;LEGACY_ID=COSM6005482;CNT=1
1	114713909	COSV54752117	G	A	.	.	GENE=CSDE1_ENST00000534699;STRAND=-;LEGACY_ID=COSM6005482;CNT=1
1	114713909	COSV54743343	G	C	.	.	GENE=CSDE1_ENST00000438362;STRAND=-;LEGACY_ID=COSM581;CNT=10
1	114713909	COSV54752117	G	A	.	.	GENE=CSDE1_ENST00000530886;STRAND=-;LEGACY_ID=COSM6005482;CNT=1
1	114713909	COSV54743343	G	C	.	.	GENE=CSDE1_ENST00000534699;STRAND=-;LEGACY_ID=COSM581;CNT=10
1	114713909	COSV54736310	G	T	.	.	GENE=CSDE1_ENST00000261443;STRAND=-;LEGACY_ID=COSM580;CNT=1266
1	114713909	COSV54752117	G	A	.	.	GENE=CSDE1_ENST00000483407;STRAND=-;LEGACY_ID=COSM6005482;CNT=1
1	114713909	COSV54743343	G	C	.	.	GENE=CSDE1_ENST00000261443;STRAND=-;LEGACY_ID=COSM581;CNT=10
1	114713909	COSV54752117	G	A	.	.	GENE=CSDE1_ENST00000339438;STRAND=-;LEGACY_ID=COSM6005482;CNT=1
1	114713909	COSV54743343	G	C	.	.	GENE=CSDE1_ENST00000339438;STRAND=-;LEGACY_ID=COSM581;CNT=10
1	114713909	COSV54752117	G	A	.	.	GENE=CSDE1_ENST00000358528;STRAND=-;LEGACY_ID=COSM6005482;CNT=1
1	114713909	COSV54736310	G	T	.	.	GENE=CSDE1_ENST00000438362;STRAND=-;LEGACY_ID=COSM580;CNT=1266
1	114713909	COSV54743343	G	C	.	.	GENE=CSDE1_ENST00000483407;STRAND=-;LEGACY_ID=COSM581;CNT=10
1	114713909	COSV54736310	G	T	.	.	GENE=CSDE1_ENST00000369530;STRAND=-;LEGACY_ID=COSM580;CNT=1266
1	114713909	COSV54736310	G	T	.	.	GENE=CSDE1;STRAND=-;LEGACY_ID=COSM580;CNT=1266
1	114713909	COSV54743343	G	C	.	.	GENE=CSDE1_ENST00000358528;STRAND=-;LEGACY_ID=COSM581;CNT=10
1	114713909	COSV54736310	G	T	.	.	GENE=CSDE1_ENST00000530886;STRAND=-;LEGACY_ID=COSM580;CNT=1266
1	114713909	COSV54743343	G	C	.	.	GENE=CSDE1_ENST00000369530;STRAND=-;LEGACY_ID=COSM581;CNT=10
1	114713909	COSV54752117	G	A	.	.	GENE=CSDE1_ENST00000438362;STRAND=-;LEGACY_ID=COSM6005482;CNT=1
1	114713909	COSV54743343	G	C	.	.	GENE=CSDE1_ENST00000530886;STRAND=-;LEGACY_ID=COSM581;CNT=10
1	114713909	COSV54743343	G	C	.	.	GENE=CSDE1;STRAND=-;LEGACY_ID=COSM581;CNT=10
1	114713909	COSV54752117	G	A	.	.	GENE=CSDE1;STRAND=-;LEGACY_ID=COSM6005482;CNT=1
1	114713909	COSV54736310	G	T	.	.	GENE=CSDE1_ENST00000534699;STRAND=-;LEGACY_ID=COSM580;CNT=1266
1	114713909	COSV54736310	G	T	.	.	GENE=CSDE1_ENST00000339438;STRAND=-;LEGACY_ID=COSM580;CNT=1266
1	114713909	COSV54746456	G	GGGAAGC	.	.	GENE=CSDE1_ENST00000261443;STRAND=-;LEGACY_ID=COSM5878736;CNT=1
1	114713909	COSV54752117	G	A	.	.	GENE=CSDE1_ENST00000261443;STRAND=-;LEGACY_ID=COSM6005482;CNT=1
1	114713909	COSV54746456	G	GGGAAGC	.	.	GENE=CSDE1_ENST00000339438;STRAND=-;LEGACY_ID=COSM5878736;CNT=1
1	114713909	COSV54736310	G	T	.	.	GENE=CSDE1_ENST00000483407;STRAND=-;LEGACY_ID=COSM580;CNT=1266
1	114713909	COSV54736310	G	T	.	.	GENE=CSDE1_ENST00000358528;STRAND=-;LEGACY_ID=COSM580;CNT=1266
1	114713909	COSV54746456	G	GGGAAGC	.	.	GENE=CSDE1_ENST00000369530;STRAND=-;LEGACY_ID=COSM5878736;CNT=1
1	114713909	COSV54746456	G	GGGAAGC	.	.	GENE=CSDE1_ENST00000358528;STRAND=-;LEGACY_ID=COSM5878736;CNT=1
1	114713909	COSV54746456	G	GGGAAGC	.	.	GENE=CSDE1_ENST00000483407;STRAND=-;LEGACY_ID=COSM5878736;CNT=1
1	114713909	COSV54746456	G	GGGAAGC	.	.	GENE=CSDE1;STRAND=-;LEGACY_ID=COSM5878736;CNT=1
1	114713909	COSV54746456	G	GGGAAGC	.	.	GENE=CSDE1_ENST00000534699;STRAND=-;LEGACY_ID=COSM5878736;CNT=1
1	114713909	COSV54746456	G	GGGAAGC	.	.	GENE=CSDE1_ENST00000530886;STRAND=-;LEGACY_ID=COSM5878736;CNT=1
1	114713909	COSV54746456	G	GGGAAGC	.	.	GENE=CSDE1_ENST00000438362;STRAND=-;LEGACY_ID=COSM5878736;CNT=1
1	114713910	COSV54752785	T	A	.	.	GENE=CSDE1_ENST00000261443;STRAND=-;LEGACY_ID=COSM2177458;CNT=1
1	114713910	COSV54752785	T	A	.	.	GENE=CSDE1_ENST00000339438;STRAND=-;LEGACY_ID=COSM2177458;CNT=1
1	114713910	COSV54752785	T	A	.	.	GENE=CSDE1_ENST00000369530;STRAND=-;LEGACY_ID=COSM2177458;CNT=1
1	114713910	COSV54752785	T	A	.	.	GENE=CSDE1_ENST00000438362;STRAND=-;LEGACY_ID=COSM2177458;CNT=1
1	114713910	COSV54752785	T	A	.	.	GENE=CSDE1_ENST00000534699;STRAND=-;LEGACY_ID=COSM2177458;CNT=1
1	114713910	COSV54752785	T	A	.	.	GENE=CSDE1;STRAND=-;LEGACY_ID=COSM2177458;CNT=1
1	114713910	COSV54752785	T	A	.	.	GENE=CSDE1_ENST00000358528;STRAND=-;LEGACY_ID=COSM2177458;CNT=1
1	114713910	COSV54752785	T	A	.	.	GENE=CSDE1_ENST00000483407;STRAND=-;LEGACY_ID=COSM2177458;CNT=1
1	114713910	COSV54752785	T	A	.	.	GENE=CSDE1_ENST00000530886;STRAND=-;LEGACY_ID=COSM2177458;CNT=1
1	114713911	COSV54741067	C	A	.	.	GENE=CSDE1_ENST00000534699;STRAND=-;LEGACY_ID=COSM4606360;CNT=3
1	114713911	COSV54736394	C	T	.	.	GENE=CSDE1_ENST00000369530;STRAND=-;LEGACY_ID=COSM28673;CNT=12
1	114713911	COSV54736394	C	T	.	.	GENE=CSDE1_ENST00000534699;STRAND=-;LEGACY_ID=COSM28673;CNT=12
1	114713911	COSV54741067	C	A	.	.	GENE=CSDE1_ENST00000483407;STRAND=-;LEGACY_ID=COSM4606360;CNT=3
1	114713911	COSV54741067	C	A	.	.	GENE=CSDE1_ENST00000369530;STRAND=-;LEGACY_ID=COSM4606360;CNT=3
1	114713911	COSV54741067	C	A	.	.	GENE=CSDE1_ENST00000261443;STRAND=-;LEGACY_ID=COSM4606360;CNT=3
1	114713911	COSV54736394	C	T	.	.	GENE=CSDE1_ENST00000438362;STRAND=-;LEGACY_ID=COSM28673;CNT=12
1	114713911	COSV54736394	C	T	.	.	GENE=CSDE1_ENST00000483407;STRAND=-;LEGACY_ID=COSM28673;CNT=12
1	114713911	COSV54741067	C	A	.	.	GENE=CSDE1_ENST00000358528;STRAND=-;LEGACY_ID=COSM4606360;CNT=3
1	114713911	COSV54736394	C	T	.	.	GENE=CSDE1;STRAND=-;LEGACY_ID=COSM28673;CNT=12
1	114713911	COSV54741067	C	A	.	.	GENE=CSDE1_ENST00000339438;STRAND=-;LEGACY_ID=COSM4606360;CNT=3
1	114713911	COSV54741067	C	A	.	.	GENE=CSDE1_ENST00000438362;STRAND=-;LEGACY_ID=COSM4606360;CNT=3
1	114713911	COSV54741067	C	A	.	.	GENE=CSDE1;STRAND=-;LEGACY_ID=COSM4606360;CNT=3
1	114713911	COSV54736394	C	T	.	.	GENE=CSDE1_ENST00000261443;STRAND=-;LEGACY_ID=COSM28673;CNT=12
1	114713911	COSV54741067	C	A	.	.	GENE=CSDE1_ENST00000530886;STRAND=-;LEGACY_ID=COSM4606360;CNT=3
1	114713911	COSV54736394	C	T	.	.	GENE=CSDE1_ENST00000339438;STRAND=-;LEGACY_ID=COSM28673;CNT=12
1	114713911	COSV54736394	C	T	.	.	GENE=CSDE1_ENST00000530886;STRAND=-;LEGACY_ID=COSM28673;CNT=12
1	114713911	COSV54736394	C	T	.	.	GENE=CSDE1_ENST00000358528;STRAND=-;LEGACY_ID=COSM28673;CNT=12
1	114713912	COSV54741275	C	G	.	.	GENE=CSDE1_ENST00000483407;STRAND=-;LEGACY_ID=COSM6006447;CNT=1
1	114713912	COSV54741275	C	G	.	.	GENE=CSDE1_ENST00000339438;STRAND=-;LEGACY_ID=COSM6006447;CNT=1
1	114713912	COSV54741275	C	G	.	.	GENE=CSDE1_ENST00000530886;STRAND=-;LEGACY_ID=COSM6006447;CNT=1
1	114713912	COSV54741275	C	G	.	.	GENE=CSDE1;STRAND=-;LEGACY_ID=COSM6006447;CNT=1
1	114713912	COSV54741275	C	G	.	.	GENE=CSDE1_ENST00000369530;STRAND=-;LEGACY_ID=COSM6006447;CNT=1
1	114713912	COSV54741275	C	G	.	.	GENE=CSDE1_ENST00000261443;STRAND=-;LEGACY_ID=COSM6006447;CNT=1
1	114713912	COSV54741275	C	G	.	.	GENE=CSDE1_ENST00000358528;STRAND=-;LEGACY_ID=COSM6006447;CNT=1
1	114713912	COSV54741275	C	G	.	.	GENE=CSDE1_ENST00000534699;STRAND=-;LEGACY_ID=COSM6006447;CNT=1
1	114713912	COSV54741275	C	G	.	.	GENE=CSDE1_ENST00000438362;STRAND=-;LEGACY_ID=COSM6006447;CNT=1
1	114713914	COSV54746465	G	C	.	.	GENE=CSDE1_ENST00000261443;STRAND=-;LEGACY_ID=COSM5878737;CNT=1
1	114713914	COSV54738004	G	T	.	.	GENE=CSDE1_ENST00000534699;STRAND=-;LEGACY_ID=COSM253327;CNT=6
1	114713914	COSV54738004	G	T	.	.	GENE=CSDE1_ENST00000530886;STRAND=-;LEGACY_ID=COSM253327;CNT=6
1	114713914	COSV54738004	G	T	.	.	GENE=CSDE1_ENST00000483407;STRAND=-;LEGACY_ID=COSM253327;CNT=6
1	114713914	COSV54746465	G	C	.	.	GENE=CSDE1_ENST00000534699;STRAND=-;LEGACY_ID=COSM5878737;CNT=1
1	114713914	COSV54738004	G	T	.	.	GENE=CSDE1_ENST00000369530;STRAND=-;LEGACY_ID=COSM253327;CNT=6
1	114713914	COSV54746465	G	C	.	.	GENE=CSDE1_ENST00000369530;STRAND=-;LEGACY_ID=COSM5878737;CNT=1
1	114713914	COSV54746465	G	C	.	.	GENE=CSDE1_ENST00000483407;STRAND=-;LEGACY_ID=COSM5878737;CNT=1
1	114713914	COSV54738004	G	T	.	.	GENE=CSDE1_ENST00000358528;STRAND=-;LEGACY_ID=COSM253327;CNT=6
1	114713914	COSV54746465	G	C	.	.	GENE=CSDE1_ENST00000530886;STRAND=-;LEGACY_ID=COSM5878737;CNT=1
1	114713914	COSV54746465	G	C	.	.	GENE=CSDE1_ENST00000438362;STRAND=-;LEGACY_ID=COSM5878737;CNT=1
1	114713914	COSV54746465	G	C	.	.	GENE=CSDE1_ENST00000339438;STRAND=-;LEGACY_ID=COSM5878737;CNT=1
1	114713914	COSV54746465	G	C	.	.	GENE=CSDE1_ENST00000358528;STRAND=-;LEGACY_ID=COSM5878737;CNT=1
1	114713914	COSV54746465	G	C	.	.	GENE=CSDE1;STRAND=-;LEGACY_ID=COSM5878737;CNT=1
1	114713914	COSV54738004	G	T	.	.	GENE=CSDE1;STRAND=-;LEGACY_ID=COSM253327;CNT=6
1	114713914	COSV54738004	G	T	.	.	GENE=CSDE1_ENST00000261443;STRAND=-;LEGACY_ID=COSM253327;CNT=6
1	114713914	COSV54738004	G	T	.	.	GENE=CSDE1_ENST00000438362;STRAND=-;LEGACY_ID=COSM253327;CNT=6
1	114713914	COSV54738004	G	T	.	.	GENE=CSDE1_ENST00000339438;STRAND=-;LEGACY_ID=COSM253327;CNT=6
1	114713915	COSV54743482	C	A	.	.	GENE=CSDE1_ENST00000483407;STRAND=-;LEGACY_ID=COSM5351687;CNT=1
1	114713915	COSV54743482	C	A	.	.	GENE=CSDE1_ENST00000261443;STRAND=-;LEGACY_ID=COSM5351687;CNT=1
1	114713915	COSV54743482	C	A	.	.	GENE=CSDE1_ENST00000369530;STRAND=-;LEGACY_ID=COSM5351687;CNT=1
1	114713915	COSV54745071	C	CGTTATCCAGTATG	.	.	GENE=CSDE1;STRAND=-;LEGACY_ID=COSM5022497;CNT=1
1	114713915	COSV54745071	C	CGTTATCCAGTATG	.	.	GENE=CSDE1_ENST00000339438;STRAND=-;LEGACY_ID=COSM5022497;CNT=1
1	114713915	COSV54745071	C	CGTTATCCAGTATG	.	.	GENE=CSDE1_ENST00000534699;STRAND=-;LEGACY_ID=COSM5022497;CNT=1
1	114713915	COSV54745071	C	CGTTATCCAGTATG	.	.	GENE=CSDE1_ENST00000358528;STRAND=-;LEGACY_ID=COSM5022497;CNT=1
1	114713915	COSV54745071	C	CGTTATCCAGTATG	.	.	GENE=CSDE1_ENST00000438362;STRAND=-;LEGACY_ID=COSM5022497;CNT=1
1	114713915	COSV54745071	C	CGTTATCCAGTATG	.	.	GENE=CSDE1_ENST00000483407;STRAND=-;LEGACY_ID=COSM5022497;CNT=1
1	114713915	COSV54745071	C	CGTTATCCAGTATG	.	.	GENE=CSDE1_ENST00000261443;STRAND=-;LEGACY_ID=COSM5022497;CNT=1
1	114713915	COSV54745071	C	CGTTATCCAGTATG	.	.	GENE=CSDE1_ENST00000530886;STRAND=-;LEGACY_ID=COSM5022497;CNT=1
1	114713915	COSV54743124	C	T	.	.	GENE=CSDE1_ENST00000530886;STRAND=-;LEGACY_ID=COSM578;CNT=8
1	114713915	COSV54745071	C	CGTTATCCAGTATG	.	.	GENE=CSDE1_ENST00000369530;STRAND=-;LEGACY_ID=COSM5022497;CNT=1
1	114713915	COSV54743124	C	T	.	.	GENE=CSDE1_ENST00000534699;STRAND=-;LEGACY_ID=COSM578;CNT=8
1	114713915	COSV54743482	C	A	.	.	GENE=CSDE1_ENST00000534699;STRAND=-;LEGACY_ID=COSM5351687;CNT=1
1	114713915	COSV54743482	C	A	.	.	GENE=CSDE1_ENST00000530886;STRAND=-;LEGACY_ID=COSM5351687;CNT=1
1	114713915	COSV54743124	C	T	.	.	GENE=CSDE1_ENST00000358528;STRAND=-;LEGACY_ID=COSM578;CNT=8
1	114713915	COSV54743124	C	T	.	.	GENE=CSDE1;STRAND=-;LEGACY_ID=COSM578;CNT=8
1	114713915	COSV54743482	C	A	.	.	GENE=CSDE1;STRAND=-;LEGACY_ID=COSM5351687;CNT=1
1	114713915	COSV54743482	C	A	.	.	GENE=CSDE1_ENST00000339438;STRAND=-;LEGACY_ID=COSM5351687;CNT=1
1	114713915	COSV54743124	C	T	.	.	GENE=CSDE1_ENST00000261443;STRAND=-;LEGACY_ID=COSM578;CNT=8
1	114713915	COSV54743124	C	T	.	.	GENE=CSDE1_ENST00000438362;STRAND=-;LEGACY_ID=COSM578;CNT=8
1	114713915	COSV54743124	C	T	.	.	GENE=CSDE1_ENST00000339438;STRAND=-;LEGACY_ID=COSM578;CNT=8
1	114713915	COSV54743124	C	T	.	.	GENE=CSDE1_ENST00000369530;STRAND=-;LEGACY_ID=COSM578;CNT=8
1	114713915	COSV54743482	C	A	.	.	GENE=CSDE1_ENST00000438362;STRAND=-;LEGACY_ID=COSM5351687;CNT=1
1	114713915	COSV54743482	C	A	.	.	GENE=CSDE1_ENST00000358528;STRAND=-;LEGACY_ID=COSM5351687;CNT=1
1	114713915	COSV54743124	C	T	.	.	GENE=CSDE1_ENST00000483407;STRAND=-;LEGACY_ID=COSM578;CNT=8
1	114713917	COSV54738937	G	A	.	.	GENE=CSDE1_ENST00000534699;STRAND=-;LEGACY_ID=COSM87291;CNT=2
1	114713917	COSV54738937	G	A	.	.	GENE=CSDE1_ENST00000358528;STRAND=-;LEGACY_ID=COSM87291;CNT=2
1	114713917	COSV54738937	G	A	.	.	GENE=CSDE1_ENST00000483407;STRAND=-;LEGACY_ID=COSM87291;CNT=2
1	114713917	COSV54738937	G	A	.	.	GENE=CSDE1_ENST00000438362;STRAND=-;LEGACY_ID=COSM87291;CNT=2
1	114713917	COSV54738937	G	A	.	.	GENE=CSDE1_ENST00000261443;STRAND=-;LEGACY_ID=COSM87291;CNT=2
1	114713917	COSV54738937	G	A	.	.	GENE=CSDE1_ENST00000369530;STRAND=-;LEGACY_ID=COSM87291;CNT=2
1	114713917	COSV54738937	G	A	.	.	GENE=CSDE1_ENST00000530886;STRAND=-;LEGACY_ID=COSM87291;CNT=2
1	114713917	COSV54738937	G	A	.	.	GENE=CSDE1;STRAND=-;LEGACY_ID=COSM87291;CNT=2
1	114713917	COSV54738937	G	A	.	.	GENE=CSDE1_ENST00000339438;STRAND=-;LEGACY_ID=COSM87291;CNT=2
1	114713919	COSV54756310	A	T	.	.	GENE=CSDE1_ENST00000483407;STRAND=-;LEGACY_ID=COSM5369786;CNT=1
1	114713919	COSV54756310	A	T	.	.	GENE=CSDE1_ENST00000261443;STRAND=-;LEGACY_ID=COSM5369786;CNT=1
1	114713919	COSV54756310	A	T	.	.	GENE=CSDE1_ENST00000534699;STRAND=-;LEGACY_ID=COSM5369786;CNT=1
1	114713919	COSV54756310	A	T	.	.	GENE=CSDE1_ENST00000358528;STRAND=-;LEGACY_ID=COSM5369786;CNT=1
1	114713919	COSV54756310	A	T	.	.	GENE=CSDE1;STRAND=-;LEGACY_ID=COSM5369786;CNT=1
1	114713919	COSV54756310	A	T	.	.	GENE=CSDE1_ENST00000339438;STRAND=-;LEGACY_ID=COSM5369786;CNT=1
1	114713919	COSV54756310	A	T	.	.	GENE=CSDE1_ENST00000530886;STRAND=-;LEGACY_ID=COSM5369786;CNT=1
1	114713919	COSV54756310	A	T	.	.	GENE=CSDE1_ENST00000369530;STRAND=-;LEGACY_ID=COSM5369786;CNT=1
1	114713919	COSV54756310	A	T	.	.	GENE=CSDE1_ENST00000438362;STRAND=-;LEGACY_ID=COSM5369786;CNT=1
1	114713920	COSV54751243	T	G	.	.	GENE=CSDE1_ENST00000358528;STRAND=-;LEGACY_ID=COSM3801372;CNT=1
1	114713920	COSV54751243	T	G	.	.	GENE=CSDE1_ENST00000530886;STRAND=-;LEGACY_ID=COSM3801372;CNT=1
1	114713920	COSV54751243	T	G	.	.	GENE=CSDE1_ENST00000369530;STRAND=-;LEGACY_ID=COSM3801372;CNT=1
1	114713920	COSV54751243	T	G	.	.	GENE=CSDE1_ENST00000438362;STRAND=-;LEGACY_ID=COSM3801372;CNT=1
1	114713920	COSV54751243	T	G	.	.	GENE=CSDE1_ENST00000339438;STRAND=-;LEGACY_ID=COSM3801372;CNT=1
1	114713920	COSV54751243	T	G	.	.	GENE=CSDE1;STRAND=-;LEGACY_ID=COSM3801372;CNT=1
1	114713920	COSV54751243	T	G	.	.	GENE=CSDE1_ENST00000534699;STRAND=-;LEGACY_ID=COSM3801372;CNT=1
1	114713920	COSV54751243	T	G	.	.	GENE=CSDE1_ENST00000261443;STRAND=-;LEGACY_ID=COSM3801372;CNT=1
1	114713920	COSV54751243	T	G	.	.	GENE=CSDE1_ENST00000483407;STRAND=-;LEGACY_ID=COSM3801372;CNT=1
1	114713921	COSV54739601	C	T	.	.	GENE=CSDE1_ENST00000261443;STRAND=-;LEGACY_ID=COSM6438073;CNT=2
1	114713921	COSV54739601	C	T	.	.	GENE=CSDE1_ENST00000438362;STRAND=-;LEGACY_ID=COSM6438073;CNT=2
1	114713921	COSV54739601	C	T	.	.	GENE=CSDE1_ENST00000369530;STRAND=-;LEGACY_ID=COSM6438073;CNT=2
1	114713921	COSV54739601	C	T	.	.	GENE=CSDE1;STRAND=-;LEGACY_ID=COSM6438073;CNT=2
1	114713921	COSV54739601	C	T	.	.	GENE=CSDE1_ENST00000339438;STRAND=-;LEGACY_ID=COSM6438073;CNT=2
1	114713921	COSV54739601	C	T	.	.	GENE=CSDE1_ENST00000483407;STRAND=-;LEGACY_ID=COSM6438073;CNT=2
1	114713921	COSV54739601	C	T	.	.	GENE=CSDE1_ENST00000358528;STRAND=-;LEGACY_ID=COSM6438073;CNT=2
1	114713921	COSV54739601	C	T	.	.	GENE=CSDE1_ENST00000534699;STRAND=-;LEGACY_ID=COSM6438073;CNT=2
1	114713921	COSV54739601	C	T	.	.	GENE=CSDE1_ENST00000530886;STRAND=-;LEGACY_ID=COSM6438073;CNT=2
1	114713929	COSV54743169	T	C	.	.	GENE=CSDE1_ENST00000358528;STRAND=-;LEGACY_ID=COSM5022485;CNT=2
1	114713929	COSV54743169	T	C	.	.	GENE=CSDE1_ENST00000339438;STRAND=-;LEGACY_ID=COSM5022485;CNT=2
1	114713929	COSV54743169	T	C	.	.	GENE=CSDE1_ENST00000483407;STRAND=-;LEGACY_ID=COSM5022485;CNT=2
1	114713929	COSV54743169	T	C	.	.	GENE=CSDE1_ENST00000530886;STRAND=-;LEGACY_ID=COSM5022485;CNT=2
1	114713929	COSV54743169	T	C	.	.	GENE=CSDE1_ENST00000438362;STRAND=-;LEGACY_ID=COSM5022485;CNT=2
1	114713929	COSV54743169	T	C	.	.	GENE=CSDE1_ENST00000534699;STRAND=-;LEGACY_ID=COSM5022485;CNT=2
1	114713929	COSV54743169	T	C	.	.	GENE=CSDE1_ENST00000369530;STRAND=-;LEGACY_ID=COSM5022485;CNT=2
1	114713929	COSV54743169	T	C	.	.	GENE=CSDE1;STRAND=-;LEGACY_ID=COSM5022485;CNT=2
1	114713929	COSV54743169	T	C	.	.	GENE=CSDE1_ENST00000261443;STRAND=-;LEGACY_ID=COSM5022485;CNT=2
1	114713930	COSV54746950	C	T	.	.	GENE=CSDE1_ENST00000261443;STRAND=-;LEGACY_ID=COSM6438072;CNT=1
1	114713930	COSV54746950	C	T	.	.	GENE=CSDE1_ENST00000438362;STRAND=-;LEGACY_ID=COSM6438072;CNT=1
1	114713930	COSV54746950	C	T	.	.	GENE=CSDE1_ENST00000358528;STRAND=-;LEGACY_ID=COSM6438072;CNT=1
1	114713930	COSV54746950	C	T	.	.	GENE=CSDE1_ENST00000369530;STRAND=-;LEGACY_ID=COSM6438072;CNT=1
1	114713930	COSV54746950	C	T	.	.	GENE=CSDE1_ENST00000530886;STRAND=-;LEGACY_ID=COSM6438072;CNT=1
1	114713930	COSV54746950	C	T	.	.	GENE=CSDE1_ENST00000534699;STRAND=-;LEGACY_ID=COSM6438072;CNT=1
1	114713930	COSV54746950	C	T	.	.	GENE=CSDE1_ENST00000483407;STRAND=-;LEGACY_ID=COSM6438072;CNT=1
1	114713930	COSV54746950	C	T	.	.	GENE=CSDE1_ENST00000339438;STRAND=-;LEGACY_ID=COSM6438072;CNT=1
1	114713930	COSV54746950	C	T	.	.	GENE=CSDE1;STRAND=-;LEGACY_ID=COSM6438072;CNT=1
1	114713941	COSV54755793	G	A	.	.	GENE=CSDE1_ENST00000483407;STRAND=-;LEGACY_ID=COSM222543;CNT=2
1	114713941	COSV54755793	G	A	.	.	GENE=CSDE1_ENST00000438362;STRAND=-;LEGACY_ID=COSM222543;CNT=2
1	114713941	COSV54755793	G	A	.	.	GENE=CSDE1_ENST00000261443;STRAND=-;LEGACY_ID=COSM222543;CNT=2
1	114713941	COSV54755793	G	A	.	.	GENE=CSDE1_ENST00000530886;STRAND=-;LEGACY_ID=COSM222543;CNT=2
1	114713941	COSV54755793	G	A	.	.	GENE=CSDE1_ENST00000339438;STRAND=-;LEGACY_ID=COSM222543;CNT=2
1	114713941	COSV54755793	G	A	.	.	GENE=CSDE1;STRAND=-;LEGACY_ID=COSM222543;CNT=2
1	114713941	COSV54755793	G	A	.	.	GENE=CSDE1_ENST00000358528;STRAND=-;LEGACY_ID=COSM222543;CNT=2
1	114713941	COSV54755793	G	A	.	.	GENE=CSDE1_ENST00000369530;STRAND=-;LEGACY_ID=COSM222543;CNT=2
1	114713941	COSV54755793	G	A	.	.	GENE=CSDE1_ENST00000534699;STRAND=-;LEGACY_ID=COSM222543;CNT=2
1	114713945	COSV54754070	C	T	.	.	GENE=CSDE1_ENST00000358528;STRAND=-;LEGACY_ID=COSM14199;CNT=3
1	114713945	COSV54754070	C	T	.	.	GENE=CSDE1_ENST00000534699;STRAND=-;LEGACY_ID=COSM14199;CNT=3
1	114713945	COSV54754070	C	T	.	.	GENE=CSDE1_ENST00000369530;STRAND=-;LEGACY_ID=COSM14199;CNT=3
1	114713945	COSV54754070	C	T	.	.	GENE=CSDE1_ENST00000483407;STRAND=-;LEGACY_ID=COSM14199;CNT=3
1	114713945	COSV54754070	C	T	.	.	GENE=CSDE1_ENST00000261443;STRAND=-;LEGACY_ID=COSM14199;CNT=3
1	114713945	COSV54754070	C	T	.	.	GENE=CSDE1;STRAND=-;LEGACY_ID=COSM14199;CNT=3
1	114713945	COSV54754070	C	T	.	.	GENE=CSDE1_ENST00000438362;STRAND=-;LEGACY_ID=COSM14199;CNT=3
1	114713945	COSV54754070	C	T	.	.	GENE=CSDE1_ENST00000530886;STRAND=-;LEGACY_ID=COSM14199;CNT=3
1	114713945	COSV54754070	C	T	.	.	GENE=CSDE1_ENST00000339438;STRAND=-;LEGACY_ID=COSM14199;CNT=3
1	114713946	COSV54757757	ACCA	A	.	.	GENE=CSDE1_ENST00000438362;STRAND=-;LEGACY_ID=COSM6438068;CNT=1
1	114713946	COSV54757757	ACCA	A	.	.	GENE=CSDE1_ENST00000483407;STRAND=-;LEGACY_ID=COSM6438068;CNT=1
1	114713946	COSV54757757	ACCA	A	.	.	GENE=CSDE1_ENST00000369530;STRAND=-;LEGACY_ID=COSM6438068;CNT=1
1	114713946	COSV54757757	ACCA	A	.	.	GENE=CSDE1_ENST00000358528;STRAND=-;LEGACY_ID=COSM6438068;CNT=1
1	114713946	COSV54757757	ACCA	A	.	.	GENE=CSDE1_ENST00000261443;STRAND=-;LEGACY_ID=COSM6438068;CNT=1
1	114713946	COSV54757757	ACCA	A	.	.	GENE=CSDE1_ENST00000534699;STRAND=-;LEGACY_ID=COSM6438068;CNT=1
1	114713946	COSV54757757	ACCA	A	.	.	GENE=CSDE1_ENST00000339438;STRAND=-;LEGACY_ID=COSM6438068;CNT=1
1	114713946	COSV54757757	ACCA	A	.	.	GENE=CSDE1_ENST00000530886;STRAND=-;LEGACY_ID=COSM6438068;CNT=1
1	114713946	COSV54757757	ACCA	A	.	.	GENE=CSDE1;STRAND=-;LEGACY_ID=COSM6438068;CNT=1
1	114713947	COSV54741697	C	T	.	.	GENE=CSDE1_ENST00000534699;STRAND=-;LEGACY_ID=COSM6438069;CNT=1
1	114713947	COSV54741697	C	T	.	.	GENE=CSDE1_ENST00000261443;STRAND=-;LEGACY_ID=COSM6438069;CNT=1
1	114713947	COSV54741697	C	T	.	.	GENE=CSDE1_ENST00000358528;STRAND=-;LEGACY_ID=COSM6438069;CNT=1
1	114713947	COSV54741697	C	T	.	.	GENE=CSDE1_ENST00000339438;STRAND=-;LEGACY_ID=COSM6438069;CNT=1
1	114713947	COSV54741697	C	T	.	.	GENE=CSDE1_ENST00000530886;STRAND=-;LEGACY_ID=COSM6438069;CNT=1
1	114713947	COSV54741697	C	T	.	.	GENE=CSDE1_ENST00000483407;STRAND=-;LEGACY_ID=COSM6438069;CNT=1
1	114713947	COSV54741697	C	T	.	.	GENE=CSDE1;STRAND=-;LEGACY_ID=COSM6438069;CNT=1
1	114713947	COSV54741697	C	T	.	.	GENE=CSDE1_ENST00000438362;STRAND=-;LEGACY_ID=COSM6438069;CNT=1
1	114713947	COSV54741697	C	T	.	.	GENE=CSDE1_ENST00000369530;STRAND=-;LEGACY_ID=COSM6438069;CNT=1
1	114713956	COSV54765744	A	G	.	.	GENE=CSDE1_ENST00000530886;STRAND=-;LEGACY_ID=COSM14200;CNT=1
1	114713956	COSV54765744	A	G	.	.	GENE=CSDE1_ENST00000261443;STRAND=-;LEGACY_ID=COSM14200;CNT=1
1	114713956	COSV54765744	A	G	.	.	GENE=CSDE1_ENST00000483407;STRAND=-;LEGACY_ID=COSM14200;CNT=1
1	114713956	COSV54765744	A	G	.	.	GENE=CSDE1_ENST00000358528;STRAND=-;LEGACY_ID=COSM14200;CNT=1
1	114713956	COSV54765744	A	G	.	.	GENE=CSDE1_ENST00000369530;STRAND=-;LEGACY_ID=COSM14200;CNT=1
1	114713956	COSV54765744	A	G	.	.	GENE=CSDE1_ENST00000438362;STRAND=-;LEGACY_ID=COSM14200;CNT=1
1	114713956	COSV54765744	A	G	.	.	GENE=CSDE1;STRAND=-;LEGACY_ID=COSM14200;CNT=1
1	114713956	COSV54765744	A	G	.	.	GENE=CSDE1_ENST00000534699;STRAND=-;LEGACY_ID=COSM14200;CNT=1
1	114713956	COSV54765744	A	G	.	.	GENE=CSDE1_ENST00000339438;STRAND=-;LEGACY_ID=COSM14200;CNT=1
1	114713962	COSV54751382	T	C	.	.	GENE=CSDE1_ENST00000530886;STRAND=-;LEGACY_ID=COSM6438074;CNT=1
1	114713962	COSV54751382	T	C	.	.	GENE=CSDE1_ENST00000534699;STRAND=-;LEGACY_ID=COSM6438074;CNT=1
1	114713962	COSV54751382	T	C	.	.	GENE=CSDE1_ENST00000483407;STRAND=-;LEGACY_ID=COSM6438074;CNT=1
1	114713962	COSV54751382	T	C	.	.	GENE=CSDE1;STRAND=-;LEGACY_ID=COSM6438074;CNT=1
1	114713962	COSV54751382	T	C	.	.	GENE=CSDE1_ENST00000438362;STRAND=-;LEGACY_ID=COSM6438074;CNT=1
1	114713962	COSV54751382	T	C	.	.	GENE=CSDE1_ENST00000339438;STRAND=-;LEGACY_ID=COSM6438074;CNT=1
1	114713962	COSV54751382	T	C	.	.	GENE=CSDE1_ENST00000261443;STRAND=-;LEGACY_ID=COSM6438074;CNT=1
1	114713962	COSV54751382	T	C	.	.	GENE=CSDE1_ENST00000358528;STRAND=-;LEGACY_ID=COSM6438074;CNT=1
1	114713962	COSV54751382	T	C	.	.	GENE=CSDE1_ENST00000369530;STRAND=-;LEGACY_ID=COSM6438074;CNT=1
1	114713968	COSV54758920	C	A	.	.	GENE=CSDE1_ENST00000339438;STRAND=-;LEGACY_ID=COSM6984306;CNT=1
1	114713968	COSV54743280	C	T	.	.	GENE=CSDE1_ENST00000534699;STRAND=-;LEGACY_ID=COSM7339155;CNT=1
1	114713968	COSV54743280	C	T	.	.	GENE=CSDE1_ENST00000261443;STRAND=-;LEGACY_ID=COSM7339155;CNT=1
1	114713968	COSV54743280	C	T	.	.	GENE=CSDE1_ENST00000483407;STRAND=-;LEGACY_ID=COSM7339155;CNT=1
1	114713968	COSV54743280	C	T	.	.	GENE=CSDE1;STRAND=-;LEGACY_ID=COSM7339155;CNT=1
1	114713968	COSV54743280	C	T	.	.	GENE=CSDE1_ENST00000339438;STRAND=-;LEGACY_ID=COSM7339155;CNT=1
1	114713968	COSV54743280	C	T	.	.	GENE=CSDE1_ENST00000530886;STRAND=-;LEGACY_ID=COSM7339155;CNT=1
1	114713968	COSV54743280	C	T	.	.	GENE=CSDE1_ENST00000369530;STRAND=-;LEGACY_ID=COSM7339155;CNT=1
1	114713968	COSV54758920	C	A	.	.	GENE=CSDE1_ENST00000358528;STRAND=-;LEGACY_ID=COSM6984306;CNT=1
1	114713968	COSV54758920	C	A	.	.	GENE=CSDE1_ENST00000369530;STRAND=-;LEGACY_ID=COSM6984306;CNT=1
1	114713968	COSV54758920	C	A	.	.	GENE=CSDE1_ENST00000438362;STRAND=-;LEGACY_ID=COSM6984306;CNT=1
1	114713968	COSV54758920	C	A	.	.	GENE=CSDE1;STRAND=-;LEGACY_ID=COSM6984306;CNT=1
1	114713968	COSV54758920	C	A	.	.	GENE=CSDE1_ENST00000261443;STRAND=-;LEGACY_ID=COSM6984306;CNT=1
1	114713968	COSV54743280	C	T	.	.	GENE=CSDE1_ENST00000358528;STRAND=-;LEGACY_ID=COSM7339155;CNT=1
1	114713968	COSV54743280	C	T	.	.	GENE=CSDE1_ENST00000438362;STRAND=-;LEGACY_ID=COSM7339155;CNT=1
1	114713968	COSV54758920	C	A	.	.	GENE=CSDE1_ENST00000530886;STRAND=-;LEGACY_ID=COSM6984306;CNT=1
1	114713968	COSV54758920	C	A	.	.	GENE=CSDE1_ENST00000534699;STRAND=-;LEGACY_ID=COSM6984306;CNT=1
1	114713968	COSV54758920	C	A	.	.	GENE=CSDE1_ENST00000483407;STRAND=-;LEGACY_ID=COSM6984306;CNT=1
1	114713970	COSV54744077	G	T	.	.	GENE=CSDE1_ENST00000339438;STRAND=-;LEGACY_ID=COSM675199;CNT=1
1	114713970	COSV54744077	G	T	.	.	GENE=CSDE1_ENST00000358528;STRAND=-;LEGACY_ID=COSM675199;CNT=1
1	114713970	COSV54744077	G	T	.	.	GENE=CSDE1_ENST00000534699;STRAND=-;LEGACY_ID=COSM675199;CNT=1
1	114713970	COSV54744077	G	T	.	.	GENE=CSDE1_ENST00000483407;STRAND=-;LEGACY_ID=COSM675199;CNT=1
1	114713970	COSV54744077	G	T	.	.	GENE=CSDE1_ENST00000438362;STRAND=-;LEGACY_ID=COSM675199;CNT=1
1	114713970	COSV54744077	G	T	.	.	GENE=CSDE1_ENST00000369530;STRAND=-;LEGACY_ID=COSM675199;CNT=1
1	114713970	COSV54744077	G	T	.	.	GENE=CSDE1;STRAND=-;LEGACY_ID=COSM675199;CNT=1
1	114713970	COSV54744077	G	T	.	.	GENE=CSDE1_ENST00000261443;STRAND=-;LEGACY_ID=COSM675199;CNT=1
1	114713970	COSV54744077	G	T	.	.	GENE=CSDE1_ENST00000530886;STRAND=-;LEGACY_ID=COSM675199;CNT=1
1	114713972	COSV54756432	A	C	.	.	GENE=CSDE1_ENST00000483407;STRAND=-;LEGACY_ID=COSM6970131;CNT=1
1	114713972	COSV54756432	A	C	.	.	GENE=CSDE1_ENST00000534699;STRAND=-;LEGACY_ID=COSM6970131;CNT=1
1	114713972	COSV54756432	A	C	.	.	GENE=CSDE1_ENST00000438362;STRAND=-;LEGACY_ID=COSM6970131;CNT=1
1	114713972	COSV54756432	A	C	.	.	GENE=CSDE1_ENST00000530886;STRAND=-;LEGACY_ID=COSM6970131;CNT=1
1	114713972	COSV54756432	A	C	.	.	GENE=CSDE1_ENST00000369530;STRAND=-;LEGACY_ID=COSM6970131;CNT=1
1	114713972	COSV54756432	A	C	.	.	GENE=CSDE1;STRAND=-;LEGACY_ID=COSM6970131;CNT=1
1	114713972	COSV54756432	A	C	.	.	GENE=CSDE1_ENST00000339438;STRAND=-;LEGACY_ID=COSM6970131;CNT=1
1	114713972	COSV54756432	A	C	.	.	GENE=CSDE1_ENST00000261443;STRAND=-;LEGACY_ID=COSM6970131;CNT=1
1	114713972	COSV54756432	A	C	.	.	GENE=CSDE1_ENST00000358528;STRAND=-;LEGACY_ID=COSM6970131;CNT=1
1	114713978	COSV54743655	C	T	.	.	GENE=CSDE1_ENST00000369530;STRAND=-;LEGACY_ID=COSM5930625;CNT=1
1	114713978	COSV54743655	C	T	.	.	GENE=CSDE1;STRAND=-;LEGACY_ID=COSM5930625;CNT=1
1	114713978	COSV54743655	C	T	.	.	GENE=CSDE1_ENST00000534699;STRAND=-;LEGACY_ID=COSM5930625;CNT=1
1	114713978	COSV54743655	C	T	.	.	GENE=CSDE1_ENST00000261443;STRAND=-;LEGACY_ID=COSM5930625;CNT=1
1	114713978	COSV54743655	C	T	.	.	GENE=CSDE1_ENST00000358528;STRAND=-;LEGACY_ID=COSM5930625;CNT=1
1	114713978	COSV54743655	C	T	.	.	GENE=CSDE1_ENST00000438362;STRAND=-;LEGACY_ID=COSM5930625;CNT=1
1	114713978	COSV54743655	C	T	.	.	GENE=CSDE1_ENST00000483407;STRAND=-;LEGACY_ID=COSM5930625;CNT=1
1	114713978	COSV54743655	C	T	.	.	GENE=CSDE1_ENST00000339438;STRAND=-;LEGACY_ID=COSM5930625;CNT=1
1	114713978	COSV54743655	C	T	.	.	GENE=CSDE1_ENST00000530886;STRAND=-;LEGACY_ID=COSM5930625;CNT=1
1	114713979	COSV54759501	C	T	.	.	GENE=CSDE1_ENST00000438362;STRAND=-;LEGACY_ID=COSM6944779;CNT=1
1	114713979	COSV54759501	C	T	.	.	GENE=CSDE1_ENST00000369530;STRAND=-;LEGACY_ID=COSM6944779;CNT=1
1	114713979	COSV54759501	C	T	.	.	GENE=CSDE1_ENST00000483407;STRAND=-;LEGACY_ID=COSM6944779;CNT=1
1	114713979	COSV54759501	C	T	.	.	GENE=CSDE1;STRAND=-;LEGACY_ID=COSM6944779;CNT=1
1	114713979	COSV54759501	C	T	.	.	GENE=CSDE1_ENST00000358528;STRAND=-;LEGACY_ID=COSM6944779;CNT=1
1	114713979	COSV54759501	C	T	.	.	GENE=CSDE1_ENST00000261443;STRAND=-;LEGACY_ID=COSM6944779;CNT=1
1	114713979	COSV54759501	C	T	.	.	GENE=CSDE1_ENST00000534699;STRAND=-;LEGACY_ID=COSM6944779;CNT=1
1	114713979	COSV54759501	C	T	.	.	GENE=CSDE1_ENST00000530886;STRAND=-;LEGACY_ID=COSM6944779;CNT=1
1	114713979	COSV54759501	C	T	.	.	GENE=CSDE1_ENST00000339438;STRAND=-;LEGACY_ID=COSM6944779;CNT=1
1	114714115	COSV54754587	C	T	.	.	GENE=CSDE1_ENST00000339438;STRAND=-;LEGACY_ID=COSN7172996;CNT=1
1	114714115	COSV54754587	C	T	.	.	GENE=CSDE1_ENST00000358528;STRAND=-;LEGACY_ID=COSN7172996;CNT=1
1	114714115	COSV54754587	C	T	.	.	GENE=CSDE1_ENST00000369530;STRAND=-;LEGACY_ID=COSN7172996;CNT=1
1	114714115	COSV54754587	C	T	.	.	GENE=CSDE1_ENST00000483407;STRAND=-;LEGACY_ID=COSN7172996;CNT=1
1	114714115	COSV54754587	C	T	.	.	GENE=CSDE1_ENST00000530886;STRAND=-;LEGACY_ID=COSN7172996;CNT=1
1	114714115	COSV54754587	C	T	.	.	GENE=CSDE1;STRAND=-;LEGACY_ID=COSN7172996;CNT=1
1	114714115	COSV54754587	C	T	.	.	GENE=CSDE1_ENST00000261443;STRAND=-;LEGACY_ID=COSN7172996;CNT=1
1	114714115	COSV54754587	C	T	.	.	GENE=CSDE1_ENST00000534699;STRAND=-;LEGACY_ID=COSN7172996;CNT=1
1	114714115	COSV54754587	C	T	.	.	GENE=CSDE1_ENST00000438362;STRAND=-;LEGACY_ID=COSN7172996;CNT=1
1	114715852	COSV54745518	G	C	.	.	GENE=CSDE1_ENST00000369530;STRAND=-;LEGACY_ID=COSN7172997;CNT=1
1	114715852	COSV54745518	G	C	.	.	GENE=CSDE1_ENST00000339438;STRAND=-;LEGACY_ID=COSN7172997;CNT=1
1	114715852	COSV54745518	G	C	.	.	GENE=CSDE1_ENST00000261443;STRAND=-;LEGACY_ID=COSN7172997;CNT=1
1	114715852	COSV54745518	G	C	.	.	GENE=CSDE1_ENST00000483407;STRAND=-;LEGACY_ID=COSN7172997;CNT=1
1	114715852	COSV54745518	G	C	.	.	GENE=CSDE1;STRAND=-;LEGACY_ID=COSN7172997;CNT=1
1	114715852	COSV54745518	G	C	.	.	GENE=CSDE1_ENST00000483030;STRAND=-;LEGACY_ID=COSN7172997;CNT=1
1	114715852	COSV54745518	G	C	.	.	GENE=CSDE1_ENST00000534699;STRAND=-;LEGACY_ID=COSN7172997;CNT=1
1	114715852	COSV54745518	G	C	.	.	GENE=CSDE1_ENST00000438362;STRAND=-;LEGACY_ID=COSN7172997;CNT=1
1	114715852	COSV54745518	G	C	.	.	GENE=CSDE1_ENST00000530784;STRAND=-;LEGACY_ID=COSN7172997;CNT=1
1	114715852	COSV54745518	G	C	.	.	GENE=CSDE1_ENST00000530886;STRAND=-;LEGACY_ID=COSN7172997;CNT=1
1	114715852	COSV54745518	G	C	.	.	GENE=CSDE1_ENST00000358528;STRAND=-;LEGACY_ID=COSN7172997;CNT=1
1	114715917	COSV54740620	T	C	.	.	GENE=CSDE1_ENST00000530886;STRAND=-;LEGACY_ID=COSN29161478;CNT=1
1	114715917	COSV54740620	T	C	.	.	GENE=CSDE1_ENST00000358528;STRAND=-;LEGACY_ID=COSN29161478;CNT=1
1	114715917	COSV54740620	T	C	.	.	GENE=CSDE1_ENST00000483030;STRAND=-;LEGACY_ID=COSN29161478;CNT=1
1	114715917	COSV54740620	T	C	.	.	GENE=CSDE1_ENST00000530784;STRAND=-;LEGACY_ID=COSN29161478;CNT=1
1	114715917	COSV54740620	T	C	.	.	GENE=CSDE1_ENST00000534699;STRAND=-;LEGACY_ID=COSN29161478;CNT=1
1	114715917	COSV54740620	T	C	.	.	GENE=CSDE1_ENST00000483407;STRAND=-;LEGACY_ID=COSN29161478;CNT=1
1	114715917	COSV54740620	T	C	.	.	GENE=CSDE1_ENST00000438362;STRAND=-;LEGACY_ID=COSN29161478;CNT=1
1	114715917	COSV54740620	T	C	.	.	GENE=CSDE1_ENST00000339438;STRAND=-;LEGACY_ID=COSN29161478;CNT=1
1	114715917	COSV54740620	T	C	.	.	GENE=CSDE1;STRAND=-;LEGACY_ID=COSN29161478;CNT=1
1	114715917	COSV54740620	T	C	.	.	GENE=CSDE1_ENST00000369530;STRAND=-;LEGACY_ID=COSN29161478;CNT=1
1	114715917	COSV54740620	T	C	.	.	GENE=CSDE1_ENST00000261443;STRAND=-;LEGACY_ID=COSN29161478;CNT=1
1	114715925	COSV54737122	C	T	.	.	GENE=CSDE1_ENST00000339438;STRAND=-;LEGACY_ID=COSN21653088;CNT=1
1	114715925	COSV54737122	C	T	.	.	GENE=CSDE1_ENST00000530886;STRAND=-;LEGACY_ID=COSN21653088;CNT=1
1	114715925	COSV54737122	C	T	.	.	GENE=CSDE1_ENST00000358528;STRAND=-;LEGACY_ID=COSN21653088;CNT=1
1	114715925	COSV54737122	C	T	.	.	GENE=CSDE1;STRAND=-;LEGACY_ID=COSN21653088;CNT=1
1	114715925	COSV54737122	C	T	.	.	GENE=CSDE1_ENST00000261443;STRAND=-;LEGACY_ID=COSN21653088;CNT=1
1	114715925	COSV54737122	C	T	.	.	GENE=CSDE1_ENST00000438362;STRAND=-;LEGACY_ID=COSN21653088;CNT=1
1	114715925	COSV54737122	C	T	.	.	GENE=CSDE1_ENST00000483407;STRAND=-;LEGACY_ID=COSN21653088;CNT=1
1	114715925	COSV54737122	C	T	.	.	GENE=CSDE1_ENST00000530784;STRAND=-;LEGACY_ID=COSN21653088;CNT=1
1	114715925	COSV54737122	C	T	.	.	GENE=CSDE1_ENST00000534699;STRAND=-;LEGACY_ID=COSN21653088;CNT=1
1	114715925	COSV54737122	C	T	.	.	GENE=CSDE1_ENST00000369530;STRAND=-;LEGACY_ID=COSN21653088;CNT=1
1	114715925	COSV54737122	C	T	.	.	GENE=CSDE1_ENST00000483030;STRAND=-;LEGACY_ID=COSN21653088;CNT=1
1	114715935	COSV54763622	A	G	.	.	GENE=CSDE1_ENST00000530784;STRAND=-;LEGACY_ID=COSN5999414;CNT=1
1	114715935	COSV54763622	A	G	.	.	GENE=CSDE1_ENST00000483407;STRAND=-;LEGACY_ID=COSN5999414;CNT=1
1	114715935	COSV54763622	A	G	.	.	GENE=CSDE1_ENST00000261443;STRAND=-;LEGACY_ID=COSN5999414;CNT=1
1	114715935	COSV54763622	A	G	.	.	GENE=CSDE1_ENST00000530886;STRAND=-;LEGACY_ID=COSN5999414;CNT=1
1	114715935	COSV54763622	A	G	.	.	GENE=CSDE1_ENST00000358528;STRAND=-;LEGACY_ID=COSN5999414;CNT=1
1	114715935	COSV54763622	A	G	.	.	GENE=CSDE1_ENST00000534699;STRAND=-;LEGACY_ID=COSN5999414;CNT=1
1	114715935	COSV54763622	A	G	.	.	GENE=CSDE1;STRAND=-;LEGACY_ID=COSN5999414;CNT=1
1	114715935	COSV54763622	A	G	.	.	GENE=CSDE1_ENST00000483030;STRAND=-;LEGACY_ID=COSN5999414;CNT=1
1	114715935	COSV54763622	A	G	.	.	GENE=CSDE1_ENST00000339438;STRAND=-;LEGACY_ID=COSN5999414;CNT=1
1	114715935	COSV54763622	A	G	.	.	GENE=CSDE1_ENST00000369530;STRAND=-;LEGACY_ID=COSN5999414;CNT=1
1	114715935	COSV54763622	A	G	.	.	GENE=CSDE1_ENST00000438362;STRAND=-;LEGACY_ID=COSN5999414;CNT=1
1	114716048	COSV54756784	A	G	.	.	GENE=CSDE1_ENST00000358528;STRAND=-;LEGACY_ID=COSM4903026;CNT=1
1	114716048	COSV54756784	A	G	.	.	GENE=CSDE1_ENST00000438362;STRAND=-;LEGACY_ID=COSM4903026;CNT=1
1	114716048	COSV54756784	A	G	.	.	GENE=CSDE1_ENST00000483407;STRAND=-;LEGACY_ID=COSM4903026;CNT=1
1	114716048	COSV54756784	A	G	.	.	GENE=CSDE1_ENST00000369530;STRAND=-;LEGACY_ID=COSM4903026;CNT=1
1	114716048	COSV54756784	A	G	.	.	GENE=CSDE1_ENST00000530784;STRAND=-;LEGACY_ID=COSM4903026;CNT=1
1	114716048	COSV54756784	A	G	.	.	GENE=CSDE1_ENST00000530886;STRAND=-;LEGACY_ID=COSM4903026;CNT=1
1	114716048	COSV54756784	A	G	.	.	GENE=CSDE1_ENST00000339438;STRAND=-;LEGACY_ID=COSM4903026;CNT=1
1	114716048	COSV54756784	A	G	.	.	GENE=CSDE1_ENST00000483030;STRAND=-;LEGACY_ID=COSM4903026;CNT=1
1	114716048	COSV54756784	A	G	.	.	GENE=CSDE1_ENST00000261443;STRAND=-;LEGACY_ID=COSM4903026;CNT=1
1	114716048	COSV54756784	A	G	.	.	GENE=CSDE1_ENST00000534699;STRAND=-;LEGACY_ID=COSM4903026;CNT=1
1	114716048	COSV54756784	A	G	.	.	GENE=CSDE1;STRAND=-;LEGACY_ID=COSM4903026;CNT=1
1	114716055	COSV54754398	T	TTAG	.	.	GENE=CSDE1_ENST00000530886;STRAND=-;LEGACY_ID=COSM6498582;CNT=1
1	114716055	COSV54754398	T	TTAG	.	.	GENE=CSDE1_ENST00000438362;STRAND=-;LEGACY_ID=COSM6498582;CNT=1
1	114716055	COSV54754398	T	TTAG	.	.	GENE=CSDE1_ENST00000369530;STRAND=-;LEGACY_ID=COSM6498582;CNT=1
1	114716055	COSV54754398	T	TTAG	.	.	GENE=CSDE1_ENST00000534699;STRAND=-;LEGACY_ID=COSM6498582;CNT=1
1	114716055	COSV54754398	T	TTAG	.	.	GENE=CSDE1_ENST00000483407;STRAND=-;LEGACY_ID=COSM6498582;CNT=1
1	114716055	COSV54754398	T	TTAG	.	.	GENE=CSDE1_ENST00000261443;STRAND=-;LEGACY_ID=COSM6498582;CNT=1
1	114716055	COSV54754398	T	TTAG	.	.	GENE=CSDE1;STRAND=-;LEGACY_ID=COSM6498582;CNT=1
1	114716055	COSV54754398	T	TTAG	.	.	GENE=CSDE1_ENST00000530784;STRAND=-;LEGACY_ID=COSM6498582;CNT=1
1	114716055	COSV54754398	T	TTAG	.	.	GENE=CSDE1_ENST00000339438;STRAND=-;LEGACY_ID=COSM6498582;CNT=1
1	114716055	COSV54754398	T	TTAG	.	.	GENE=CSDE1_ENST00000358528;STRAND=-;LEGACY_ID=COSM6498582;CNT=1
1	114716055	COSV54754398	T	TTAG	.	.	GENE=CSDE1_ENST00000483030;STRAND=-;LEGACY_ID=COSM6498582;CNT=1
1	114716060	COSV54738538	G	A	.	.	GENE=CSDE1_ENST00000534699;STRAND=-;LEGACY_ID=COSM3471679;CNT=1
1	114716060	COSV54759872	G	C	.	.	GENE=CSDE1_ENST00000483030;STRAND=-;LEGACY_ID=COSM6969877;CNT=1
1	114716060	COSV54759872	G	C	.	.	GENE=CSDE1_ENST00000339438;STRAND=-;LEGACY_ID=COSM6969877;CNT=1
1	114716060	COSV54738538	G	A	.	.	GENE=CSDE1_ENST00000358528;STRAND=-;LEGACY_ID=COSM3471679;CNT=1
1	114716060	COSV54738538	G	A	.	.	GENE=CSDE1_ENST00000261443;STRAND=-;LEGACY_ID=COSM3471679;CNT=1
1	114716060	COSV54759872	G	C	.	.	GENE=CSDE1_ENST00000534699;STRAND=-;LEGACY_ID=COSM6969877;CNT=1
1	114716060	COSV54759872	G	C	.	.	GENE=CSDE1_ENST00000530784;STRAND=-;LEGACY_ID=COSM6969877;CNT=1
1	114716060	COSV54738538	G	A	.	.	GENE=CSDE1_ENST00000530784;STRAND=-;LEGACY_ID=COSM3471679;CNT=1
1	114716060	COSV54738538	G	A	.	.	GENE=CSDE1_ENST00000483030;STRAND=-;LEGACY_ID=COSM3471679;CNT=1
1	114716060	COSV54738538	G	A	.	.	GENE=CSDE1;STRAND=-;LEGACY_ID=COSM3471679;CNT=1
1	114716060	COSV54759872	G	C	.	.	GENE=CSDE1_ENST00000483407;STRAND=-;LEGACY_ID=COSM6969877;CNT=1
1	114716060	COSV54759872	G	C	.	.	GENE=CSDE1_ENST00000438362;STRAND=-;LEGACY_ID=COSM6969877;CNT=1
1	114716060	COSV54738538	G	A	.	.	GENE=CSDE1_ENST00000369530;STRAND=-;LEGACY_ID=COSM3471679;CNT=1
1	114716060	COSV54759872	G	C	.	.	GENE=CSDE1_ENST00000261443;STRAND=-;LEGACY_ID=COSM6969877;CNT=1
1	114716060	COSV54759872	G	C	.	.	GENE=CSDE1_ENST00000530886;STRAND=-;LEGACY_ID=COSM6969877;CNT=1
1	114716060	COSV54738538	G	A	.	.	GENE=CSDE1_ENST00000483407;STRAND=-;LEGACY_ID=COSM3471679;CNT=1
1	114716060	COSV54759872	G	C	.	.	GENE=CSDE1;STRAND=-;LEGACY_ID=COSM6969877;CNT=1
1	114716060	COSV54738538	G	A	.	.	GENE=CSDE1_ENST00000339438;STRAND=-;LEGACY_ID=COSM3471679;CNT=1
1	114716060	COSV54759872	G	C	.	.	GENE=CSDE1_ENST00000369530;STRAND=-;LEGACY_ID=COSM6969877;CNT=1
1	114716060	COSV54738538	G	A	.	.	GENE=CSDE1_ENST00000530886;STRAND=-;LEGACY_ID=COSM3471679;CNT=1
1	114716060	COSV54738538	G	A	.	.	GENE=CSDE1_ENST00000438362;STRAND=-;LEGACY_ID=COSM3471679;CNT=1
1	114716060	COSV54759872	G	C	.	.	GENE=CSDE1_ENST00000358528;STRAND=-;LEGACY_ID=COSM6969877;CNT=1
1	114716062	COSV54757720	A	T	.	.	GENE=CSDE1_ENST00000483030;STRAND=-;LEGACY_ID=COSM1684823;CNT=1
1	114716062	COSV54746684	A	G	.	.	GENE=CSDE1_ENST00000339438;STRAND=-;LEGACY_ID=COSM5413586;CNT=1
1	114716062	COSV54757720	A	T	.	.	GENE=CSDE1;STRAND=-;LEGACY_ID=COSM1684823;CNT=1
1	114716062	COSV54746684	A	G	.	.	GENE=CSDE1_ENST00000438362;STRAND=-;LEGACY_ID=COSM5413586;CNT=1
1	114716062	COSV54757720	A	T	.	.	GENE=CSDE1_ENST00000534699;STRAND=-;LEGACY_ID=COSM1684823;CNT=1
1	114716062	COSV54746684	A	G	.	.	GENE=CSDE1_ENST00000483030;STRAND=-;LEGACY_ID=COSM5413586;CNT=1
1	114716062	COSV54757720	A	T	.	.	GENE=CSDE1_ENST00000358528;STRAND=-;LEGACY_ID=COSM1684823;CNT=1
1	114716062	COSV54746684	A	G	.	.	GENE=CSDE1_ENST00000530784;STRAND=-;LEGACY_ID=COSM5413586;CNT=1
1	114716062	COSV54757720	A	T	.	.	GENE=CSDE1_ENST00000261443;STRAND=-;LEGACY_ID=COSM1684823;CNT=1
1	114716062	COSV54757720	A	T	.	.	GENE=CSDE1_ENST00000339438;STRAND=-;LEGACY_ID=COSM1684823;CNT=1
1	114716062	COSV54757720	A	T	.	.	GENE=CSDE1_ENST00000369530;STRAND=-;LEGACY_ID=COSM1684823;CNT=1
1	114716062	COSV54746684	A	G	.	.	GENE=CSDE1_ENST00000358528;STRAND=-;LEGACY_ID=COSM5413586;CNT=1
1	114716062	COSV54757720	A	T	.	.	GENE=CSDE1_ENST00000438362;STRAND=-;LEGACY_ID=COSM1684823;CNT=1
1	114716062	COSV54746684	A	G	.	.	GENE=CSDE1;STRAND=-;LEGACY_ID=COSM5413586;CNT=1
1	114716062	COSV54757720	A	T	.	.	GENE=CSDE1_ENST00000530784;STRAND=-;LEGACY_ID=COSM1684823;CNT=1
1	114716062	COSV54746684	A	G	.	.	GENE=CSDE1_ENST00000261443;STRAND=-;LEGACY_ID=COSM5413586;CNT=1
1	114716062	COSV54746684	A	G	.	.	GENE=CSDE1_ENST00000530886;STRAND=-;LEGACY_ID=COSM5413586;CNT=1
1	114716062	COSV54746684	A	G	.	.	GENE=CSDE1_ENST00000534699;STRAND=-;LEGACY_ID=COSM5413586;CNT=1
1	114716062	COSV54757720	A	T	.	.	GENE=CSDE1_ENST00000530886;STRAND=-;LEGACY_ID=COSM1684823;CNT=1
1	114716062	COSV54746684	A	G	.	.	GENE=CSDE1_ENST00000483407;STRAND=-;LEGACY_ID=COSM5413586;CNT=1
1	114716062	COSV54757720	A	T	.	.	GENE=CSDE1_ENST00000483407;STRAND=-;LEGACY_ID=COSM1684823;CNT=1
1	114716062	COSV54746684	A	G	.	.	GENE=CSDE1_ENST00000369530;STRAND=-;LEGACY_ID=COSM5413586;CNT=1
1	114716064	COSV54755298	C	G	.	.	GENE=CSDE1_ENST00000530886;STRAND=-;LEGACY_ID=COSM894241;CNT=1
1	114716064	COSV54755298	C	G	.	.	GENE=CSDE1;STRAND=-;LEGACY_ID=COSM894241;CNT=1
1	114716064	COSV54755298	C	G	.	.	GENE=CSDE1_ENST00000358528;STRAND=-;LEGACY_ID=COSM894241;CNT=1
1	114716064	COSV54755298	C	G	.	.	GENE=CSDE1_ENST00000438362;STRAND=-;LEGACY_ID=COSM894241;CNT=1
1	114716064	COSV54755298	C	G	.	.	GENE=CSDE1_ENST00000530784;STRAND=-;LEGACY_ID=COSM894241;CNT=1
1	114716064	COSV54755298	C	G	.	.	GENE=CSDE1_ENST00000261443;STRAND=-;LEGACY_ID=COSM894241;CNT=1
1	114716064	COSV54755298	C	G	.	.	GENE=CSDE1_ENST00000483030;STRAND=-;LEGACY_ID=COSM894241;CNT=1
1	114716064	COSV54755298	C	G	.	.	GENE=CSDE1_ENST00000369530;STRAND=-;LEGACY_ID=COSM894241;CNT=1
1	114716064	COSV54755298	C	G	.	.	GENE=CSDE1_ENST00000534699;STRAND=-;LEGACY_ID=COSM894241;CNT=1
1	114716064	COSV54755298	C	G	.	.	GENE=CSDE1_ENST00000483407;STRAND=-;LEGACY_ID=COSM894241;CNT=1
1	114716064	COSV54755298	C	G	.	.	GENE=CSDE1_ENST00000339438;STRAND=-;LEGACY_ID=COSM894241;CNT=1
1	114716065	COSV54755771	A	C	.	.	GENE=CSDE1_ENST00000534699;STRAND=-;LEGACY_ID=COSM1320111;CNT=1
1	114716065	COSV54755771	A	C	.	.	GENE=CSDE1_ENST00000483030;STRAND=-;LEGACY_ID=COSM1320111;CNT=1
1	114716065	COSV54755771	A	C	.	.	GENE=CSDE1_ENST00000438362;STRAND=-;LEGACY_ID=COSM1320111;CNT=1
1	114716065	COSV54755771	A	C	.	.	GENE=CSDE1_ENST00000358528;STRAND=-;LEGACY_ID=COSM1320111;CNT=1
1	114716065	COSV54755771	A	C	.	.	GENE=CSDE1;STRAND=-;LEGACY_ID=COSM1320111;CNT=1
1	114716065	COSV54755771	A	C	.	.	GENE=CSDE1_ENST00000339438;STRAND=-;LEGACY_ID=COSM1320111;CNT=1
1	114716065	COSV54755771	A	C	.	.	GENE=CSDE1_ENST00000530886;STRAND=-;LEGACY_ID=COSM1320111;CNT=1
1	114716065	COSV54755771	A	C	.	.	GENE=CSDE1_ENST00000261443;STRAND=-;LEGACY_ID=COSM1320111;CNT=1
1	114716065	COSV54755771	A	C	.	.	GENE=CSDE1_ENST00000369530;STRAND=-;LEGACY_ID=COSM1320111;CNT=1
1	114716065	COSV54755771	A	C	.	.	GENE=CSDE1_ENST00000530784;STRAND=-;LEGACY_ID=COSM1320111;CNT=1
1	114716065	COSV54755771	A	C	.	.	GENE=CSDE1_ENST00000483407;STRAND=-;LEGACY_ID=COSM1320111;CNT=1
1	114716068	COSV54758321	T	C	.	.	GENE=CSDE1_ENST00000483407;STRAND=-;LEGACY_ID=COSM6211165;CNT=1
1	114716068	COSV54758321	T	C	.	.	GENE=CSDE1_ENST00000530784;STRAND=-;LEGACY_ID=COSM6211165;CNT=1
1	114716068	COSV54758321	T	C	.	.	GENE=CSDE1_ENST00000534699;STRAND=-;LEGACY_ID=COSM6211165;CNT=1
1	114716068	COSV54758321	T	C	.	.	GENE=CSDE1_ENST00000483030;STRAND=-;LEGACY_ID=COSM6211165;CNT=1
1	114716068	COSV54758321	T	C	.	.	GENE=CSDE1_ENST00000339438;STRAND=-;LEGACY_ID=COSM6211165;CNT=1
1	114716068	COSV54758321	T	C	.	.	GENE=CSDE1_ENST00000261443;STRAND=-;LEGACY_ID=COSM6211165;CNT=1
1	114716068	COSV54758321	T	C	.	.	GENE=CSDE1;STRAND=-;LEGACY_ID=COSM6211165;CNT=1
1	114716068	COSV54758321	T	C	.	.	GENE=CSDE1_ENST00000438362;STRAND=-;LEGACY_ID=COSM6211165;CNT=1
1	114716068	COSV54758321	T	C	.	.	GENE=CSDE1_ENST00000530886;STRAND=-;LEGACY_ID=COSM6211165;CNT=1
1	114716068	COSV54758321	T	C	.	.	GENE=CSDE1_ENST00000358528;STRAND=-;LEGACY_ID=COSM6211165;CNT=1
1	114716068	COSV54758321	T	C	.	.	GENE=CSDE1_ENST00000369530;STRAND=-;LEGACY_ID=COSM6211165;CNT=1
1	114716071	COSV54757046	A	G	.	.	GENE=CSDE1_ENST00000530886;STRAND=-;LEGACY_ID=COSM5475485;CNT=1
1	114716071	COSV54757046	A	G	.	.	GENE=CSDE1_ENST00000530784;STRAND=-;LEGACY_ID=COSM5475485;CNT=1
1	114716071	COSV54757046	A	G	.	.	GENE=CSDE1_ENST00000369530;STRAND=-;LEGACY_ID=COSM5475485;CNT=1
1	114716071	COSV54757046	A	G	.	.	GENE=CSDE1_ENST00000438362;STRAND=-;LEGACY_ID=COSM5475485;CNT=1
1	114716071	COSV54757046	A	G	.	.	GENE=CSDE1_ENST00000534699;STRAND=-;LEGACY_ID=COSM5475485;CNT=1
1	114716071	COSV54757046	A	G	.	.	GENE=CSDE1_ENST00000261443;STRAND=-;LEGACY_ID=COSM5475485;CNT=1
1	114716071	COSV54757046	A	G	.	.	GENE=CSDE1_ENST00000483407;STRAND=-;LEGACY_ID=COSM5475485;CNT=1
1	114716071	COSV54757046	A	G	.	.	GENE=CSDE1;STRAND=-;LEGACY_ID=COSM5475485;CNT=1
1	114716071	COSV54757046	A	G	.	.	GENE=CSDE1_ENST00000483030;STRAND=-;LEGACY_ID=COSM5475485;CNT=1
1	114716071	COSV54757046	A	G	.	.	GENE=CSDE1_ENST00000358528;STRAND=-;LEGACY_ID=COSM5475485;CNT=1
1	114716071	COSV54757046	A	G	.	.	GENE=CSDE1_ENST00000339438;STRAND=-;LEGACY_ID=COSM5475485;CNT=1
1	114716073	COSV54736757	C	T	.	.	GENE=CSDE1;STRAND=-;LEGACY_ID=COSM7335258;CNT=1
1	114716073	COSV54736757	C	T	.	.	GENE=CSDE1_ENST00000358528;STRAND=-;LEGACY_ID=COSM7335258;CNT=1
1	114716073	COSV54736757	C	T	.	.	GENE=CSDE1_ENST00000261443;STRAND=-;LEGACY_ID=COSM7335258;CNT=1
1	114716073	COSV54736757	C	T	.	.	GENE=CSDE1_ENST00000530886;STRAND=-;LEGACY_ID=COSM7335258;CNT=1
1	114716073	COSV54736757	C	T	.	.	GENE=CSDE1_ENST00000530784;STRAND=-;LEGACY_ID=COSM7335258;CNT=1
1	114716073	COSV54736757	C	T	.	.	GENE=CSDE1_ENST00000483407;STRAND=-;LEGACY_ID=COSM7335258;CNT=1
1	114716073	COSV54736757	C	T	.	.	GENE=CSDE1_ENST00000534699;STRAND=-;LEGACY_ID=COSM7335258;CNT=1
1	114716073	COSV54736757	C	T	.	.	GENE=CSDE1_ENST00000483030;STRAND=-;LEGACY_ID=COSM7335258;CNT=1
1	114716073	COSV54736757	C	T	.	.	GENE=CSDE1_ENST00000369530;STRAND=-;LEGACY_ID=COSM7335258;CNT=1
1	114716073	COSV54736757	C	T	.	.	GENE=CSDE1_ENST00000339438;STRAND=-;LEGACY_ID=COSM7335258;CNT=1
1	114716073	COSV54736757	C	T	.	.	GENE=CSDE1_ENST00000438362;STRAND=-;LEGACY_ID=COSM7335258;CNT=1
1	114716074	COSV54749288	T	C	.	.	GENE=CSDE1_ENST00000261443;STRAND=-;LEGACY_ID=COSM1162157;CNT=1
1	114716074	COSV54749288	T	C	.	.	GENE=CSDE1_ENST00000438362;STRAND=-;LEGACY_ID=COSM1162157;CNT=1
1	114716074	COSV54749288	T	C	.	.	GENE=CSDE1_ENST00000534699;STRAND=-;LEGACY_ID=COSM1162157;CNT=1
1	114716074	COSV54749288	T	C	.	.	GENE=CSDE1_ENST00000483030;STRAND=-;LEGACY_ID=COSM1162157;CNT=1
1	114716074	COSV54749288	T	C	.	.	GENE=CSDE1;STRAND=-;LEGACY_ID=COSM1162157;CNT=1
1	114716074	COSV54749288	T	C	.	.	GENE=CSDE1_ENST00000483407;STRAND=-;LEGACY_ID=COSM1162157;CNT=1
1	114716074	COSV54749288	T	C	.	.	GENE=CSDE1_ENST00000339438;STRAND=-;LEGACY_ID=COSM1162157;CNT=1
1	114716074	COSV54749288	T	C	.	.	GENE=CSDE1_ENST00000530784;STRAND=-;LEGACY_ID=COSM1162157;CNT=1
1	114716074	COSV54749288	T	C	.	.	GENE=CSDE1_ENST00000358528;STRAND=-;LEGACY_ID=COSM1162157;CNT=1
1	114716074	COSV54749288	T	C	.	.	GENE=CSDE1_ENST00000369530;STRAND=-;LEGACY_ID=COSM1162157;CNT=1
1	114716074	COSV54749288	T	C	.	.	GENE=CSDE1_ENST00000530886;STRAND=-;LEGACY_ID=COSM1162157;CNT=1
1	114716076	COSV54744623	C	A	.	.	GENE=CSDE1_ENST00000339438;STRAND=-;LEGACY_ID=COSM6974082;CNT=1
1	114716076	COSV54744623	C	A	.	.	GENE=CSDE1_ENST00000261443;STRAND=-;LEGACY_ID=COSM6974082;CNT=1
1	114716076	COSV54744623	C	A	.	.	GENE=CSDE1_ENST00000534699;STRAND=-;LEGACY_ID=COSM6974082;CNT=1
1	114716076	COSV54744623	C	A	.	.	GENE=CSDE1_ENST00000483407;STRAND=-;LEGACY_ID=COSM6974082;CNT=1
1	114716076	COSV54744623	C	A	.	.	GENE=CSDE1_ENST00000438362;STRAND=-;LEGACY_ID=COSM6974082;CNT=1
1	114716076	COSV54744623	C	A	.	.	GENE=CSDE1_ENST00000369530;STRAND=-;LEGACY_ID=COSM6974082;CNT=1
1	114716076	COSV54744623	C	A	.	.	GENE=CSDE1_ENST00000483030;STRAND=-;LEGACY_ID=COSM6974082;CNT=1
1	114716076	COSV54744623	C	A	.	.	GENE=CSDE1_ENST00000358528;STRAND=-;LEGACY_ID=COSM6974082;CNT=1
1	114716076	COSV54744623	C	A	.	.	GENE=CSDE1_ENST00000530784;STRAND=-;LEGACY_ID=COSM6974082;CNT=1
1	114716076	COSV54744623	C	A	.	.	GENE=CSDE1;STRAND=-;LEGACY_ID=COSM6974082;CNT=1
1	114716076	COSV54744623	C	A	.	.	GENE=CSDE1_ENST00000530886;STRAND=-;LEGACY_ID=COSM6974082;CNT=1
1	114716091	COSV54758909	T	A	.	.	GENE=CSDE1_ENST00000438362;STRAND=-;LEGACY_ID=COSM6903913;CNT=1
1	114716091	COSV54760690	T	G	.	.	GENE=CSDE1_ENST00000483030;STRAND=-;LEGACY_ID=COSM212982;CNT=1
1	114716091	COSV54758909	T	A	.	.	GENE=CSDE1_ENST00000530784;STRAND=-;LEGACY_ID=COSM6903913;CNT=1
1	114716091	COSV54758909	T	A	.	.	GENE=CSDE1_ENST00000358528;STRAND=-;LEGACY_ID=COSM6903913;CNT=1
1	114716091	COSV54760690	T	G	.	.	GENE=CSDE1_ENST00000261443;STRAND=-;LEGACY_ID=COSM212982;CNT=1
1	114716091	COSV54758909	T	A	.	.	GENE=CSDE1_ENST00000339438;STRAND=-;LEGACY_ID=COSM6903913;CNT=1
1	114716091	COSV54758909	T	A	.	.	GENE=CSDE1_ENST00000369530;STRAND=-;LEGACY_ID=COSM6903913;CNT=1
1	114716091	COSV54760690	T	G	.	.	GENE=CSDE1_ENST00000534699;STRAND=-;LEGACY_ID=COSM212982;CNT=1
1	114716091	COSV54760690	T	G	.	.	GENE=CSDE1;STRAND=-;LEGACY_ID=COSM212982;CNT=1
1	114716091	COSV54760690	T	G	.	.	GENE=CSDE1_ENST00000358528;STRAND=-;LEGACY_ID=COSM212982;CNT=1
1	114716091	COSV54760690	T	G	.	.	GENE=CSDE1_ENST00000483407;STRAND=-;LEGACY_ID=COSM212982;CNT=1
1	114716091	COSV54760690	T	G	.	.	GENE=CSDE1_ENST00000530886;STRAND=-;LEGACY_ID=COSM212982;CNT=1
1	114716091	COSV54760690	T	G	.	.	GENE=CSDE1_ENST00000339438;STRAND=-;LEGACY_ID=COSM212982;CNT=1
1	114716091	COSV54758909	T	A	.	.	GENE=CSDE1_ENST00000483407;STRAND=-;LEGACY_ID=COSM6903913;CNT=1
1	114716091	COSV54760690	T	G	.	.	GENE=CSDE1_ENST00000438362;STRAND=-;LEGACY_ID=COSM212982;CNT=1
1	114716091	COSV54760690	T	G	.	.	GENE=CSDE1_ENST00000369530;STRAND=-;LEGACY_ID=COSM212982;CNT=1
1	114716091	COSV54758909	T	A	.	.	GENE=CSDE1_ENST00000530886;STRAND=-;LEGACY_ID=COSM6903913;CNT=1
1	114716091	COSV54758909	T	A	.	.	GENE=CSDE1;STRAND=-;LEGACY_ID=COSM6903913;CNT=1
1	114716091	COSV54758909	T	A	.	.	GENE=CSDE1_ENST00000483030;STRAND=-;LEGACY_ID=COSM6903913;CNT=1
1	114716091	COSV54760690	T	G	.	.	GENE=CSDE1_ENST00000530784;STRAND=-;LEGACY_ID=COSM212982;CNT=1
1	114716091	COSV54758909	T	A	.	.	GENE=CSDE1_ENST00000534699;STRAND=-;LEGACY_ID=COSM6903913;CNT=1
1	114716091	COSV54758909	T	A	.	.	GENE=CSDE1_ENST00000261443;STRAND=-;LEGACY_ID=COSM6903913;CNT=1
1	114716097	COSV54736435	G	T	.	.	GENE=CSDE1_ENST00000534699;STRAND=-;LEGACY_ID=COSM1167956;CNT=3
1	114716097	COSV54736435	G	T	.	.	GENE=CSDE1_ENST00000261443;STRAND=-;LEGACY_ID=COSM1167956;CNT=3
1	114716097	COSV54736435	G	T	.	.	GENE=CSDE1_ENST00000358528;STRAND=-;LEGACY_ID=COSM1167956;CNT=3
1	114716097	COSV54736435	G	T	.	.	GENE=CSDE1_ENST00000483030;STRAND=-;LEGACY_ID=COSM1167956;CNT=3
1	114716097	COSV54736435	G	T	.	.	GENE=CSDE1_ENST00000339438;STRAND=-;LEGACY_ID=COSM1167956;CNT=3
1	114716097	COSV54736435	G	T	.	.	GENE=CSDE1_ENST00000530886;STRAND=-;LEGACY_ID=COSM1167956;CNT=3
1	114716097	COSV54736435	G	T	.	.	GENE=CSDE1_ENST00000438362;STRAND=-;LEGACY_ID=COSM1167956;CNT=3
1	114716097	COSV54736435	G	T	.	.	GENE=CSDE1_ENST00000369530;STRAND=-;LEGACY_ID=COSM1167956;CNT=3
1	114716097	COSV54736435	G	T	.	.	GENE=CSDE1_ENST00000530784;STRAND=-;LEGACY_ID=COSM1167956;CNT=3
1	114716097	COSV54736435	G	T	.	.	GENE=CSDE1;STRAND=-;LEGACY_ID=COSM1167956;CNT=3
1	114716097	COSV54736435	G	T	.	.	GENE=CSDE1_ENST00000483407;STRAND=-;LEGACY_ID=COSM1167956;CNT=3
1	114716101	COSV54749295	T	C	.	.	GENE=CSDE1_ENST00000530784;STRAND=-;LEGACY_ID=COSM1162156;CNT=1
1	114716101	COSV54749295	T	C	.	.	GENE=CSDE1_ENST00000530886;STRAND=-;LEGACY_ID=COSM1162156;CNT=1
1	114716101	COSV54749295	T	C	.	.	GENE=CSDE1;STRAND=-;LEGACY_ID=COSM1162156;CNT=1
1	114716101	COSV54749295	T	C	.	.	GENE=CSDE1_ENST00000369530;STRAND=-;LEGACY_ID=COSM1162156;CNT=1
1	114716101	COSV54749295	T	C	.	.	GENE=CSDE1_ENST00000483407;STRAND=-;LEGACY_ID=COSM1162156;CNT=1
1	114716101	COSV54749295	T	C	.	.	GENE=CSDE1_ENST00000261443;STRAND=-;LEGACY_ID=COSM1162156;CNT=1
1	114716101	COSV54749295	T	C	.	.	GENE=CSDE1_ENST00000483030;STRAND=-;LEGACY_ID=COSM1162156;CNT=1
1	114716101	COSV54749295	T	C	.	.	GENE=CSDE1_ENST00000534699;STRAND=-;LEGACY_ID=COSM1162156;CNT=1
1	114716101	COSV54749295	T	C	.	.	GENE=CSDE1_ENST00000358528;STRAND=-;LEGACY_ID=COSM1162156;CNT=1
1	114716101	COSV54749295	T	C	.	.	GENE=CSDE1_ENST00000438362;STRAND=-;LEGACY_ID=COSM1162156;CNT=1
1	114716101	COSV54749295	T	C	.	.	GENE=CSDE1_ENST00000339438;STRAND=-;LEGACY_ID=COSM1162156;CNT=1
1	114716102	COSV54747341	G	T	.	.	GENE=CSDE1_ENST00000530784;STRAND=-;LEGACY_ID=COSM6255985;CNT=1
1	114716102	COSV54747341	G	T	.	.	GENE=CSDE1_ENST00000534699;STRAND=-;LEGACY_ID=COSM6255985;CNT=1
1	114716102	COSV54747341	G	T	.	.	GENE=CSDE1_ENST00000369530;STRAND=-;LEGACY_ID=COSM6255985;CNT=1
1	114716102	COSV54762334	G	A	.	.	GENE=CSDE1;STRAND=-;LEGACY_ID=COSM405294;CNT=1
1	114716102	COSV54762334	G	A	.	.	GENE=CSDE1_ENST00000358528;STRAND=-;LEGACY_ID=COSM405294;CNT=1
1	114716102	COSV54762334	G	A	.	.	GENE=CSDE1_ENST00000530784;STRAND=-;LEGACY_ID=COSM405294;CNT=1
1	114716102	COSV54747341	G	T	.	.	GENE=CSDE1_ENST00000261443;STRAND=-;LEGACY_ID=COSM6255985;CNT=1
1	114716102	COSV54762334	G	A	.	.	GENE=CSDE1_ENST00000339438;STRAND=-;LEGACY_ID=COSM405294;CNT=1
1	114716102	COSV54762334	G	A	.	.	GENE=CSDE1_ENST00000483407;STRAND=-;LEGACY_ID=COSM405294;CNT=1
1	114716102	COSV54747341	G	T	.	.	GENE=CSDE1_ENST00000530886;STRAND=-;LEGACY_ID=COSM6255985;CNT=1
1	114716102	COSV54762334	G	A	.	.	GENE=CSDE1_ENST00000530886;STRAND=-;LEGACY_ID=COSM405294;CNT=1
1	114716102	COSV54747341	G	T	.	.	GENE=CSDE1;STRAND=-;LEGACY_ID=COSM6255985;CNT=1
1	114716102	COSV54747341	G	T	.	.	GENE=CSDE1_ENST00000339438;STRAND=-;LEGACY_ID=COSM6255985;CNT=1
1	114716102	COSV54747341	G	T	.	.	GENE=CSDE1_ENST00000483407;STRAND=-;LEGACY_ID=COSM6255985;CNT=1
1	114716102	COSV54747341	G	T	.	.	GENE=CSDE1_ENST00000438362;STRAND=-;LEGACY_ID=COSM6255985;CNT=1
1	114716102	COSV54762334	G	A	.	.	GENE=CSDE1_ENST00000483030;STRAND=-;LEGACY_ID=COSM405294;CNT=1
1	114716102	COSV54762334	G	A	.	.	GENE=CSDE1_ENST00000438362;STRAND=-;LEGACY_ID=COSM405294;CNT=1
1	114716102	COSV54762334	G	A	.	.	GENE=CSDE1_ENST00000534699;STRAND=-;LEGACY_ID=COSM405294;CNT=1
1	114716102	COSV54762334	G	A	.	.	GENE=CSDE1_ENST00000369530;STRAND=-;LEGACY_ID=COSM405294;CNT=1
1	114716102	COSV54747341	G	T	.	.	GENE=CSDE1_ENST00000358528;STRAND=-;LEGACY_ID=COSM6255985;CNT=1
1	114716102	COSV54747341	G	T	.	.	GENE=CSDE1_ENST00000483030;STRAND=-;LEGACY_ID=COSM6255985;CNT=1
1	114716102	COSV54762334	G	A	.	.	GENE=CSDE1_ENST00000261443;STRAND=-;LEGACY_ID=COSM405294;CNT=1
1	114716106	COSV54740862	G	C	.	.	GENE=CSDE1;STRAND=-;LEGACY_ID=COSM6854733;CNT=1
1	114716106	COSV54740862	G	C	.	.	GENE=CSDE1_ENST00000530886;STRAND=-;LEGACY_ID=COSM6854733;CNT=1
1	114716106	COSV54749299	G	A	.	.	GENE=CSDE1_ENST00000534699;STRAND=-;LEGACY_ID=COSM1162155;CNT=1
1	114716106	COSV54749299	G	A	.	.	GENE=CSDE1_ENST00000438362;STRAND=-;LEGACY_ID=COSM1162155;CNT=1
1	114716106	COSV54740862	G	C	.	.	GENE=CSDE1_ENST00000530784;STRAND=-;LEGACY_ID=COSM6854733;CNT=1
1	114716106	COSV54740862	G	C	.	.	GENE=CSDE1_ENST00000534699;STRAND=-;LEGACY_ID=COSM6854733;CNT=1
1	114716106	COSV54740862	G	C	.	.	GENE=CSDE1_ENST00000261443;STRAND=-;LEGACY_ID=COSM6854733;CNT=1
1	114716106	COSV54749299	G	A	.	.	GENE=CSDE1_ENST00000358528;STRAND=-;LEGACY_ID=COSM1162155;CNT=1
1	114716106	COSV54749299	G	A	.	.	GENE=CSDE1_ENST00000483407;STRAND=-;LEGACY_ID=COSM1162155;CNT=1
1	114716106	COSV54749299	G	A	.	.	GENE=CSDE1_ENST00000369530;STRAND=-;LEGACY_ID=COSM1162155;CNT=1
1	114716106	COSV54749299	G	A	.	.	GENE=CSDE1_ENST00000339438;STRAND=-;LEGACY_ID=COSM1162155;CNT=1
1	114716106	COSV54740862	G	C	.	.	GENE=CSDE1_ENST00000483030;STRAND=-;LEGACY_ID=COSM6854733;CNT=1
1	114716106	COSV54749299	G	A	.	.	GENE=CSDE1_ENST00000530886;STRAND=-;LEGACY_ID=COSM1162155;CNT=1
1	114716106	COSV54749299	G	A	.	.	GENE=CSDE1;STRAND=-;LEGACY_ID=COSM1162155;CNT=1
1	114716106	COSV54740862	G	C	.	.	GENE=CSDE1_ENST00000438362;STRAND=-;LEGACY_ID=COSM6854733;CNT=1
1	114716106	COSV54740862	G	C	.	.	GENE=CSDE1_ENST00000358528;STRAND=-;LEGACY_ID=COSM6854733;CNT=1
1	114716106	COSV54749299	G	A	.	.	GENE=CSDE1_ENST00000530784;STRAND=-;LEGACY_ID=COSM1162155;CNT=1
1	114716106	COSV54749299	G	A	.	.	GENE=CSDE1_ENST00000483030;STRAND=-;LEGACY_ID=COSM1162155;CNT=1
1	114716106	COSV54740862	G	C	.	.	GENE=CSDE1_ENST00000483407;STRAND=-;LEGACY_ID=COSM6854733;CNT=1
1	114716106	COSV54740862	G	C	.	.	GENE=CSDE1_ENST00000339438;STRAND=-;LEGACY_ID=COSM6854733;CNT=1
1	114716106	COSV54749299	G	A	.	.	GENE=CSDE1_ENST00000261443;STRAND=-;LEGACY_ID=COSM1162155;CNT=1
1	114716106	COSV54740862	G	C	.	.	GENE=CSDE1_ENST00000369530;STRAND=-;LEGACY_ID=COSM6854733;CNT=1
1	114716107	COSV54749306	T	G	.	.	GENE=CSDE1_ENST00000530784;STRAND=-;LEGACY_ID=COSM1162154;CNT=1
1	114716107	COSV54749306	T	G	.	.	GENE=CSDE1_ENST00000369530;STRAND=-;LEGACY_ID=COSM1162154;CNT=1
1	114716107	COSV54749306	T	G	.	.	GENE=CSDE1_ENST00000438362;STRAND=-;LEGACY_ID=COSM1162154;CNT=1
1	114716107	COSV54749306	T	G	.	.	GENE=CSDE1_ENST00000261443;STRAND=-;LEGACY_ID=COSM1162154;CNT=1
1	114716107	COSV54749306	T	G	.	.	GENE=CSDE1_ENST00000339438;STRAND=-;LEGACY_ID=COSM1162154;CNT=1
1	114716107	COSV54749306	T	G	.	.	GENE=CSDE1_ENST00000483030;STRAND=-;LEGACY_ID=COSM1162154;CNT=1
1	114716107	COSV54749306	T	G	.	.	GENE=CSDE1_ENST00000358528;STRAND=-;LEGACY_ID=COSM1162154;CNT=1
1	114716107	COSV54749306	T	G	.	.	GENE=CSDE1_ENST00000534699;STRAND=-;LEGACY_ID=COSM1162154;CNT=1
1	114716107	COSV54749306	T	G	.	.	GENE=CSDE1_ENST00000530886;STRAND=-;LEGACY_ID=COSM1162154;CNT=1
1	114716107	COSV54749306	T	G	.	.	GENE=CSDE1;STRAND=-;LEGACY_ID=COSM1162154;CNT=1
1	114716107	COSV54749306	T	G	.	.	GENE=CSDE1_ENST00000483407;STRAND=-;LEGACY_ID=COSM1162154;CNT=1
1	114716109	COSV54738309	C	T	.	.	GENE=CSDE1_ENST00000339438;STRAND=-;LEGACY_ID=COSM577;CNT=15
1	114716109	COSV54738309	C	T	.	.	GENE=CSDE1_ENST00000358528;STRAND=-;LEGACY_ID=COSM577;CNT=15
1	114716109	COSV54738309	C	T	.	.	GENE=CSDE1_ENST00000530784;STRAND=-;LEGACY_ID=COSM577;CNT=15
1	114716109	COSV54738309	C	T	.	.	GENE=CSDE1_ENST00000483030;STRAND=-;LEGACY_ID=COSM577;CNT=15
1	114716109	COSV54738309	C	T	.	.	GENE=CSDE1_ENST00000534699;STRAND=-;LEGACY_ID=COSM577;CNT=15
1	114716109	COSV54738309	C	T	.	.	GENE=CSDE1;STRAND=-;LEGACY_ID=COSM577;CNT=15
1	114716109	COSV54738309	C	T	.	.	GENE=CSDE1_ENST00000438362;STRAND=-;LEGACY_ID=COSM577;CNT=15
1	114716109	COSV54738309	C	T	.	.	GENE=CSDE1_ENST00000530886;STRAND=-;LEGACY_ID=COSM577;CNT=15
1	114716109	COSV54738309	C	T	.	.	GENE=CSDE1_ENST00000261443;STRAND=-;LEGACY_ID=COSM577;CNT=15
1	114716109	COSV54738309	C	T	.	.	GENE=CSDE1_ENST00000483407;STRAND=-;LEGACY_ID=COSM577;CNT=15
1	114716109	COSV54738309	C	T	.	.	GENE=CSDE1_ENST00000369530;STRAND=-;LEGACY_ID=COSM577;CNT=15
1	114716111	COSV54744019	C	T	.	.	GENE=CSDE1_ENST00000530784;STRAND=-;LEGACY_ID=COSM253332;CNT=2
1	114716111	COSV54744019	C	T	.	.	GENE=CSDE1;STRAND=-;LEGACY_ID=COSM253332;CNT=2
1	114716111	COSV54744019	C	T	.	.	GENE=CSDE1_ENST00000261443;STRAND=-;LEGACY_ID=COSM253332;CNT=2
1	114716111	COSV54744019	C	T	.	.	GENE=CSDE1_ENST00000534699;STRAND=-;LEGACY_ID=COSM253332;CNT=2
1	114716111	COSV54744019	C	T	.	.	GENE=CSDE1_ENST00000369530;STRAND=-;LEGACY_ID=COSM253332;CNT=2
1	114716111	COSV54744019	C	T	.	.	GENE=CSDE1_ENST00000530886;STRAND=-;LEGACY_ID=COSM253332;CNT=2
1	114716111	COSV54744019	C	T	.	.	GENE=CSDE1_ENST00000339438;STRAND=-;LEGACY_ID=COSM253332;CNT=2
1	114716111	COSV54744019	C	T	.	.	GENE=CSDE1_ENST00000483407;STRAND=-;LEGACY_ID=COSM253332;CNT=2
1	114716111	COSV54744019	C	T	.	.	GENE=CSDE1_ENST00000483030;STRAND=-;LEGACY_ID=COSM253332;CNT=2
1	114716111	COSV54744019	C	T	.	.	GENE=CSDE1_ENST00000438362;STRAND=-;LEGACY_ID=COSM253332;CNT=2
1	114716111	COSV54744019	C	T	.	.	GENE=CSDE1_ENST00000358528;STRAND=-;LEGACY_ID=COSM253332;CNT=2
1	114716113	COSV54742418	T	G	.	.	GENE=CSDE1_ENST00000483030;STRAND=-;LEGACY_ID=COSM28933;CNT=1
1	114716113	COSV54742418	T	G	.	.	GENE=CSDE1_ENST00000339438;STRAND=-;LEGACY_ID=COSM28933;CNT=1
1	114716113	COSV54742418	T	G	.	.	GENE=CSDE1_ENST00000530784;STRAND=-;LEGACY_ID=COSM28933;CNT=1
1	114716113	COSV54742418	T	G	.	.	GENE=CSDE1_ENST00000483407;STRAND=-;LEGACY_ID=COSM28933;CNT=1
1	114716113	COSV54742418	T	G	.	.	GENE=CSDE1_ENST00000438362;STRAND=-;LEGACY_ID=COSM28933;CNT=1
1	114716113	COSV54742418	T	G	.	.	GENE=CSDE1_ENST00000534699;STRAND=-;LEGACY_ID=COSM28933;CNT=1
1	114716113	COSV54742418	T	G	.	.	GENE=CSDE1;STRAND=-;LEGACY_ID=COSM28933;CNT=1
1	114716113	COSV54742418	T	G	.	.	GENE=CSDE1_ENST00000358528;STRAND=-;LEGACY_ID=COSM28933;CNT=1
1	114716113	COSV54742418	T	G	.	.	GENE=CSDE1_ENST00000261443;STRAND=-;LEGACY_ID=COSM28933;CNT=1
1	114716113	COSV54742418	T	G	.	.	GENE=CSDE1_ENST00000369530;STRAND=-;LEGACY_ID=COSM28933;CNT=1
1	114716113	COSV54742418	T	G	.	.	GENE=CSDE1_ENST00000530886;STRAND=-;LEGACY_ID=COSM28933;CNT=1
1	114716115	COSV54745961	T	C	.	.	GENE=CSDE1_ENST00000534699;STRAND=-;LEGACY_ID=COSM6960034;CNT=1
1	114716115	COSV54745961	T	C	.	.	GENE=CSDE1_ENST00000530886;STRAND=-;LEGACY_ID=COSM6960034;CNT=1
1	114716115	COSV54745961	T	C	.	.	GENE=CSDE1;STRAND=-;LEGACY_ID=COSM6960034;CNT=1
1	114716115	COSV54745961	T	C	.	.	GENE=CSDE1_ENST00000483407;STRAND=-;LEGACY_ID=COSM6960034;CNT=1
1	114716115	COSV54745961	T	C	.	.	GENE=CSDE1_ENST00000358528;STRAND=-;LEGACY_ID=COSM6960034;CNT=1
1	114716115	COSV54745961	T	C	.	.	GENE=CSDE1_ENST00000438362;STRAND=-;LEGACY_ID=COSM6960034;CNT=1
1	114716115	COSV54745961	T	C	.	.	GENE=CSDE1_ENST00000530784;STRAND=-;LEGACY_ID=COSM6960034;CNT=1
1	114716115	COSV54745961	T	C	.	.	GENE=CSDE1_ENST00000261443;STRAND=-;LEGACY_ID=COSM6960034;CNT=1
1	114716115	COSV54745961	T	C	.	.	GENE=CSDE1_ENST00000483030;STRAND=-;LEGACY_ID=COSM6960034;CNT=1
1	114716115	COSV54745961	T	C	.	.	GENE=CSDE1_ENST00000369530;STRAND=-;LEGACY_ID=COSM6960034;CNT=1
1	114716115	COSV54745961	T	C	.	.	GENE=CSDE1_ENST00000339438;STRAND=-;LEGACY_ID=COSM6960034;CNT=1
1	114716117	COSV54736821	C	T	.	.	GENE=CSDE1_ENST00000483407;STRAND=-;LEGACY_ID=COSM33694;CNT=1
1	114716117	COSV54736821	C	T	.	.	GENE=CSDE1_ENST00000534699;STRAND=-;LEGACY_ID=COSM33694;CNT=1
1	114716117	COSV54736821	C	T	.	.	GENE=CSDE1_ENST00000438362;STRAND=-;LEGACY_ID=COSM33694;CNT=1
1	114716117	COSV54736821	C	T	.	.	GENE=CSDE1_ENST00000369530;STRAND=-;LEGACY_ID=COSM33694;CNT=1
1	114716117	COSV54736821	C	T	.	.	GENE=CSDE1_ENST00000530886;STRAND=-;LEGACY_ID=COSM33694;CNT=1
1	114716117	COSV54736821	C	T	.	.	GENE=CSDE1_ENST00000339438;STRAND=-;LEGACY_ID=COSM33694;CNT=1
1	114716117	COSV54736821	C	T	.	.	GENE=CSDE1;STRAND=-;LEGACY_ID=COSM33694;CNT=1
1	114716117	COSV54736821	C	T	.	.	GENE=CSDE1_ENST00000261443;STRAND=-;LEGACY_ID=COSM33694;CNT=1
[truncated: 37,779 more rows]
